# Supplementary material for: Molecular models for intrastrand DNA G-quadruplexes
Source: BMC Struct Biol. 2009 Oct 7;9:64. doi: 10.1186/1472-6807-9-64 (PMC2768733; doi:10.1186/1472-6807-9-64)
Supplement: Additional file 1 — Models for intrastrand G-quadruplexes. The name of the file contains all topology information. Each field is separated by the underscore character. The notation here follows Webba da Silva [56]. The first field indicates the glycosidic bond conformation in the first G-quadruplex strand a stands for anti and s stands for syn. The second field indicates the loop topology by letters p (parallel), l (lateral) and d (diagonal) preceded by + or - sign to indicate clockwise or anti clockwise rotation when the first strand is progressing towards the viewer. Similarly, the third field indicates the parallel or antiparallel (a/p) strand polarity with reference to the first strand. The order is according to the position in the quadruplex (rotating anti-clockwise with the first strand progressing towards the viewer), and in general not according to sequence order. The next three fields indicate loop lengths. The .nrg files contain the energy as ouput by the program NAMD [81]. The total energy is reported in the twelfth field. The .fas files contain the sequence of the representative model. [file 1472-6807-9-64-S1.TGZ]

Archive with 349 entries (348 files):
- representative_G4_models
- representative_G4_models/saa_-p-p-l_ppa_3_3_3.nrg
- representative_G4_models/aaa_-p-p-p_ppp_2_1_2__.fas
- representative_G4_models/aaa_-p-p-p_ppp_2_1_2.pdb
- representative_G4_models/aaa_-p-p-p_ppp_1_2_1.nrg
- representative_G4_models/aaa_-p-p-p_ppp_1_3_2.nrg
- representative_G4_models/aaa_-p-p-p_ppp_3_3_3__.fas
- representative_G4_models/ssa_+ld-p_ppa_3_4_3.pdb
- representative_G4_models/saa_-p-p-p_ppp_3_2_3.nrg
- representative_G4_models/saa_-pd+p_paa_3_4_3.nrg
- representative_G4_models/aaa_-pd+l_ppa_3_4_3__.fas
- representative_G4_models/aaa_-p-p-l_ppa_3_3_4.nrg
- representative_G4_models/saa_-pd+p_paa_3_4_1__.fas
- representative_G4_models/aaa_-pd+l_ppa_3_4_3.nrg
- representative_G4_models/aaa_-pd+p_paa_2_4_3.pdb
- representative_G4_models/aaa_-p-p-p_ppp_2_3_2__.fas
- representative_G4_models/aaa_-p-p-l_ppa_1_3_3.nrg
- representative_G4_models/saa_-l-l-p_app_4_3_3__.fas
- representative_G4_models/aaa_-p-l-l_pap_1_4_3.nrg
- representative_G4_models/saa_-l-l-p_app_3_3_3.pdb
- representative_G4_models/aaa_-p-p-l_ppa_3_1_3.nrg
- representative_G4_models/aaa_-p-l-l_pap_1_3_3__.fas
- representative_G4_models/aaa_-p-p-l_ppa_3_3_4.pdb
- representative_G4_models/saa_-p-p-p_ppp_3_3_3.pdb
- representative_G4_models/aaa_-p-p-p_ppp_1_3_2.pdb
- representative_G4_models/ssa_+l+p+p_aaa_3_3_1__.fas
- representative_G4_models/aaa_-p-p-p_ppp_3_3_1.pdb
- representative_G4_models/aaa_-pd+p_paa_3_4_2.pdb
- representative_G4_models/aaa_-p-l-l_pap_1_3_3.nrg
- representative_G4_models/aaa_-p-l-l_pap_2_4_3.pdb
- representative_G4_models/aaa_-p-p-p_ppp_2_1_2.nrg
- representative_G4_models/saa_-l-l-p_app_3_3_2__.fas
- representative_G4_models/aaa_-p-p-l_ppa_3_3_3.pdb
- representative_G4_models/ssa_+ld-l_paa_3_4_3.pdb
- representative_G4_models/saa_-p-p-l_ppa_3_3_4__.fas
- representative_G4_models/aaa_-p-p-l_ppa_3_2_3__.fas
- representative_G4_models/aaa_-p-p-p_ppp_3_1_1.pdb
- representative_G4_models/saa_-p-p-p_ppp_3_1_1.nrg
- representative_G4_models/aaa_-pd+p_paa_3_4_3.pdb
- representative_G4_models/aaa_-p-p-p_ppp_3_3_2.nrg
- representative_G4_models/saa_-p-p-l_ppa_3_1_3__.fas
- representative_G4_models/aaa_-pd+p_paa_1_4_3__.fas
- representative_G4_models/ssa_+ld-l_paa_3_4_3__.fas
- representative_G4_models/saa_-l-l-p_app_3_3_1.nrg
- representative_G4_models/asa_-l-l-p_app_3_3_3__.fas
- representative_G4_models/aaa_-p-l-l_pap_3_4_3.pdb
- representative_G4_models/saa_-p-p-l_ppa_3_2_3__.fas
- representative_G4_models/aaa_-p-p-p_ppp_3_3_1__.fas
- representative_G4_models/aaa_-p-p-p_ppp_2_1_1__.fas
- representative_G4_models/saa_-p-l-l_pap_3_3_3__.fas
- representative_G4_models/asa_-ld+l_aap_4_3_3.pdb
- representative_G4_models/aaa_-p-p-l_ppa_1_2_4.nrg
- representative_G4_models/ssa_+l+p+l_paa_3_1_3.nrg
- representative_G4_models/saa_-l-l-p_app_3_3_1__.fas
- representative_G4_models/saa_-l-l-p_app_3_3_2.pdb
- representative_G4_models/aaa_-p-p-p_ppp_1_1_2__.fas
- representative_G4_models/saa_-p-p-l_ppa_3_2_4.nrg
- representative_G4_models/aaa_-pd+p_paa_3_4_3__.fas
- representative_G4_models/aaa_-p-p-p_ppp_2_2_1.pdb
- representative_G4_models/ssa_+l+p+l_paa_3_3_3.nrg
- representative_G4_models/aaa_-p-p-l_ppa_3_2_4__.fas
- representative_G4_models/aaa_-p-p-l_ppa_3_3_4__.fas
- representative_G4_models/aaa_-p-l-l_pap_2_3_3__.fas
- representative_G4_models/saa_-p-p-l_ppa_3_1_4__.fas
- representative_G4_models/aaa_-p-p-p_ppp_2_2_2.pdb
- representative_G4_models/saa_-p-p-p_ppp_3_1_2.pdb
- representative_G4_models/aaa_-p-p-p_ppp_1_1_3.nrg
- representative_G4_models/aaa_-pd+p_paa_3_4_1.pdb
- representative_G4_models/aaa_-p-p-p_ppp_3_2_2.pdb
- representative_G4_models/aaa_-p-p-p_ppp_2_1_1.nrg
- representative_G4_models/asa_-ld+l_aap_4_3_3__.fas
- representative_G4_models/aaa_-p-p-p_ppp_2_3_3__.fas
- representative_G4_models/ssa_+l+p+l_paa_3_1_3.pdb
- representative_G4_models/saa_-p-l-l_pap_3_3_3.pdb
- representative_G4_models/ssa_+l+p+l_paa_3_3_4.pdb
- representative_G4_models/saa_-pd+p_paa_3_4_2.pdb
- representative_G4_models/aaa_-pd+l_ppa_3_4_3.pdb
- representative_G4_models/aaa_-pd+p_paa_1_4_3.pdb
- representative_G4_models/aaa_-p-p-l_ppa_2_2_4.nrg
- representative_G4_models/aaa_-p-p-p_ppp_3_2_1__.fas
- representative_G4_models/aaa_-p-p-p_ppp_3_1_2__.fas
- representative_G4_models/saa_-l-l-l_apa_3_3_3.pdb
- representative_G4_models/aaa_-p-p-p_ppp_3_1_1__.fas
- representative_G4_models/ssa_+l+p+l_paa_3_1_4.nrg
- representative_G4_models/aaa_-p-p-p_ppp_1_3_3.nrg
- representative_G4_models/asa_-ld+l_aap_3_3_3.nrg
- representative_G4_models/aaa_-p-p-p_ppp_3_3_2.pdb
- representative_G4_models/saa_-p-p-p_ppp_3_2_2.nrg
- representative_G4_models/saa_-pd+l_ppa_3_4_3__.fas
- representative_G4_models/aaa_-pd+l_ppa_2_4_3.pdb
- representative_G4_models/aaa_-p-l-l_pap_3_3_3__.fas
- representative_G4_models/saa_-l-l-p_app_4_3_2.pdb
- representative_G4_models/saa_-l-l-p_app_4_3_1__.fas
- representative_G4_models/saa_-p-p-l_ppa_3_1_3.nrg
- representative_G4_models/ssa_+l+p+p_aaa_3_3_3.nrg
- representative_G4_models/saa_-p-p-p_ppp_3_1_3.pdb
- representative_G4_models/aaa_-p-p-p_ppp_1_2_2__.fas
- representative_G4_models/asa_d+pd_aap_4_3_4.nrg
- representative_G4_models/ssa_+l+l+l_apa_3_4_3.pdb
- representative_G4_models/ssa_+l+p+p_aaa_3_1_3.pdb
- representative_G4_models/ssa_+l+p+p_aaa_3_2_3__.fas
- representative_G4_models/saa_-p-p-p_ppp_3_3_2.pdb
- representative_G4_models/ssa_+l+p+p_aaa_3_1_1__.fas
- representative_G4_models/aaa_-pd+p_paa_2_4_2__.fas
- representative_G4_models/ssa_+l+p+l_paa_3_2_4.nrg
- representative_G4_models/saa_-l-l-l_apa_3_3_4.nrg
- representative_G4_models/asa_-ld+l_aap_3_3_3__.fas
- representative_G4_models/aaa_-p-l-l_pap_3_3_3.nrg
- representative_G4_models/aaa_-p-p-p_ppp_2_1_3__.fas
- representative_G4_models/aaa_-p-p-p_ppp_1_3_1.pdb
- representative_G4_models/ssa_+l+p+p_aaa_3_3_2.pdb
- representative_G4_models/aaa_-p-p-l_ppa_2_3_3__.fas
- representative_G4_models/aaa_-pd+p_paa_1_4_1.pdb
- representative_G4_models/saa_-l-l-p_app_4_3_3.pdb
- representative_G4_models/saa_-l-l-p_app_4_3_3.nrg
- representative_G4_models/aaa_-p-p-l_ppa_3_3_3__.fas
- representative_G4_models/aaa_-pd+l_ppa_1_4_3.pdb
- representative_G4_models/saa_-p-p-p_ppp_3_1_1__.fas
- representative_G4_models/saa_-pd+p_paa_3_4_2.nrg
- representative_G4_models/aaa_-p-p-p_ppp_1_3_1__.fas
- representative_G4_models/aaa_-p-p-p_ppp_2_2_1.nrg
- representative_G4_models/aaa_-p-p-p_ppp_1_3_2__.fas
- representative_G4_models/ssa_+l+p+l_paa_3_3_3__.fas
- representative_G4_models/saa_-p-l-l_pap_3_4_3.nrg
- representative_G4_models/saa_-pd+l_ppa_3_4_3.nrg
- representative_G4_models/aaa_-p-l-l_pap_2_4_3__.fas
- representative_G4_models/saa_-p-p-p_ppp_3_3_1__.fas
- representative_G4_models/aaa_-p-p-p_ppp_1_2_3.pdb
- representative_G4_models/aaa_-p-p-l_ppa_3_1_3.pdb
- representative_G4_models/aaa_-p-p-p_ppp_1_1_1__.fas
- representative_G4_models/aaa_-pd+p_paa_2_4_1__.fas
- representative_G4_models/saa_-p-p-p_ppp_3_2_1.pdb
- representative_G4_models/aaa_-p-p-p_ppp_2_2_2__.fas
- representative_G4_models/saa_-p-p-l_ppa_3_1_4.nrg
- representative_G4_models/aaa_-p-p-l_ppa_3_2_3.nrg
- representative_G4_models/saa_-p-p-l_ppa_3_1_3.pdb
- representative_G4_models/ssa_+l+p+p_aaa_3_2_1.nrg
- representative_G4_models/asa_-ld+l_aap_3_3_3.pdb
- representative_G4_models/aaa_-pd+p_paa_2_4_3.nrg
- representative_G4_models/saa_-p-p-p_ppp_3_2_3__.fas
- representative_G4_models/saa_d+pd_aap_4_3_4.nrg
- representative_G4_models/aaa_-p-p-p_ppp_1_3_1.nrg
- representative_G4_models/aaa_-p-l-l_pap_3_4_3__.fas
- representative_G4_models/aaa_-p-l-l_pap_2_4_3.nrg
- representative_G4_models/aaa_-p-p-p_ppp_3_3_3.nrg
- representative_G4_models/ssa_+l+p+p_aaa_3_2_1.pdb
- representative_G4_models/asa_d+pd_aap_4_3_4.pdb
- representative_G4_models/saa_-pd+p_paa_3_4_1.pdb
- representative_G4_models/saa_-pd+p_paa_3_4_3.pdb
- representative_G4_models/aaa_-p-p-p_ppp_1_2_3__.fas
- representative_G4_models/aaa_-p-p-l_ppa_1_3_4__.fas
- representative_G4_models/saa_-p-p-l_ppa_3_3_3__.fas
- representative_G4_models/saa_-p-p-p_ppp_3_3_3__.fas
- representative_G4_models/aaa_-p-l-l_pap_1_4_3.pdb
- representative_G4_models/aaa_-pd+p_paa_2_4_3__.fas
- representative_G4_models/aaa_-p-p-p_ppp_2_3_3.pdb
- representative_G4_models/saa_-pd+p_paa_3_4_3__.fas
- representative_G4_models/saa_-p-p-p_ppp_3_3_1.nrg
- representative_G4_models/aaa_-p-l-l_pap_2_3_3.pdb
- representative_G4_models/ssa_+l+p+p_aaa_3_1_1.pdb
- representative_G4_models/aaa_-p-p-p_ppp_1_2_1.pdb
- representative_G4_models/ssa_+l+p+p_aaa_3_2_3.pdb
- representative_G4_models/ssa_+l+p+p_aaa_3_3_1.pdb
- representative_G4_models/aaa_-p-p-p_ppp_2_1_1.pdb
- representative_G4_models/aaa_-p-p-p_ppp_2_3_1.pdb
- representative_G4_models/saa_d+pd_aap_4_3_4.pdb
- representative_G4_models/aaa_-pd+p_paa_1_4_1.nrg
- representative_G4_models/saa_-p-p-p_ppp_3_2_3.pdb
- representative_G4_models/ssa_+l+p+p_aaa_3_2_1__.fas
- representative_G4_models/saa_-p-p-l_ppa_3_2_4.pdb
- representative_G4_models/aaa_-pd+l_ppa_2_4_3.nrg
- representative_G4_models/asa_-l-l-p_app_3_3_3.nrg
- representative_G4_models/aaa_-p-p-p_ppp_1_1_2.pdb
- representative_G4_models/saa_-p-p-l_ppa_3_3_4.pdb
- representative_G4_models/aaa_-p-p-l_ppa_3_1_4__.fas
- representative_G4_models/saa_-p-l-l_pap_3_4_3__.fas
- representative_G4_models/aaa_-p-p-p_ppp_1_1_3.pdb
- representative_G4_models/saa_-p-p-p_ppp_3_2_2.pdb
- representative_G4_models/ssa_+l+p+l_paa_3_1_4__.fas
- representative_G4_models/ssa_+l+p+p_aaa_3_1_2.pdb
- representative_G4_models/aaa_-p-p-p_ppp_1_1_1.pdb
- representative_G4_models/saa_-l-l-l_apa_3_3_4.pdb
- representative_G4_models/aaa_-p-p-p_ppp_3_3_3.pdb
- representative_G4_models/saa_-p-p-p_ppp_3_2_1__.fas
- representative_G4_models/sas_-p-p-p_ppp_3_1_1.nrg
- representative_G4_models/saa_-p-p-p_ppp_3_1_1.pdb
- representative_G4_models/aaa_-p-p-p_ppp_3_2_3.pdb
- representative_G4_models/aaa_-p-p-l_ppa_2_2_3.pdb
- representative_G4_models/ssa_+l+p+l_paa_3_3_4.nrg
- representative_G4_models/saa_-p-p-p_ppp_3_2_2__.fas
- representative_G4_models/aaa_-p-p-p_ppp_2_2_3.pdb
- representative_G4_models/saa_-p-p-p_ppp_3_3_1.pdb
- representative_G4_models/aaa_-p-p-p_ppp_3_2_1.pdb
- representative_G4_models/aaa_-p-p-l_ppa_2_3_3.nrg
- representative_G4_models/aaa_-p-p-l_ppa_2_2_3__.fas
- representative_G4_models/aaa_-pd+p_paa_2_4_2.nrg
- representative_G4_models/aaa_-p-l-l_pap_1_4_3__.fas
- representative_G4_models/aaa_-p-p-p_ppp_1_1_2.nrg
- representative_G4_models/aaa_-pd+p_paa_2_4_1.nrg
- representative_G4_models/ssa_+l+p+p_aaa_3_2_2__.fas
- representative_G4_models/saa_-p-l-l_pap_3_4_3.pdb
- representative_G4_models/saa_-p-p-p_ppp_3_1_3__.fas
- representative_G4_models/ssa_+l+l+l_apa_3_4_3.nrg
- representative_G4_models/saa_-l-l-l_apa_3_3_4__.fas
- representative_G4_models/aaa_-p-p-l_ppa_3_1_3__.fas
- representative_G4_models/aaa_-p-p-p_ppp_3_2_3.nrg
- representative_G4_models/aaa_-pd+p_paa_3_4_2.nrg
- representative_G4_models/ssa_+ld-p_ppa_3_4_3.nrg
- representative_G4_models/aaa_-p-p-l_ppa_1_3_4.pdb
- representative_G4_models/ssa_+l+l+l_apa_3_4_3__.fas
- representative_G4_models/saa_-l-l-p_app_3_3_3__.fas
- representative_G4_models/aaa_-p-p-l_ppa_2_2_3.nrg
- representative_G4_models/aaa_-p-p-l_ppa_2_2_4.pdb
- representative_G4_models/ssa_+ld-l_paa_3_4_3.nrg
- representative_G4_models/aaa_-p-p-l_ppa_2_3_3.pdb
- representative_G4_models/ssa_+l+p+p_aaa_3_1_2__.fas
- representative_G4_models/saa_-p-p-l_ppa_3_2_4__.fas
- representative_G4_models/aaa_-p-p-l_ppa_1_3_3__.fas
- representative_G4_models/saa_-l-l-p_app_3_3_3.nrg
- representative_G4_models/saa_-p-p-l_ppa_3_2_3.nrg
- representative_G4_models/aaa_-p-p-l_ppa_1_2_4__.fas
- representative_G4_models/aaa_-p-p-p_ppp_3_1_3__.fas
- representative_G4_models/aaa_-p-p-p_ppp_3_3_2__.fas
- representative_G4_models/ssa_+l+p+p_aaa_3_2_2.pdb
- representative_G4_models/ssa_+l+p+p_aaa_3_3_2__.fas
- representative_G4_models/aaa_-pd+l_ppa_1_4_3__.fas
- representative_G4_models/aaa_-p-p-l_ppa_3_2_3.pdb
- representative_G4_models/aaa_-pd+p_paa_3_4_1__.fas
- representative_G4_models/aaa_-p-l-l_pap_2_3_3.nrg
- representative_G4_models/aaa_-p-p-l_ppa_3_3_3.nrg
- representative_G4_models/aaa_-p-p-l_ppa_1_2_3.nrg
- representative_G4_models/aaa_-p-p-l_ppa_3_1_4.nrg
- representative_G4_models/ssa_+l+p+p_aaa_3_3_1.nrg
- representative_G4_models/aaa_-p-p-l_ppa_2_3_4__.fas
- representative_G4_models/aaa_-p-p-l_ppa_1_2_4.pdb
- representative_G4_models/saa_-p-p-l_ppa_3_3_3.pdb
- representative_G4_models/ssa_+ld-p_ppa_3_4_2.nrg
- representative_G4_models/saa_-l-l-p_app_4_3_1.pdb
- representative_G4_models/saa_d+pd_aap_4_3_4__.fas
- representative_G4_models/ssa_+l+p+l_paa_3_2_3.pdb
- representative_G4_models/aaa_-p-p-l_ppa_2_3_4.nrg
- representative_G4_models/ssa_+l+p+p_aaa_3_3_2.nrg
- representative_G4_models/aaa_-p-p-l_ppa_2_3_4.pdb
- representative_G4_models/aaa_-pd+p_paa_1_4_2.pdb
- representative_G4_models/saa_-p-p-p_ppp_3_2_1.nrg
- representative_G4_models/ssa_+l+l+l_apa_3_3_3.pdb
- representative_G4_models/aaa_-pd+p_paa_1_4_1__.fas
- representative_G4_models/saa_-l-l-p_app_4_3_2.nrg
- representative_G4_models/ssa_+l+l+l_apa_3_3_3.nrg
- representative_G4_models/saa_-pd+p_paa_3_4_2__.fas
- representative_G4_models/aaa_-p-p-l_ppa_3_2_4.nrg
- representative_G4_models/aaa_-pd+p_paa_1_4_2__.fas
- representative_G4_models/aaa_-pd+p_paa_3_4_2__.fas
- representative_G4_models/ssa_+l+p+l_paa_3_1_3__.fas
- representative_G4_models/saa_-p-p-l_ppa_3_2_3.pdb
- representative_G4_models/aaa_-p-p-l_ppa_1_3_4.nrg
- representative_G4_models/ssa_+ld-p_ppa_3_4_1.pdb
- representative_G4_models/sas_-p-p-p_ppp_3_1_1.pdb
- representative_G4_models/aaa_-p-p-p_ppp_3_1_1.nrg
- representative_G4_models/aaa_-p-p-p_ppp_2_2_1__.fas
- representative_G4_models/asa_-l-l-p_app_3_3_3.pdb
- representative_G4_models/saa_-pd+l_ppa_3_4_3.pdb
- representative_G4_models/aaa_-p-p-l_ppa_3_2_4.pdb
- representative_G4_models/aaa_-p-p-p_ppp_3_1_2.pdb
- representative_G4_models/ssa_+l+p+p_aaa_3_1_1.nrg
- representative_G4_models/saa_-p-p-l_ppa_3_3_4.nrg
- representative_G4_models/aaa_-p-p-p_ppp_2_3_3.nrg
- representative_G4_models/saa_-l-l-l_apa_3_3_3.nrg
- representative_G4_models/saa_-l-l-l_apa_3_3_3__.fas
- representative_G4_models/ssa_+l+p+l_paa_3_1_4.pdb
- representative_G4_models/ssa_+l+p+p_aaa_3_1_3__.fas
- representative_G4_models/aaa_-p-p-p_ppp_3_2_2.nrg
- representative_G4_models/aaa_-p-p-p_ppp_3_1_3.pdb
- representative_G4_models/aaa_-p-p-p_ppp_3_2_3__.fas
- representative_G4_models/saa_-p-p-p_ppp_3_3_2.nrg
- representative_G4_models/ssa_+l+p+l_paa_3_2_3__.fas
- representative_G4_models/aaa_-p-p-p_ppp_3_2_1.nrg
- representative_G4_models/aaa_-p-p-l_ppa_1_2_3__.fas
- representative_G4_models/ssa_+l+p+l_paa_3_3_3.pdb
- representative_G4_models/ssa_+l+l+l_apa_3_3_3__.fas
- representative_G4_models/aaa_-p-p-l_ppa_1_2_3.pdb
- representative_G4_models/aaa_-p-p-p_ppp_2_3_2.pdb
- representative_G4_models/asa_-l-l-p_app_3_3_2.nrg
- representative_G4_models/aaa_-p-l-l_pap_3_4_3.nrg
- representative_G4_models/aaa_-p-p-p_ppp_1_1_3__.fas
- representative_G4_models/ssa_+l+p+p_aaa_3_3_3__.fas
- representative_G4_models/aaa_-pd+p_paa_3_4_3.nrg
- representative_G4_models/asa_-l-l-p_app_3_3_2__.fas
- representative_G4_models/asa_-l-l-p_app_3_3_2.pdb
- representative_G4_models/ssa_+ld-p_ppa_3_4_2__.fas
- representative_G4_models/aaa_-pd+p_paa_3_4_1.nrg
- representative_G4_models/ssa_+ld-p_ppa_3_4_3__.fas
- representative_G4_models/ssa_+ld-p_ppa_3_4_1__.fas
- representative_G4_models/saa_-l-l-p_app_3_3_2.nrg
- representative_G4_models/aaa_-p-p-p_ppp_1_2_1__.fas
- representative_G4_models/ssa_+l+p+p_aaa_3_2_2.nrg
- representative_G4_models/aaa_-p-p-p_ppp_1_1_1.nrg
- representative_G4_models/asa_d+pd_aap_4_3_4__.fas
- representative_G4_models/ssa_+l+p+p_aaa_3_3_3.pdb
- representative_G4_models/asa_-ld+l_aap_4_3_3.nrg
[truncated: 49 more entries]
