# Supplementary material for: Molecular models for intrastrand DNA G-quadruplexes
Source: BMC Struct Biol. 2009 Oct 7;9:64. doi: 10.1186/1472-6807-9-64 (PMC2768733; doi:10.1186/1472-6807-9-64)
Supplement: Additional file 1 — Models for intrastrand G-quadruplexes. The name of the file contains all topology information. Each field is separated by the underscore character. The notation here follows Webba da Silva [56]. The first field indicates the glycosidic bond conformation in the first G-quadruplex strand a stands for anti and s stands for syn. The second field indicates the loop topology by letters p (parallel), l (lateral) and d (diagonal) preceded by + or - sign to indicate clockwise or anti clockwise rotation when the first strand is progressing towards the viewer. Similarly, the third field indicates the parallel or antiparallel (a/p) strand polarity with reference to the first strand. The order is according to the position in the quadruplex (rotating anti-clockwise with the first strand progressing towards the viewer), and in general not according to sequence order. The next three fields indicate loop lengths. The .nrg files contain the energy as ouput by the program NAMD [81]. The total energy is reported in the twelfth field. The .fas files contain the sequence of the representative model. [file 1472-6807-9-64-S1.TGZ › representative_G4_models/aaa_-p-l-l_pap_2_4_3.pdb]

REMARK  FINAL COORDINATES WRITTEN BY NAMD AT TIMESTEP 300
ATOM      1  H5T GUA     1      -0.511   8.226  -1.999  0.00  0.00      QUAD H 
ATOM      2  O5' GUA     1      -1.006   7.699  -1.363  1.00  0.00      QUAD O 
ATOM      3  C5' GUA     1      -2.317   8.263  -1.344  1.00  0.00      QUAD C 
ATOM      4  H5' GUA     1      -2.635   8.411  -2.399  0.00  0.00      QUAD H 
ATOM      5 H5'' GUA     1      -2.252   9.275  -0.891  0.00  0.00      QUAD H 
ATOM      6  C4' GUA     1      -3.402   7.439  -0.601  1.00  0.00      QUAD C 
ATOM      7  H4' GUA     1      -4.323   7.415  -1.221  0.00  0.00      QUAD H 
ATOM      8  O4' GUA     1      -3.019   6.050  -0.393  1.00  0.00      QUAD O 
ATOM      9  C1' GUA     1      -2.765   5.780   0.997  1.00  0.00      QUAD C 
ATOM     10  H1' GUA     1      -3.621   5.172   1.354  0.00  0.00      QUAD H 
ATOM     11  N9  GUA     1      -1.524   5.011   1.042  1.00  0.00      QUAD N 
ATOM     12  C4  GUA     1      -1.425   3.662   0.799  1.00  0.00      QUAD C 
ATOM     13  N2  GUA     1      -2.940   0.587   0.234  1.00  0.00      QUAD N 
ATOM     14  H21 GUA     1      -2.746  -0.389   0.059  0.00  0.00      QUAD H 
ATOM     15  H22 GUA     1      -3.914   0.852   0.275  0.00  0.00      QUAD H 
ATOM     16  N3  GUA     1      -2.456   2.806   0.639  1.00  0.00      QUAD N 
ATOM     17  C2  GUA     1      -2.043   1.569   0.418  1.00  0.00      QUAD C 
ATOM     18  N1  GUA     1      -0.722   1.199   0.360  1.00  0.00      QUAD N 
ATOM     19  H1  GUA     1      -0.515   0.206   0.183  0.00  0.00      QUAD H 
ATOM     20  C6  GUA     1       0.356   2.064   0.522  1.00  0.00      QUAD C 
ATOM     21  O6  GUA     1       1.512   1.627   0.451  1.00  0.00      QUAD O 
ATOM     22  C5  GUA     1      -0.072   3.394   0.760  1.00  0.00      QUAD C 
ATOM     23  N7  GUA     1       0.663   4.553   0.973  1.00  0.00      QUAD N 
ATOM     24  C8  GUA     1      -0.237   5.484   1.135  1.00  0.00      QUAD C 
ATOM     25  H8  GUA     1       0.223   6.357   1.295  0.00  0.00      QUAD H 
ATOM     26  C2' GUA     1      -2.777   7.139   1.704  1.00  0.00      QUAD C 
ATOM     27 H2'' GUA     1      -1.770   7.614   1.675  0.00  0.00      QUAD H 
ATOM     28  H2' GUA     1      -3.076   7.068   2.769  0.00  0.00      QUAD H 
ATOM     29  C3' GUA     1      -3.719   7.962   0.809  1.00  0.00      QUAD C 
ATOM     30  H3' GUA     1      -3.456   9.039   0.871  0.00  0.00      QUAD H 
ATOM     31  O3' GUA     1      -5.108   7.835   1.088  1.00  0.00      QUAD O 
ATOM     32  P   GUA     2      -5.824   7.616   2.468  1.00  0.00      QUAD P 
ATOM     33  O1P GUA     2      -5.137   8.421   3.501  0.00  0.00      QUAD O 
ATOM     34  O2P GUA     2      -7.276   7.850   2.291  0.00  0.00      QUAD O 
ATOM     35  O5' GUA     2      -5.570   6.083   2.766  1.00  0.00      QUAD O 
ATOM     36  C5' GUA     2      -6.205   5.088   1.944  1.00  0.00      QUAD C 
ATOM     37  H5' GUA     2      -5.654   4.954   0.987  0.00  0.00      QUAD H 
ATOM     38 H5'' GUA     2      -7.249   5.376   1.683  0.00  0.00      QUAD H 
ATOM     39  C4' GUA     2      -6.278   3.757   2.697  1.00  0.00      QUAD C 
ATOM     40  H4' GUA     2      -6.904   3.036   2.128  0.00  0.00      QUAD H 
ATOM     41  O4' GUA     2      -4.970   3.134   2.823  1.00  0.00      QUAD O 
ATOM     42  C1' GUA     2      -4.780   2.684   4.165  1.00  0.00      QUAD C 
ATOM     43  H1' GUA     2      -5.315   1.710   4.244  0.00  0.00      QUAD H 
ATOM     44  N9  GUA     2      -3.318   2.523   4.364  1.00  0.00      QUAD N 
ATOM     45  C4  GUA     2      -2.644   1.335   4.210  1.00  0.00      QUAD C 
ATOM     46  N2  GUA     2      -2.684  -2.107   3.742  1.00  0.00      QUAD N 
ATOM     47  H21 GUA     2      -2.086  -2.914   3.637  0.00  0.00      QUAD H 
ATOM     48  H22 GUA     2      -3.679  -2.276   3.710  0.00  0.00      QUAD H 
ATOM     49  N3  GUA     2      -3.206   0.120   4.041  1.00  0.00      QUAD N 
ATOM     50  C2  GUA     2      -2.298  -0.833   3.919  1.00  0.00      QUAD C 
ATOM     51  N1  GUA     2      -0.943  -0.613   3.963  1.00  0.00      QUAD N 
ATOM     52  H1  GUA     2      -0.326  -1.431   3.859  0.00  0.00      QUAD H 
ATOM     53  C6  GUA     2      -0.343   0.630   4.137  1.00  0.00      QUAD C 
ATOM     54  O6  GUA     2       0.892   0.719   4.161  1.00  0.00      QUAD O 
ATOM     55  C5  GUA     2      -1.305   1.662   4.267  1.00  0.00      QUAD C 
ATOM     56  N7  GUA     2      -1.141   3.029   4.454  1.00  0.00      QUAD N 
ATOM     57  C8  GUA     2      -2.358   3.498   4.505  1.00  0.00      QUAD C 
ATOM     58  H8  GUA     2      -2.320   4.488   4.639  0.00  0.00      QUAD H 
ATOM     59  C2' GUA     2      -5.519   3.725   5.004  1.00  0.00      QUAD C 
ATOM     60 H2'' GUA     2      -4.960   4.690   5.023  0.00  0.00      QUAD H 
ATOM     61  H2' GUA     2      -5.719   3.391   6.038  0.00  0.00      QUAD H 
ATOM     62  C3' GUA     2      -6.791   3.895   4.144  1.00  0.00      QUAD C 
ATOM     63  H3' GUA     2      -7.225   4.909   4.278  0.00  0.00      QUAD H 
ATOM     64  O3' GUA     2      -7.788   2.916   4.410  1.00  0.00      QUAD O 
ATOM     65  P   GUA     3      -8.568   2.825   5.779  1.00  0.00      QUAD P 
ATOM     66  O1P GUA     3      -8.259   4.006   6.617  0.00  0.00      QUAD O 
ATOM     67  O2P GUA     3      -9.996   2.550   5.506  0.00  0.00      QUAD O 
ATOM     68  O5' GUA     3      -7.906   1.536   6.425  1.00  0.00      QUAD O 
ATOM     69  C5' GUA     3      -8.020   0.315   5.667  1.00  0.00      QUAD C 
ATOM     70  H5' GUA     3      -7.373   0.346   4.758  0.00  0.00      QUAD H 
ATOM     71 H5'' GUA     3      -9.066   0.133   5.335  0.00  0.00      QUAD H 
ATOM     72  C4' GUA     3      -7.603  -0.883   6.517  1.00  0.00      QUAD C 
ATOM     73  H4' GUA     3      -7.904  -1.830   6.021  0.00  0.00      QUAD H 
ATOM     74  O4' GUA     3      -6.166  -0.929   6.599  1.00  0.00      QUAD O 
ATOM     75  C1' GUA     3      -5.784  -1.126   7.940  1.00  0.00      QUAD C 
ATOM     76  H1' GUA     3      -5.836  -2.226   8.107  0.00  0.00      QUAD H 
ATOM     77  N9  GUA     3      -4.421  -0.637   8.066  1.00  0.00      QUAD N 
ATOM     78  C4  GUA     3      -3.332  -1.465   7.942  1.00  0.00      QUAD C 
ATOM     79  N2  GUA     3      -2.004  -4.643   7.488  1.00  0.00      QUAD N 
ATOM     80  H21 GUA     3      -1.135  -5.151   7.410  0.00  0.00      QUAD H 
ATOM     81  H22 GUA     3      -2.852  -5.187   7.417  0.00  0.00      QUAD H 
ATOM     82  N3  GUA     3      -3.367  -2.801   7.757  1.00  0.00      QUAD N 
ATOM     83  C2  GUA     3      -2.154  -3.322   7.675  1.00  0.00      QUAD C 
ATOM     84  N1  GUA     3      -0.996  -2.590   7.768  1.00  0.00      QUAD N 
ATOM     85  H1  GUA     3      -0.105  -3.101   7.689  0.00  0.00      QUAD H 
ATOM     86  C6  GUA     3      -0.936  -1.213   7.960  1.00  0.00      QUAD C 
ATOM     87  O6  GUA     3       0.162  -0.648   8.030  1.00  0.00      QUAD O 
ATOM     88  C5  GUA     3      -2.230  -0.641   8.049  1.00  0.00      QUAD C 
ATOM     89  N7  GUA     3      -2.621   0.678   8.236  1.00  0.00      QUAD N 
ATOM     90  C8  GUA     3      -3.926   0.633   8.240  1.00  0.00      QUAD C 
ATOM     91  H8  GUA     3      -4.283   1.558   8.372  0.00  0.00      QUAD H 
ATOM     92  C2' GUA     3      -6.854  -0.448   8.785  1.00  0.00      QUAD C 
ATOM     93 H2'' GUA     3      -6.747   0.662   8.777  0.00  0.00      QUAD H 
ATOM     94  H2' GUA     3      -6.874  -0.819   9.831  0.00  0.00      QUAD H 
ATOM     95  C3' GUA     3      -8.085  -0.868   7.989  1.00  0.00      QUAD C 
ATOM     96  H3' GUA     3      -8.871  -0.089   8.084  0.00  0.00      QUAD H 
ATOM     97  O3' GUA     3      -8.536  -2.158   8.406  1.00  0.00      QUAD O 
ATOM     98  P   THY     4      -9.817  -2.384   9.301  1.00  0.00      QUAD P 
ATOM     99  O1P THY     4     -10.390  -3.714   8.985  0.00  0.00      QUAD O 
ATOM    100  O2P THY     4      -9.459  -2.129  10.716  0.00  0.00      QUAD O 
ATOM    101  O5' THY     4     -10.804  -1.247   8.809  1.00  0.00      QUAD O 
ATOM    102  C5' THY     4     -12.211  -1.466   8.750  1.00  0.00      QUAD C 
ATOM    103  H5' THY     4     -12.710  -0.510   9.011  0.00  0.00      QUAD H 
ATOM    104 H5'' THY     4     -12.555  -2.222   9.493  0.00  0.00      QUAD H 
ATOM    105  C4' THY     4     -12.622  -1.892   7.340  1.00  0.00      QUAD C 
ATOM    106  H4' THY     4     -12.255  -2.920   7.142  0.00  0.00      QUAD H 
ATOM    107  O4' THY     4     -14.072  -1.911   7.269  1.00  0.00      QUAD O 
ATOM    108  C1' THY     4     -14.535  -0.976   6.291  1.00  0.00      QUAD C 
ATOM    109  H1' THY     4     -14.715  -1.591   5.382  0.00  0.00      QUAD H 
ATOM    110  N1  THY     4     -15.757  -0.308   6.789  1.00  0.00      QUAD N 
ATOM    111  C6  THY     4     -15.712   0.405   7.970  1.00  0.00      QUAD C 
ATOM    112  H6  THY     4     -14.747   0.380   8.479  0.00  0.00      QUAD H 
ATOM    113  C2  THY     4     -16.915  -0.374   6.030  1.00  0.00      QUAD C 
ATOM    114  O2  THY     4     -16.972  -0.974   4.957  1.00  0.00      QUAD O 
ATOM    115  N3  THY     4     -18.004   0.300   6.584  1.00  0.00      QUAD N 
ATOM    116  H3  THY     4     -18.859   0.268   6.052  0.00  0.00      QUAD H 
ATOM    117  C4  THY     4     -18.019   1.027   7.783  1.00  0.00      QUAD C 
ATOM    118  O4  THY     4     -19.050   1.585   8.172  1.00  0.00      QUAD O 
ATOM    119  C5  THY     4     -16.762   1.054   8.490  1.00  0.00      QUAD C 
ATOM    120  C5M THY     4     -16.711   1.794   9.784  0.00  0.00      QUAD C 
ATOM    121  H51 THY     4     -15.689   1.783  10.223  0.00  0.00      QUAD H 
ATOM    122  H52 THY     4     -17.410   1.337  10.521  0.00  0.00      QUAD H 
ATOM    123  H53 THY     4     -17.008   2.857   9.640  0.00  0.00      QUAD H 
ATOM    124  C2' THY     4     -13.362  -0.038   6.007  1.00  0.00      QUAD C 
ATOM    125 H2'' THY     4     -13.314   0.764   6.777  0.00  0.00      QUAD H 
ATOM    126  H2' THY     4     -13.448   0.441   5.014  0.00  0.00      QUAD H 
ATOM    127  C3' THY     4     -12.161  -0.962   6.189  1.00  0.00      QUAD C 
ATOM    128  H3' THY     4     -11.272  -0.370   6.508  0.00  0.00      QUAD H 
ATOM    129  O3' THY     4     -11.834  -1.710   5.015  1.00  0.00      QUAD O 
ATOM    130  P   THY     5     -11.455  -1.037   3.636  1.00  0.00      QUAD P 
ATOM    131  O1P THY     5     -12.480  -1.412   2.635  0.00  0.00      QUAD O 
ATOM    132  O2P THY     5     -11.194   0.407   3.824  0.00  0.00      QUAD O 
ATOM    133  O5' THY     5     -10.090  -1.755   3.264  1.00  0.00      QUAD O 
ATOM    134  C5' THY     5      -9.227  -1.164   2.274  1.00  0.00      QUAD C 
ATOM    135  H5' THY     5      -8.344  -0.732   2.800  0.00  0.00      QUAD H 
ATOM    136 H5'' THY     5      -9.721  -0.342   1.693  0.00  0.00      QUAD H 
ATOM    137  C4' THY     5      -8.703  -2.179   1.247  1.00  0.00      QUAD C 
ATOM    138  H4' THY     5      -7.772  -1.790   0.771  0.00  0.00      QUAD H 
ATOM    139  O4' THY     5      -8.432  -3.482   1.864  1.00  0.00      QUAD O 
ATOM    140  C1' THY     5      -9.232  -4.518   1.253  1.00  0.00      QUAD C 
ATOM    141  H1' THY     5      -8.535  -5.009   0.559  0.00  0.00      QUAD H 
ATOM    142  N1  THY     5      -9.728  -5.520   2.248  1.00  0.00      QUAD N 
ATOM    143  C6  THY     5      -9.987  -5.179   3.563  1.00  0.00      QUAD C 
ATOM    144  H6  THY     5      -9.763  -4.143   3.803  0.00  0.00      QUAD H 
ATOM    145  C2  THY     5     -10.006  -6.805   1.789  1.00  0.00      QUAD C 
ATOM    146  O2  THY     5      -9.864  -7.122   0.610  1.00  0.00      QUAD O 
ATOM    147  N3  THY     5     -10.458  -7.696   2.769  1.00  0.00      QUAD N 
ATOM    148  H3  THY     5     -10.593  -8.651   2.478  0.00  0.00      QUAD H 
ATOM    149  C4  THY     5     -10.666  -7.410   4.124  1.00  0.00      QUAD C 
ATOM    150  O4  THY     5     -11.030  -8.291   4.912  1.00  0.00      QUAD O 
ATOM    151  C5  THY     5     -10.432  -6.035   4.492  1.00  0.00      QUAD C 
ATOM    152  C5M THY     5     -10.662  -5.651   5.914  0.00  0.00      QUAD C 
ATOM    153  H51 THY     5     -10.537  -4.553   6.067  0.00  0.00      QUAD H 
ATOM    154  H52 THY     5      -9.942  -6.183   6.577  0.00  0.00      QUAD H 
ATOM    155  H53 THY     5     -11.694  -5.924   6.233  0.00  0.00      QUAD H 
ATOM    156  C2' THY     5     -10.327  -3.782   0.466  1.00  0.00      QUAD C 
ATOM    157 H2'' THY     5     -11.183  -3.566   1.140  0.00  0.00      QUAD H 
ATOM    158  H2' THY     5     -10.711  -4.312  -0.422  0.00  0.00      QUAD H 
ATOM    159  C3' THY     5      -9.693  -2.443   0.105  1.00  0.00      QUAD C 
ATOM    160  H3' THY     5     -10.485  -1.661   0.129  0.00  0.00      QUAD H 
ATOM    161  O3' THY     5      -9.085  -2.367  -1.173  1.00  0.00      QUAD O 
ATOM    162  P   GUA     6      -8.627  -3.384  -2.273  1.00  0.00      QUAD P 
ATOM    163  O1P GUA     6      -8.019  -2.625  -3.382  1.00  0.00      QUAD O 
ATOM    164  O2P GUA     6      -9.759  -4.282  -2.606  1.00  0.00      QUAD O 
ATOM    165  O5' GUA     6      -7.474  -4.239  -1.577  1.00  0.00      QUAD O 
ATOM    166  C5' GUA     6      -7.413  -5.598  -2.041  1.00  0.00      QUAD C 
ATOM    167  H5' GUA     6      -7.510  -5.666  -3.155  0.00  0.00      QUAD H 
ATOM    168 H5'' GUA     6      -8.252  -6.178  -1.583  0.00  0.00      QUAD H 
ATOM    169  C4' GUA     6      -6.101  -6.290  -1.672  1.00  0.00      QUAD C 
ATOM    170  H4' GUA     6      -6.004  -7.170  -2.340  0.00  0.00      QUAD H 
ATOM    171  O4' GUA     6      -4.919  -5.477  -1.919  1.00  0.00      QUAD O 
ATOM    172  C1' GUA     6      -4.011  -5.648  -0.816  1.00  0.00      QUAD C 
ATOM    173  H1' GUA     6      -3.415  -6.569  -1.014  0.00  0.00      QUAD H 
ATOM    174  N9  GUA     6      -3.173  -4.461  -0.677  1.00  0.00      QUAD N 
ATOM    175  C4  GUA     6      -1.802  -4.365  -0.651  1.00  0.00      QUAD C 
ATOM    176  N2  GUA     6       1.323  -5.859  -0.901  1.00  0.00      QUAD N 
ATOM    177  H21 GUA     6       2.314  -5.669  -0.861  0.00  0.00      QUAD H 
ATOM    178  H22 GUA     6       1.054  -6.817  -1.075  0.00  0.00      QUAD H 
ATOM    179  N3  GUA     6      -0.932  -5.381  -0.827  1.00  0.00      QUAD N 
ATOM    180  C2  GUA     6       0.325  -4.976  -0.747  1.00  0.00      QUAD C 
ATOM    181  N1  GUA     6       0.699  -3.676  -0.511  1.00  0.00      QUAD N 
ATOM    182  H1  GUA     6       1.708  -3.473  -0.469  0.00  0.00      QUAD H 
ATOM    183  C6  GUA     6      -0.181  -2.615  -0.325  1.00  0.00      QUAD C 
ATOM    184  O6  GUA     6       0.262  -1.478  -0.117  1.00  0.00      QUAD O 
ATOM    185  C5  GUA     6      -1.532  -3.034  -0.409  1.00  0.00      QUAD C 
ATOM    186  N7  GUA     6      -2.710  -2.309  -0.286  1.00  0.00      QUAD N 
ATOM    187  C8  GUA     6      -3.655  -3.194  -0.451  1.00  0.00      QUAD C 
ATOM    188  H8  GUA     6      -4.543  -2.740  -0.374  0.00  0.00      QUAD H 
ATOM    189  C2' GUA     6      -4.930  -5.854   0.394  1.00  0.00      QUAD C 
ATOM    190 H2'' GUA     6      -5.380  -4.883   0.710  0.00  0.00      QUAD H 
ATOM    191  H2' GUA     6      -4.411  -6.299   1.269  0.00  0.00      QUAD H 
ATOM    192  C3' GUA     6      -6.022  -6.725  -0.202  1.00  0.00      QUAD C 
ATOM    193  H3' GUA     6      -6.997  -6.472   0.279  0.00  0.00      QUAD H 
ATOM    194  O3' GUA     6      -5.694  -8.115  -0.094  1.00  0.00      QUAD O 
ATOM    195  P   GUA     7      -6.083  -8.844   1.264  1.00  0.00      QUAD P 
ATOM    196  O1P GUA     7      -6.718 -10.149   0.955  1.00  0.00      QUAD O 
ATOM    197  O2P GUA     7      -6.858  -7.943   2.139  1.00  0.00      QUAD O 
ATOM    198  O5' GUA     7      -4.680  -9.094   1.935  1.00  0.00      QUAD O 
ATOM    199  C5' GUA     7      -3.695  -9.916   1.279  1.00  0.00      QUAD C 
ATOM    200  H5' GUA     7      -3.523  -9.602   0.217  0.00  0.00      QUAD H 
ATOM    201 H5'' GUA     7      -4.018 -10.987   1.278  0.00  0.00      QUAD H 
ATOM    202  C4' GUA     7      -2.376  -9.811   2.049  1.00  0.00      QUAD C 
ATOM    203  H4' GUA     7      -1.604 -10.503   1.651  0.00  0.00      QUAD H 
ATOM    204  O4' GUA     7      -1.855  -8.464   1.915  1.00  0.00      QUAD O 
ATOM    205  C1' GUA     7      -0.994  -8.241   3.014  1.00  0.00      QUAD C 
ATOM    206  H1' GUA     7      -0.093  -8.869   2.855  0.00  0.00      QUAD H 
ATOM    207  N9  GUA     7      -0.710  -6.808   3.126  1.00  0.00      QUAD N 
ATOM    208  C4  GUA     7       0.488  -6.142   3.228  1.00  0.00      QUAD C 
ATOM    209  N2  GUA     7       3.961  -6.185   3.255  1.00  0.00      QUAD N 
ATOM    210  H21 GUA     7       4.775  -5.594   3.342  0.00  0.00      QUAD H 
ATOM    211  H22 GUA     7       4.133  -7.172   3.123  0.00  0.00      QUAD H 
ATOM    212  N3  GUA     7       1.715  -6.700   3.166  1.00  0.00      QUAD N 
ATOM    213  C2  GUA     7       2.676  -5.801   3.296  1.00  0.00      QUAD C 
ATOM    214  N1  GUA     7       2.452  -4.458   3.475  1.00  0.00      QUAD N 
ATOM    215  H1  GUA     7       3.277  -3.848   3.565  0.00  0.00      QUAD H 
ATOM    216  C6  GUA     7       1.197  -3.862   3.544  1.00  0.00      QUAD C 
ATOM    217  O6  GUA     7       1.105  -2.638   3.708  1.00  0.00      QUAD O 
ATOM    218  C5  GUA     7       0.157  -4.814   3.405  1.00  0.00      QUAD C 
ATOM    219  N7  GUA     7      -1.223  -4.650   3.413  1.00  0.00      QUAD N 
ATOM    220  C8  GUA     7      -1.694  -5.855   3.246  1.00  0.00      QUAD C 
ATOM    221  H8  GUA     7      -2.693  -5.816   3.242  0.00  0.00      QUAD H 
ATOM    222  C2' GUA     7      -1.861  -8.734   4.167  1.00  0.00      QUAD C 
ATOM    223 H2'' GUA     7      -2.666  -7.997   4.392  0.00  0.00      QUAD H 
ATOM    224  H2' GUA     7      -1.264  -8.908   5.078  0.00  0.00      QUAD H 
ATOM    225  C3' GUA     7      -2.526  -9.989   3.582  1.00  0.00      QUAD C 
ATOM    226  H3' GUA     7      -3.605 -10.002   3.857  0.00  0.00      QUAD H 
ATOM    227  O3' GUA     7      -1.894 -11.192   4.010  1.00  0.00      QUAD O 
ATOM    228  P   GUA     8      -2.095 -11.660   5.516  1.00  0.00      QUAD P 
ATOM    229  O1P GUA     8      -2.538 -13.073   5.529  1.00  0.00      QUAD O 
ATOM    230  O2P GUA     8      -2.937 -10.693   6.266  1.00  0.00      QUAD O 
ATOM    231  O5' GUA     8      -0.634 -11.580   6.079  1.00  0.00      QUAD O 
ATOM    232  C5' GUA     8       0.447 -12.244   5.411  1.00  0.00      QUAD C 
ATOM    233  H5' GUA     8       0.437 -12.067   4.311  0.00  0.00      QUAD H 
ATOM    234 H5'' GUA     8       0.384 -13.341   5.589  0.00  0.00      QUAD H 
ATOM    235  C4' GUA     8       1.762 -11.720   5.982  1.00  0.00      QUAD C 
ATOM    236  H4' GUA     8       2.637 -12.208   5.507  0.00  0.00      QUAD H 
ATOM    237  O4' GUA     8       1.855 -10.271   5.737  1.00  0.00      QUAD O 
ATOM    238  C1' GUA     8       2.179  -9.598   6.951  1.00  0.00      QUAD C 
ATOM    239  H1' GUA     8       3.289  -9.631   6.996  0.00  0.00      QUAD H 
ATOM    240  N9  GUA     8       1.673  -8.190   6.967  1.00  0.00      QUAD N 
ATOM    241  C4  GUA     8       2.510  -7.110   7.111  1.00  0.00      QUAD C 
ATOM    242  N2  GUA     8       5.720  -5.791   7.270  1.00  0.00      QUAD N 
ATOM    243  H21 GUA     8       6.234  -4.929   7.386  0.00  0.00      QUAD H 
ATOM    244  H22 GUA     8       6.269  -6.630   7.149  0.00  0.00      QUAD H 
ATOM    245  N3  GUA     8       3.859  -7.143   7.097  1.00  0.00      QUAD N 
ATOM    246  C2  GUA     8       4.386  -5.941   7.260  1.00  0.00      QUAD C 
ATOM    247  N1  GUA     8       3.648  -4.795   7.426  1.00  0.00      QUAD N 
ATOM    248  H1  GUA     8       4.164  -3.912   7.546  0.00  0.00      QUAD H 
ATOM    249  C6  GUA     8       2.258  -4.738   7.444  1.00  0.00      QUAD C 
ATOM    250  O6  GUA     8       1.689  -3.650   7.600  1.00  0.00      QUAD O 
ATOM    251  C5  GUA     8       1.679  -6.020   7.269  1.00  0.00      QUAD C 
ATOM    252  N7  GUA     8       0.347  -6.408   7.225  1.00  0.00      QUAD N 
ATOM    253  C8  GUA     8       0.391  -7.700   7.044  1.00  0.00      QUAD C 
ATOM    254  H8  GUA     8      -0.543  -8.055   7.001  0.00  0.00      QUAD H 
ATOM    255  C2' GUA     8       1.621 -10.476   8.075  1.00  0.00      QUAD C 
ATOM    256 H2'' GUA     8       0.535 -10.272   8.218  0.00  0.00      QUAD H 
ATOM    257  H2' GUA     8       2.148 -10.325   9.039  0.00  0.00      QUAD H 
ATOM    258  C3' GUA     8       1.796 -11.887   7.525  1.00  0.00      QUAD C 
ATOM    259  H3' GUA     8       0.897 -12.475   7.811  0.00  0.00      QUAD H 
ATOM    260  O3' GUA     8       2.905 -12.580   8.072  1.00  0.00      QUAD O 
ATOM    261  P   GUA     9       4.409 -12.820   7.711  1.00  0.00      QUAD P 
ATOM    262  O1P GUA     9       5.030 -13.519   8.862  0.00  0.00      QUAD O 
ATOM    263  O2P GUA     9       4.495 -13.506   6.405  0.00  0.00      QUAD O 
ATOM    264  O5' GUA     9       5.017 -11.368   7.571  1.00  0.00      QUAD O 
ATOM    265  C5' GUA     9       6.148 -10.929   8.342  1.00  0.00      QUAD C 
ATOM    266  H5' GUA     9       6.963 -10.641   7.644  0.00  0.00      QUAD H 
ATOM    267 H5'' GUA     9       6.567 -11.717   9.010  0.00  0.00      QUAD H 
ATOM    268  C4' GUA     9       5.778  -9.710   9.194  1.00  0.00      QUAD C 
ATOM    269  H4' GUA     9       5.524  -8.835   8.560  0.00  0.00      QUAD H 
ATOM    270  O4' GUA     9       4.605 -10.023  10.006  1.00  0.00      QUAD O 
ATOM    271  C1' GUA     9       4.960 -10.102  11.382  1.00  0.00      QUAD C 
ATOM    272  H1' GUA     9       4.087  -9.740  11.968  0.00  0.00      QUAD H 
ATOM    273  N9  GUA     9       5.258 -11.526  11.738  1.00  0.00      QUAD N 
ATOM    274  C4  GUA     9       6.414 -12.211  12.115  1.00  0.00      QUAD C 
ATOM    275  N2  GUA     9       9.874 -12.297  12.886  1.00  0.00      QUAD N 
ATOM    276  H21 GUA     9      10.542 -12.986  13.167  0.00  0.00      QUAD H 
ATOM    277  H22 GUA     9      10.184 -11.348  12.842  0.00  0.00      QUAD H 
ATOM    278  N3  GUA     9       7.650 -11.696  12.280  1.00  0.00      QUAD N 
ATOM    279  C2  GUA     9       8.577 -12.621  12.630  1.00  0.00      QUAD C 
ATOM    280  N1  GUA     9       8.243 -13.967  12.786  1.00  0.00      QUAD N 
ATOM    281  H1  GUA     9       8.976 -14.620  13.022  0.00  0.00      QUAD H 
ATOM    282  C6  GUA     9       6.955 -14.532  12.635  1.00  0.00      QUAD C 
ATOM    283  O6  GUA     9       6.695 -15.721  12.793  1.00  0.00      QUAD O 
ATOM    284  C5  GUA     9       6.018 -13.526  12.299  1.00  0.00      QUAD C 
ATOM    285  N7  GUA     9       4.669 -13.667  12.091  1.00  0.00      QUAD N 
ATOM    286  C8  GUA     9       4.257 -12.473  11.764  1.00  0.00      QUAD C 
ATOM    287  H8  GUA     9       3.226 -12.226  11.512  0.00  0.00      QUAD H 
ATOM    288  C2' GUA     9       6.091  -9.094  11.497  1.00  0.00      QUAD C 
ATOM    289 H2'' GUA     9       6.647  -9.227  12.436  0.00  0.00      QUAD H 
ATOM    290  H2' GUA     9       5.666  -8.065  11.487  0.00  0.00      QUAD H 
ATOM    291  C3' GUA     9       6.884  -9.348  10.214  1.00  0.00      QUAD C 
ATOM    292  H3' GUA     9       7.548 -10.228  10.334  0.00  0.00      QUAD H 
ATOM    293  O3' GUA     9       7.586  -8.170   9.818  1.00  0.00      QUAD O 
ATOM    294  P   THY    10       9.033  -8.272   9.167  1.00  0.00      QUAD P 
ATOM    295  O1P THY    10       9.324  -9.674   8.780  0.00  0.00      QUAD O 
ATOM    296  O2P THY    10       9.121  -7.256   8.095  0.00  0.00      QUAD O 
ATOM    297  O5' THY    10      10.017  -7.841  10.335  1.00  0.00      QUAD O 
ATOM    298  C5' THY    10      10.384  -8.710  11.413  1.00  0.00      QUAD C 
ATOM    299  H5' THY    10      11.449  -8.506  11.664  0.00  0.00      QUAD H 
ATOM    300 H5'' THY    10      10.308  -9.785  11.131  0.00  0.00      QUAD H 
ATOM    301  C4' THY    10       9.523  -8.418  12.643  1.00  0.00      QUAD C 
ATOM    302  H4' THY    10       8.488  -8.730  12.455  0.00  0.00      QUAD H 
ATOM    303  O4' THY    10       9.957  -9.181  13.796  1.00  0.00      QUAD O 
ATOM    304  C1' THY    10       9.629  -8.456  14.998  1.00  0.00      QUAD C 
ATOM    305  H1' THY    10      10.605  -8.238  15.485  0.00  0.00      QUAD H 
ATOM    306  N1  THY    10       8.735  -9.235  15.906  1.00  0.00      QUAD N 
ATOM    307  C6  THY    10       7.939 -10.275  15.466  1.00  0.00      QUAD C 
ATOM    308  H6  THY    10       7.997 -10.471  14.397  0.00  0.00      QUAD H 
ATOM    309  C2  THY    10       8.602  -8.741  17.200  1.00  0.00      QUAD C 
ATOM    310  O2  THY    10       9.207  -7.748  17.592  1.00  0.00      QUAD O 
ATOM    311  N3  THY    10       7.711  -9.455  18.006  1.00  0.00      QUAD N 
ATOM    312  H3  THY    10       7.585  -9.105  18.944  0.00  0.00      QUAD H 
ATOM    313  C4  THY    10       6.931 -10.553  17.622  1.00  0.00      QUAD C 
ATOM    314  O4  THY    10       6.150 -11.084  18.419  1.00  0.00      QUAD O 
ATOM    315  C5  THY    10       7.117 -10.978  16.256  1.00  0.00      QUAD C 
ATOM    316  C5M THY    10       6.236 -12.072  15.754  0.00  0.00      QUAD C 
ATOM    317  H51 THY    10       6.624 -12.492  14.803  0.00  0.00      QUAD H 
ATOM    318  H52 THY    10       5.205 -11.696  15.571  0.00  0.00      QUAD H 
ATOM    319  H53 THY    10       6.179 -12.912  16.482  0.00  0.00      QUAD H 
ATOM    320  C2' THY    10       8.989  -7.146  14.533  1.00  0.00      QUAD C 
ATOM    321 H2'' THY    10       9.300  -6.323  15.200  0.00  0.00      QUAD H 
ATOM    322  H2' THY    10       7.879  -7.232  14.529  0.00  0.00      QUAD H 
ATOM    323  C3' THY    10       9.513  -6.968  13.121  1.00  0.00      QUAD C 
ATOM    324  H3' THY    10      10.556  -6.582  13.092  0.00  0.00      QUAD H 
ATOM    325  O3' THY    10       8.600  -6.211  12.325  1.00  0.00      QUAD O 
ATOM    326  P   THY    11       8.599  -4.634  12.434  1.00  0.00      QUAD P 
ATOM    327  O1P THY    11      10.000  -4.165  12.547  0.00  0.00      QUAD O 
ATOM    328  O2P THY    11       7.787  -4.098  11.318  0.00  0.00      QUAD O 
ATOM    329  O5' THY    11       7.819  -4.374  13.791  1.00  0.00      QUAD O 
ATOM    330  C5' THY    11       8.455  -3.659  14.864  1.00  0.00      QUAD C 
ATOM    331  H5' THY    11       9.236  -2.944  14.511  0.00  0.00      QUAD H 
ATOM    332 H5'' THY    11       8.945  -4.380  15.550  0.00  0.00      QUAD H 
ATOM    333  C4' THY    11       7.437  -2.853  15.674  1.00  0.00      QUAD C 
ATOM    334  H4' THY    11       7.102  -1.981  15.091  0.00  0.00      QUAD H 
ATOM    335  O4' THY    11       6.240  -3.607  15.975  1.00  0.00      QUAD O 
ATOM    336  C1' THY    11       6.010  -3.623  17.385  1.00  0.00      QUAD C 
ATOM    337  H1' THY    11       5.352  -2.746  17.579  0.00  0.00      QUAD H 
ATOM    338  N1  THY    11       5.339  -4.892  17.795  1.00  0.00      QUAD N 
ATOM    339  C6  THY    11       5.221  -5.980  16.945  1.00  0.00      QUAD C 
ATOM    340  H6  THY    11       5.743  -5.890  15.992  0.00  0.00      QUAD H 
ATOM    341  C2  THY    11       4.788  -4.920  19.070  1.00  0.00      QUAD C 
ATOM    342  O2  THY    11       4.852  -3.964  19.836  1.00  0.00      QUAD O 
ATOM    343  N3  THY    11       4.146  -6.118  19.396  1.00  0.00      QUAD N 
ATOM    344  H3  THY    11       3.731  -6.158  20.314  0.00  0.00      QUAD H 
ATOM    345  C4  THY    11       3.973  -7.232  18.561  1.00  0.00      QUAD C 
ATOM    346  O4  THY    11       3.336  -8.219  18.944  1.00  0.00      QUAD O 
ATOM    347  C5  THY    11       4.583  -7.114  17.259  1.00  0.00      QUAD C 
ATOM    348  C5M THY    11       4.379  -8.219  16.276  0.00  0.00      QUAD C 
ATOM    349  H51 THY    11       4.945  -8.039  15.335  0.00  0.00      QUAD H 
ATOM    350  H52 THY    11       3.301  -8.311  16.013  0.00  0.00      QUAD H 
ATOM    351  H53 THY    11       4.711  -9.192  16.695  0.00  0.00      QUAD H 
ATOM    352  C2' THY    11       7.378  -3.364  18.023  1.00  0.00      QUAD C 
ATOM    353 H2'' THY    11       7.971  -4.304  18.062  0.00  0.00      QUAD H 
ATOM    354  H2' THY    11       7.302  -2.934  19.043  0.00  0.00      QUAD H 
ATOM    355  C3' THY    11       8.006  -2.407  17.024  1.00  0.00      QUAD C 
ATOM    356  H3' THY    11       9.111  -2.567  16.982  0.00  0.00      QUAD H 
ATOM    357  O3' THY    11       7.669  -1.048  17.332  1.00  0.00      QUAD O 
ATOM    358  P   GUA    12       8.746  -0.134  18.052  1.00  0.00      QUAD P 
ATOM    359  O1P GUA    12       8.131   1.175  18.371  0.00  0.00      QUAD O 
ATOM    360  O2P GUA    12       9.328  -0.891  19.183  0.00  0.00      QUAD O 
ATOM    361  O5' GUA    12       9.867   0.048  16.947  1.00  0.00      QUAD O 
ATOM    362  C5' GUA    12       9.863   1.140  16.010  1.00  0.00      QUAD C 
ATOM    363  H5' GUA    12      10.836   1.673  16.087  0.00  0.00      QUAD H 
ATOM    364 H5'' GUA    12       9.067   1.894  16.216  0.00  0.00      QUAD H 
ATOM    365  C4' GUA    12       9.705   0.626  14.571  1.00  0.00      QUAD C 
ATOM    366  H4' GUA    12      10.574  -0.015  14.298  0.00  0.00      QUAD H 
ATOM    367  O4' GUA    12       8.488  -0.153  14.447  1.00  0.00      QUAD O 
ATOM    368  C1' GUA    12       7.567   0.479  13.557  1.00  0.00      QUAD C 
ATOM    369  H1' GUA    12       7.707  -0.027  12.574  0.00  0.00      QUAD H 
ATOM    370  N9  GUA    12       6.205   0.265  14.075  1.00  0.00      QUAD N 
ATOM    371  C4  GUA    12       5.344  -0.749  13.718  1.00  0.00      QUAD C 
ATOM    372  N2  GUA    12       4.713  -3.769  11.997  1.00  0.00      QUAD N 
ATOM    373  H21 GUA    12       4.008  -4.477  12.005  0.00  0.00      QUAD H 
ATOM    374  H22 GUA    12       5.527  -3.931  11.437  0.00  0.00      QUAD H 
ATOM    375  N3  GUA    12       5.593  -1.717  12.816  1.00  0.00      QUAD N 
ATOM    376  C2  GUA    12       4.630  -2.667  12.789  1.00  0.00      QUAD C 
ATOM    377  N1  GUA    12       3.473  -2.567  13.575  1.00  0.00      QUAD N 
ATOM    378  H1  GUA    12       2.789  -3.306  13.512  0.00  0.00      QUAD H 
ATOM    379  C6  GUA    12       3.179  -1.527  14.490  1.00  0.00      QUAD C 
ATOM    380  O6  GUA    12       2.149  -1.463  15.161  1.00  0.00      QUAD O 
ATOM    381  C5  GUA    12       4.227  -0.581  14.517  1.00  0.00      QUAD C 
ATOM    382  N7  GUA    12       4.371   0.517  15.334  1.00  0.00      QUAD N 
ATOM    383  C8  GUA    12       5.560   0.984  15.054  1.00  0.00      QUAD C 
ATOM    384  H8  GUA    12       6.020   1.842  15.542  0.00  0.00      QUAD H 
ATOM    385  C2' GUA    12       8.036   1.933  13.446  1.00  0.00      QUAD C 
ATOM    386 H2'' GUA    12       7.662   2.527  14.308  0.00  0.00      QUAD H 
ATOM    387  H2' GUA    12       7.723   2.407  12.492  0.00  0.00      QUAD H 
ATOM    388  C3' GUA    12       9.540   1.759  13.543  1.00  0.00      QUAD C 
ATOM    389  H3' GUA    12      10.031   2.687  13.921  0.00  0.00      QUAD H 
ATOM    390  O3' GUA    12      10.036   1.388  12.274  1.00  0.00      QUAD O 
ATOM    391  P   GUA    13      11.291   1.925  11.522  1.00  0.00      QUAD P 
ATOM    392  O1P GUA    13      12.518   1.550  12.265  1.00  0.00      QUAD O 
ATOM    393  O2P GUA    13      11.084   3.348  11.180  1.00  0.00      QUAD O 
ATOM    394  O5' GUA    13      11.128   1.028  10.251  1.00  0.00      QUAD O 
ATOM    395  C5' GUA    13      11.818   1.157   9.013  1.00  0.00      QUAD C 
ATOM    396  H5' GUA    13      12.698   1.831   9.083  0.00  0.00      QUAD H 
ATOM    397 H5'' GUA    13      11.108   1.598   8.280  0.00  0.00      QUAD H 
ATOM    398  C4' GUA    13      12.248  -0.231   8.495  1.00  0.00      QUAD C 
ATOM    399  H4' GUA    13      13.205  -0.537   8.969  0.00  0.00      QUAD H 
ATOM    400  O4' GUA    13      11.238  -1.243   8.831  1.00  0.00      QUAD O 
ATOM    401  C1' GUA    13      10.738  -1.849   7.646  1.00  0.00      QUAD C 
ATOM    402  H1' GUA    13      11.332  -2.784   7.540  0.00  0.00      QUAD H 
ATOM    403  N9  GUA    13       9.305  -2.146   7.753  1.00  0.00      QUAD N 
ATOM    404  C4  GUA    13       8.215  -1.318   7.877  1.00  0.00      QUAD C 
ATOM    405  N2  GUA    13       6.888   1.860   8.329  1.00  0.00      QUAD N 
ATOM    406  H21 GUA    13       6.019   2.369   8.406  0.00  0.00      QUAD H 
ATOM    407  H22 GUA    13       7.736   2.404   8.398  0.00  0.00      QUAD H 
ATOM    408  N3  GUA    13       8.250   0.018   8.064  1.00  0.00      QUAD N 
ATOM    409  C2  GUA    13       7.037   0.539   8.145  1.00  0.00      QUAD C 
ATOM    410  N1  GUA    13       5.879  -0.193   8.051  1.00  0.00      QUAD N 
ATOM    411  H1  GUA    13       4.988   0.318   8.128  0.00  0.00      QUAD H 
ATOM    412  C6  GUA    13       5.820  -1.570   7.860  1.00  0.00      QUAD C 
ATOM    413  O6  GUA    13       4.721  -2.135   7.789  1.00  0.00      QUAD O 
ATOM    414  C5  GUA    13       7.114  -2.142   7.770  1.00  0.00      QUAD C 
ATOM    415  N7  GUA    13       7.505  -3.461   7.583  1.00  0.00      QUAD N 
ATOM    416  C8  GUA    13       8.809  -3.416   7.580  1.00  0.00      QUAD C 
ATOM    417  H8  GUA    13       9.166  -4.341   7.449  0.00  0.00      QUAD H 
ATOM    418  C2' GUA    13      11.059  -0.883   6.509  1.00  0.00      QUAD C 
ATOM    419 H2'' GUA    13      10.296  -0.077   6.467  0.00  0.00      QUAD H 
ATOM    420  H2' GUA    13      11.069  -1.387   5.528  0.00  0.00      QUAD H 
ATOM    421  C3' GUA    13      12.379  -0.280   6.952  1.00  0.00      QUAD C 
ATOM    422  H3' GUA    13      12.460   0.771   6.593  0.00  0.00      QUAD H 
ATOM    423  O3' GUA    13      13.498  -1.058   6.501  1.00  0.00      QUAD O 
ATOM    424  P   GUA    14      13.922  -0.989   4.966  1.00  0.00      QUAD P 
ATOM    425  O1P GUA    14      15.362  -1.322   4.871  1.00  0.00      QUAD O 
ATOM    426  O2P GUA    14      13.498   0.307   4.394  1.00  0.00      QUAD O 
ATOM    427  O5' GUA    14      13.075  -2.140   4.267  1.00  0.00      QUAD O 
ATOM    428  C5' GUA    14      13.375  -3.507   4.576  1.00  0.00      QUAD C 
ATOM    429  H5' GUA    14      13.384  -3.665   5.681  0.00  0.00      QUAD H 
ATOM    430 H5'' GUA    14      14.380  -3.774   4.180  0.00  0.00      QUAD H 
ATOM    431  C4' GUA    14      12.340  -4.467   3.950  1.00  0.00      QUAD C 
ATOM    432  H4' GUA    14      12.560  -5.506   4.283  0.00  0.00      QUAD H 
ATOM    433  O4' GUA    14      10.985  -4.134   4.415  1.00  0.00      QUAD O 
ATOM    434  C1' GUA    14      10.131  -4.586   3.388  1.00  0.00      QUAD C 
ATOM    435  H1' GUA    14      10.246  -5.693   3.344  0.00  0.00      QUAD H 
ATOM    436  N9  GUA    14       8.702  -4.235   3.567  1.00  0.00      QUAD N 
ATOM    437  C4  GUA    14       8.029  -3.047   3.721  1.00  0.00      QUAD C 
ATOM    438  N2  GUA    14       8.068   0.395   4.186  1.00  0.00      QUAD N 
ATOM    439  H21 GUA    14       7.470   1.203   4.289  0.00  0.00      QUAD H 
ATOM    440  H22 GUA    14       9.063   0.564   4.219  0.00  0.00      QUAD H 
ATOM    441  N3  GUA    14       8.590  -1.832   3.892  1.00  0.00      QUAD N 
ATOM    442  C2  GUA    14       7.682  -0.879   4.011  1.00  0.00      QUAD C 
ATOM    443  N1  GUA    14       6.327  -1.099   3.968  1.00  0.00      QUAD N 
ATOM    444  H1  GUA    14       5.710  -0.281   4.073  0.00  0.00      QUAD H 
ATOM    445  C6  GUA    14       5.727  -2.342   3.794  1.00  0.00      QUAD C 
ATOM    446  O6  GUA    14       4.493  -2.431   3.770  1.00  0.00      QUAD O 
ATOM    447  C5  GUA    14       6.690  -3.374   3.663  1.00  0.00      QUAD C 
ATOM    448  N7  GUA    14       6.526  -4.741   3.477  1.00  0.00      QUAD N 
ATOM    449  C8  GUA    14       7.743  -5.210   3.425  1.00  0.00      QUAD C 
ATOM    450  H8  GUA    14       7.705  -6.200   3.290  0.00  0.00      QUAD H 
ATOM    451  C2' GUA    14      10.788  -3.943   2.171  1.00  0.00      QUAD C 
ATOM    452 H2'' GUA    14      10.760  -2.834   2.236  0.00  0.00      QUAD H 
ATOM    453  H2' GUA    14      10.309  -4.253   1.231  0.00  0.00      QUAD H 
ATOM    454  C3' GUA    14      12.217  -4.443   2.372  1.00  0.00      QUAD C 
ATOM    455  H3' GUA    14      12.956  -3.716   1.971  0.00  0.00      QUAD H 
ATOM    456  O3' GUA    14      12.359  -5.734   1.761  1.00  0.00      QUAD O 
ATOM    457  P   GUA    15      13.058  -6.015   0.352  1.00  0.00      QUAD P 
ATOM    458  O1P GUA    15      13.601  -7.393   0.414  1.00  0.00      QUAD O 
ATOM    459  O2P GUA    15      14.016  -4.925   0.057  1.00  0.00      QUAD O 
ATOM    460  O5' GUA    15      11.919  -6.018  -0.779  1.00  0.00      QUAD O 
ATOM    461  C5' GUA    15      10.539  -6.229  -0.469  1.00  0.00      QUAD C 
ATOM    462  H5' GUA    15      10.015  -5.247  -0.515  0.00  0.00      QUAD H 
ATOM    463 H5'' GUA    15      10.420  -6.595   0.578  0.00  0.00      QUAD H 
ATOM    464  C4' GUA    15       9.800  -7.260  -1.360  1.00  0.00      QUAD C 
ATOM    465  H4' GUA    15      10.310  -8.248  -1.352  0.00  0.00      QUAD H 
ATOM    466  O4' GUA    15       8.510  -7.358  -0.681  1.00  0.00      QUAD O 
ATOM    467  C1' GUA    15       7.541  -6.824  -1.549  1.00  0.00      QUAD C 
ATOM    468  H1' GUA    15       7.124  -7.712  -2.084  0.00  0.00      QUAD H 
ATOM    469  N9  GUA    15       6.454  -6.095  -0.910  1.00  0.00      QUAD N 
ATOM    470  C4  GUA    15       6.354  -4.746  -0.668  1.00  0.00      QUAD C 
ATOM    471  N2  GUA    15       7.869  -1.671  -0.105  1.00  0.00      QUAD N 
ATOM    472  H21 GUA    15       7.675  -0.695   0.069  0.00  0.00      QUAD H 
ATOM    473  H22 GUA    15       8.843  -1.936  -0.148  0.00  0.00      QUAD H 
ATOM    474  N3  GUA    15       7.385  -3.890  -0.506  1.00  0.00      QUAD N 
ATOM    475  C2  GUA    15       6.973  -2.653  -0.286  1.00  0.00      QUAD C 
ATOM    476  N1  GUA    15       5.651  -2.283  -0.228  1.00  0.00      QUAD N 
ATOM    477  H1  GUA    15       5.444  -1.290  -0.050  0.00  0.00      QUAD H 
ATOM    478  C6  GUA    15       4.574  -3.148  -0.391  1.00  0.00      QUAD C 
ATOM    479  O6  GUA    15       3.418  -2.711  -0.319  1.00  0.00      QUAD O 
ATOM    480  C5  GUA    15       5.002  -4.478  -0.628  1.00  0.00      QUAD C 
ATOM    481  N7  GUA    15       4.266  -5.637  -0.842  1.00  0.00      QUAD N 
ATOM    482  C8  GUA    15       5.166  -6.568  -1.004  1.00  0.00      QUAD C 
ATOM    483  H8  GUA    15       4.706  -7.441  -1.165  0.00  0.00      QUAD H 
ATOM    484  C2' GUA    15       8.284  -5.966  -2.587  1.00  0.00      QUAD C 
ATOM    485 H2'' GUA    15       8.692  -5.018  -2.178  0.00  0.00      QUAD H 
ATOM    486  H2' GUA    15       7.656  -5.684  -3.444  0.00  0.00      QUAD H 
ATOM    487  C3' GUA    15       9.450  -6.838  -2.850  1.00  0.00      QUAD C 
ATOM    488  H3' GUA    15      10.298  -6.251  -3.278  0.00  0.00      QUAD H 
ATOM    489  O3' GUA    15       9.077  -7.923  -3.706  1.00  0.00      QUAD O 
ATOM    490  P   THY    16       8.576  -7.874  -5.233  1.00  0.00      QUAD P 
ATOM    491  O1P THY    16       9.720  -7.404  -6.056  0.00  0.00      QUAD O 
ATOM    492  O2P THY    16       8.057  -9.207  -5.553  0.00  0.00      QUAD O 
ATOM    493  O5' THY    16       7.392  -6.804  -5.417  1.00  0.00      QUAD O 
ATOM    494  C5' THY    16       5.988  -7.114  -5.421  1.00  0.00      QUAD C 
ATOM    495  H5' THY    16       5.482  -6.449  -4.692  0.00  0.00      QUAD H 
ATOM    496 H5'' THY    16       5.802  -8.160  -5.096  0.00  0.00      QUAD H 
ATOM    497  C4' THY    16       5.336  -6.900  -6.810  1.00  0.00      QUAD C 
ATOM    498  H4' THY    16       5.962  -7.377  -7.593  0.00  0.00      QUAD H 
ATOM    499  O4' THY    16       4.042  -7.586  -6.845  1.00  0.00      QUAD O 
ATOM    500  C1' THY    16       3.051  -6.740  -7.441  1.00  0.00      QUAD C 
ATOM    501  H1' THY    16       3.155  -6.878  -8.541  0.00  0.00      QUAD H 
ATOM    502  N1  THY    16       1.692  -7.132  -6.961  1.00  0.00      QUAD N 
ATOM    503  C6  THY    16       1.304  -6.794  -5.681  1.00  0.00      QUAD C 
ATOM    504  H6  THY    16       2.082  -6.345  -5.066  0.00  0.00      QUAD H 
ATOM    505  C2  THY    16       0.829  -7.826  -7.804  1.00  0.00      QUAD C 
ATOM    506  O2  THY    16       1.138  -8.133  -8.958  1.00  0.00      QUAD O 
ATOM    507  N3  THY    16      -0.411  -8.141  -7.241  1.00  0.00      QUAD N 
ATOM    508  H3  THY    16      -1.052  -8.660  -7.822  0.00  0.00      QUAD H 
ATOM    509  C4  THY    16      -0.844  -7.827  -5.944  1.00  0.00      QUAD C 
ATOM    510  O4  THY    16      -1.949  -8.201  -5.538  1.00  0.00      QUAD O 
ATOM    511  C5  THY    16       0.096  -7.056  -5.169  1.00  0.00      QUAD C 
ATOM    512  C5M THY    16      -0.271  -6.706  -3.771  0.00  0.00      QUAD C 
ATOM    513  H51 THY    16       0.345  -5.854  -3.409  0.00  0.00      QUAD H 
ATOM    514  H52 THY    16      -0.111  -7.569  -3.087  0.00  0.00      QUAD H 
ATOM    515  H53 THY    16      -1.336  -6.394  -3.693  0.00  0.00      QUAD H 
ATOM    516  C2' THY    16       3.500  -5.320  -7.092  1.00  0.00      QUAD C 
ATOM    517 H2'' THY    16       3.242  -5.060  -6.047  0.00  0.00      QUAD H 
ATOM    518  H2' THY    16       3.057  -4.564  -7.773  0.00  0.00      QUAD H 
ATOM    519  C3' THY    16       5.018  -5.436  -7.234  1.00  0.00      QUAD C 
ATOM    520  H3' THY    16       5.507  -4.722  -6.528  0.00  0.00      QUAD H 
ATOM    521  O3' THY    16       5.361  -5.166  -8.594  1.00  0.00      QUAD O 
ATOM    522  P   THY    17       6.753  -4.531  -8.990  1.00  0.00      QUAD P 
ATOM    523  O1P THY    17       7.723  -4.735  -7.893  0.00  0.00      QUAD O 
ATOM    524  O2P THY    17       7.113  -5.055 -10.328  0.00  0.00      QUAD O 
ATOM    525  O5' THY    17       6.430  -2.976  -9.115  1.00  0.00      QUAD O 
ATOM    526  C5' THY    17       7.236  -2.165 -10.002  1.00  0.00      QUAD C 
ATOM    527  H5' THY    17       6.580  -1.768 -10.807  0.00  0.00      QUAD H 
ATOM    528 H5'' THY    17       8.056  -2.733 -10.506  0.00  0.00      QUAD H 
ATOM    529  C4' THY    17       7.901  -0.972  -9.288  1.00  0.00      QUAD C 
ATOM    530  H4' THY    17       8.528  -0.412 -10.015  0.00  0.00      QUAD H 
ATOM    531  O4' THY    17       6.906  -0.043  -8.779  1.00  0.00      QUAD O 
ATOM    532  C1' THY    17       7.045   0.112  -7.361  1.00  0.00      QUAD C 
ATOM    533  H1' THY    17       7.674   1.021  -7.225  0.00  0.00      QUAD H 
ATOM    534  N1  THY    17       5.696   0.261  -6.758  1.00  0.00      QUAD N 
ATOM    535  C6  THY    17       4.717  -0.662  -7.061  1.00  0.00      QUAD C 
ATOM    536  H6  THY    17       5.041  -1.464  -7.723  0.00  0.00      QUAD H 
ATOM    537  C2  THY    17       5.441   1.322  -5.898  1.00  0.00      QUAD C 
ATOM    538  O2  THY    17       6.299   2.149  -5.598  1.00  0.00      QUAD O 
ATOM    539  N3  THY    17       4.129   1.372  -5.418  1.00  0.00      QUAD N 
ATOM    540  H3  THY    17       3.922   2.116  -4.770  0.00  0.00      QUAD H 
ATOM    541  C4  THY    17       3.094   0.470  -5.711  1.00  0.00      QUAD C 
ATOM    542  O4  THY    17       1.970   0.612  -5.218  1.00  0.00      QUAD O 
ATOM    543  C5  THY    17       3.459  -0.595  -6.614  1.00  0.00      QUAD C 
ATOM    544  C5M THY    17       2.410  -1.573  -7.021  0.00  0.00      QUAD C 
ATOM    545  H51 THY    17       2.804  -2.294  -7.772  0.00  0.00      QUAD H 
ATOM    546  H52 THY    17       1.543  -1.048  -7.481  0.00  0.00      QUAD H 
ATOM    547  H53 THY    17       2.044  -2.152  -6.145  0.00  0.00      QUAD H 
ATOM    548  C2' THY    17       7.846  -1.103  -6.890  1.00  0.00      QUAD C 
ATOM    549 H2'' THY    17       7.175  -1.977  -6.735  0.00  0.00      QUAD H 
ATOM    550  H2' THY    17       8.391  -0.901  -5.955  0.00  0.00      QUAD H 
ATOM    551  C3' THY    17       8.762  -1.370  -8.079  1.00  0.00      QUAD C 
ATOM    552  H3' THY    17       8.984  -2.457  -8.166  0.00  0.00      QUAD H 
ATOM    553  O3' THY    17       9.972  -0.610  -8.018  1.00  0.00      QUAD O 
ATOM    554  P   ADE    18      11.181  -1.072  -7.101  1.00  0.00      QUAD P 
ATOM    555  O1P ADE    18      11.178  -2.545  -6.977  0.00  0.00      QUAD O 
ATOM    556  O2P ADE    18      12.419  -0.442  -7.614  0.00  0.00      QUAD O 
ATOM    557  O5' ADE    18      10.837  -0.444  -5.691  1.00  0.00      QUAD O 
ATOM    558  C5' ADE    18      10.849   0.984  -5.550  1.00  0.00      QUAD C 
ATOM    559  H5' ADE    18      10.258   1.478  -6.355  0.00  0.00      QUAD H 
ATOM    560 H5'' ADE    18      11.897   1.359  -5.597  0.00  0.00      QUAD H 
ATOM    561  C4' ADE    18      10.255   1.396  -4.198  1.00  0.00      QUAD C 
ATOM    562  H4' ADE    18      10.242   2.506  -4.118  0.00  0.00      QUAD H 
ATOM    563  O4' ADE    18       8.886   0.921  -4.070  1.00  0.00      QUAD O 
ATOM    564  C1' ADE    18       8.762   0.050  -2.946  1.00  0.00      QUAD C 
ATOM    565  H1' ADE    18       8.358   0.683  -2.128  0.00  0.00      QUAD H 
ATOM    566  N9  ADE    18       7.836  -1.038  -3.289  1.00  0.00      QUAD N 
ATOM    567  C5  ADE    18       6.024  -2.249  -3.636  1.00  0.00      QUAD C 
ATOM    568  N7  ADE    18       7.087  -3.033  -3.972  1.00  0.00      QUAD N 
ATOM    569  C8  ADE    18       8.142  -2.295  -3.750  1.00  0.00      QUAD C 
ATOM    570  H8  ADE    18       9.166  -2.619  -3.926  0.00  0.00      QUAD H 
ATOM    571  N1  ADE    18       3.835  -1.539  -3.177  1.00  0.00      QUAD N 
ATOM    572  C2  ADE    18       4.397  -0.387  -2.775  1.00  0.00      QUAD C 
ATOM    573  H2  ADE    18       3.693   0.365  -2.415  0.00  0.00      QUAD H 
ATOM    574  N3  ADE    18       5.685  -0.009  -2.766  1.00  0.00      QUAD N 
ATOM    575  C4  ADE    18       6.465  -1.000  -3.212  1.00  0.00      QUAD C 
ATOM    576  C6  ADE    18       4.652  -2.545  -3.630  1.00  0.00      QUAD C 
ATOM    577  N6  ADE    18       4.235  -3.782  -4.023  1.00  0.00      QUAD N 
ATOM    578  H61 ADE    18       3.270  -4.037  -4.003  0.00  0.00      QUAD H 
ATOM    579  H62 ADE    18       4.891  -4.463  -4.355  0.00  0.00      QUAD H 
ATOM    580  C2' ADE    18      10.181  -0.396  -2.585  1.00  0.00      QUAD C 
ATOM    581 H2'' ADE    18      10.499  -1.273  -3.189  0.00  0.00      QUAD H 
ATOM    582  H2' ADE    18      10.261  -0.657  -1.512  0.00  0.00      QUAD H 
ATOM    583  C3' ADE    18      11.015   0.807  -3.000  1.00  0.00      QUAD C 
ATOM    584  H3' ADE    18      12.022   0.485  -3.361  0.00  0.00      QUAD H 
ATOM    585  O3' ADE    18      11.126   1.754  -1.944  1.00  0.00      QUAD O 
ATOM    586  P   GUA    19      12.245   1.573  -0.846  1.00  0.00      QUAD P 
ATOM    587  O1P GUA    19      12.061   0.291  -0.133  0.00  0.00      QUAD O 
ATOM    588  O2P GUA    19      13.572   1.850  -1.446  0.00  0.00      QUAD O 
ATOM    589  O5' GUA    19      11.856   2.744   0.130  1.00  0.00      QUAD O 
ATOM    590  C5' GUA    19      12.081   4.101  -0.289  1.00  0.00      QUAD C 
ATOM    591  H5' GUA    19      11.916   4.253  -1.385  0.00  0.00      QUAD H 
ATOM    592 H5'' GUA    19      13.133   4.378  -0.056  0.00  0.00      QUAD H 
ATOM    593  C4' GUA    19      11.169   5.051   0.488  1.00  0.00      QUAD C 
ATOM    594  H4' GUA    19      11.420   6.106   0.261  0.00  0.00      QUAD H 
ATOM    595  O4' GUA    19       9.785   4.855   0.077  1.00  0.00      QUAD O 
ATOM    596  C1' GUA    19       8.968   4.485   1.190  1.00  0.00      QUAD C 
ATOM    597  H1' GUA    19       8.415   5.406   1.489  0.00  0.00      QUAD H 
ATOM    598  N9  GUA    19       8.102   3.377   0.808  1.00  0.00      QUAD N 
ATOM    599  C4  GUA    19       6.732   3.281   0.782  1.00  0.00      QUAD C 
ATOM    600  N2  GUA    19       3.606   4.776   1.031  1.00  0.00      QUAD N 
ATOM    601  H21 GUA    19       2.615   4.586   0.990  0.00  0.00      QUAD H 
ATOM    602  H22 GUA    19       3.875   5.734   1.205  0.00  0.00      QUAD H 
ATOM    603  N3  GUA    19       5.861   4.297   0.961  1.00  0.00      QUAD N 
ATOM    604  C2  GUA    19       4.605   3.892   0.879  1.00  0.00      QUAD C 
ATOM    605  N1  GUA    19       4.231   2.592   0.642  1.00  0.00      QUAD N 
ATOM    606  H1  GUA    19       3.222   2.389   0.599  0.00  0.00      QUAD H 
ATOM    607  C6  GUA    19       5.110   1.531   0.456  1.00  0.00      QUAD C 
ATOM    608  O6  GUA    19       4.668   0.394   0.248  1.00  0.00      QUAD O 
ATOM    609  C5  GUA    19       6.462   1.950   0.540  1.00  0.00      QUAD C 
ATOM    610  N7  GUA    19       7.640   1.225   0.417  1.00  0.00      QUAD N 
ATOM    611  C8  GUA    19       8.585   2.110   0.583  1.00  0.00      QUAD C 
ATOM    612  H8  GUA    19       9.473   1.656   0.507  0.00  0.00      QUAD H 
ATOM    613  C2' GUA    19       9.922   4.067   2.312  1.00  0.00      QUAD C 
ATOM    614 H2'' GUA    19      10.137   2.977   2.319  0.00  0.00      QUAD H 
ATOM    615  H2' GUA    19       9.477   4.312   3.290  0.00  0.00      QUAD H 
ATOM    616  C3' GUA    19      11.225   4.791   2.005  1.00  0.00      QUAD C 
ATOM    617  H3' GUA    19      12.095   4.109   2.159  0.00  0.00      QUAD H 
ATOM    618  O3' GUA    19      11.384   5.983   2.783  1.00  0.00      QUAD O 
ATOM    619  P   GUA    20      11.681   5.717   4.339  1.00  0.00      QUAD P 
ATOM    620  O1P GUA    20      12.075   4.307   4.563  0.00  0.00      QUAD O 
ATOM    621  O2P GUA    20      12.617   6.755   4.826  0.00  0.00      QUAD O 
ATOM    622  O5' GUA    20      10.245   5.932   4.988  1.00  0.00      QUAD O 
ATOM    623  C5' GUA    20       9.933   7.256   5.442  1.00  0.00      QUAD C 
ATOM    624  H5' GUA    20      10.283   8.033   4.723  0.00  0.00      QUAD H 
ATOM    625 H5'' GUA    20      10.449   7.430   6.415  0.00  0.00      QUAD H 
ATOM    626  C4' GUA    20       8.426   7.459   5.646  1.00  0.00      QUAD C 
ATOM    627  H4' GUA    20       8.190   8.539   5.739  0.00  0.00      QUAD H 
ATOM    628  O4' GUA    20       7.610   6.944   4.557  1.00  0.00      QUAD O 
ATOM    629  C1' GUA    20       6.333   6.532   5.086  1.00  0.00      QUAD C 
ATOM    630  H1' GUA    20       5.550   7.158   4.611  0.00  0.00      QUAD H 
ATOM    631  N9  GUA    20       6.094   5.096   4.804  1.00  0.00      QUAD N 
ATOM    632  C4  GUA    20       4.896   4.430   4.702  1.00  0.00      QUAD C 
ATOM    633  N2  GUA    20       1.423   4.473   4.673  1.00  0.00      QUAD N 
ATOM    634  H21 GUA    20       0.609   3.882   4.584  0.00  0.00      QUAD H 
ATOM    635  H22 GUA    20       1.251   5.460   4.805  0.00  0.00      QUAD H 
ATOM    636  N3  GUA    20       3.669   4.988   4.767  1.00  0.00      QUAD N 
ATOM    637  C2  GUA    20       2.709   4.089   4.635  1.00  0.00      QUAD C 
ATOM    638  N1  GUA    20       2.933   2.746   4.455  1.00  0.00      QUAD N 
ATOM    639  H1  GUA    20       2.108   2.136   4.364  0.00  0.00      QUAD H 
ATOM    640  C6  GUA    20       4.187   2.150   4.387  1.00  0.00      QUAD C 
ATOM    641  O6  GUA    20       4.279   0.926   4.222  1.00  0.00      QUAD O 
ATOM    642  C5  GUA    20       5.228   3.102   4.526  1.00  0.00      QUAD C 
ATOM    643  N7  GUA    20       6.607   2.938   4.517  1.00  0.00      QUAD N 
ATOM    644  C8  GUA    20       7.079   4.143   4.685  1.00  0.00      QUAD C 
ATOM    645  H8  GUA    20       8.078   4.104   4.690  0.00  0.00      QUAD H 
ATOM    646  C2' GUA    20       6.409   6.845   6.593  1.00  0.00      QUAD C 
ATOM    647 H2'' GUA    20       5.838   6.112   7.176  0.00  0.00      QUAD H 
ATOM    648  H2' GUA    20       6.028   7.870   6.792  0.00  0.00      QUAD H 
ATOM    649  C3' GUA    20       7.901   6.754   6.888  1.00  0.00      QUAD C 
ATOM    650  H3' GUA    20       8.276   5.704   6.908  0.00  0.00      QUAD H 
ATOM    651  O3' GUA    20       8.288   7.521   8.028  1.00  0.00      QUAD O 
ATOM    652  C3' GUA    21       3.999   7.257  11.149  1.00  0.00      QUAD C 
ATOM    653  H3' GUA    21       4.616   6.328  11.149  0.00  0.00      QUAD H 
ATOM    654  O3' GUA    21       4.042   7.908  12.413  1.00  0.00      QUAD O 
ATOM    655  H3T GUA    21       3.715   7.297  13.077  0.00  0.00      QUAD H 
ATOM    656  P   GUA    21       8.129   6.939   9.491  1.00  0.00      QUAD P 
ATOM    657  O1P GUA    21       8.521   5.512   9.506  0.00  0.00      QUAD O 
ATOM    658  O2P GUA    21       8.823   7.848  10.432  0.00  0.00      QUAD O 
ATOM    659  O5' GUA    21       6.572   7.036   9.750  1.00  0.00      QUAD O 
ATOM    660  C5' GUA    21       5.984   8.336   9.895  1.00  0.00      QUAD C 
ATOM    661  H5' GUA    21       6.211   8.982   9.010  0.00  0.00      QUAD H 
ATOM    662 H5'' GUA    21       6.381   8.826  10.814  0.00  0.00      QUAD H 
ATOM    663  C4' GUA    21       4.463   8.217  10.040  1.00  0.00      QUAD C 
ATOM    664  H4' GUA    21       4.004   9.214  10.210  0.00  0.00      QUAD H 
ATOM    665  O4' GUA    21       3.859   7.687   8.825  1.00  0.00      QUAD O 
ATOM    666  C1' GUA    21       2.797   6.784   9.171  1.00  0.00      QUAD C 
ATOM    667  H1' GUA    21       1.885   7.079   8.608  0.00  0.00      QUAD H 
ATOM    668  N9  GUA    21       3.210   5.407   8.853  1.00  0.00      QUAD N 
ATOM    669  C4  GUA    21       2.373   4.327   8.708  1.00  0.00      QUAD C 
ATOM    670  N2  GUA    21      -0.836   3.009   8.547  1.00  0.00      QUAD N 
ATOM    671  H21 GUA    21      -1.350   2.148   8.430  0.00  0.00      QUAD H 
ATOM    672  H22 GUA    21      -1.384   3.848   8.668  0.00  0.00      QUAD H 
ATOM    673  N3  GUA    21       1.024   4.360   8.724  1.00  0.00      QUAD N 
ATOM    674  C2  GUA    21       0.497   3.158   8.559  1.00  0.00      QUAD C 
ATOM    675  N1  GUA    21       1.236   2.012   8.394  1.00  0.00      QUAD N 
ATOM    676  H1  GUA    21       0.720   1.128   8.275  0.00  0.00      QUAD H 
ATOM    677  C6  GUA    21       2.625   1.955   8.375  1.00  0.00      QUAD C 
ATOM    678  O6  GUA    21       3.194   0.867   8.219  1.00  0.00      QUAD O 
ATOM    679  C5  GUA    21       3.204   3.237   8.550  1.00  0.00      QUAD C 
ATOM    680  N7  GUA    21       4.537   3.625   8.594  1.00  0.00      QUAD N 
ATOM    681  C8  GUA    21       4.493   4.917   8.775  1.00  0.00      QUAD C 
ATOM    682  H8  GUA    21       5.427   5.272   8.818  0.00  0.00      QUAD H 
ATOM    683  C2' GUA    21       2.579   6.982  10.683  1.00  0.00      QUAD C 
ATOM    684 H2'' GUA    21       2.147   6.085  11.172  0.00  0.00      QUAD H 
ATOM    685  H2' GUA    21       1.925   7.861  10.872  0.00  0.00      QUAD H 
END
