# Supplementary material for: Molecular models for intrastrand DNA G-quadruplexes
Source: BMC Struct Biol. 2009 Oct 7;9:64. doi: 10.1186/1472-6807-9-64 (PMC2768733; doi:10.1186/1472-6807-9-64)
Supplement: Additional file 1 — Models for intrastrand G-quadruplexes. The name of the file contains all topology information. Each field is separated by the underscore character. The notation here follows Webba da Silva [56]. The first field indicates the glycosidic bond conformation in the first G-quadruplex strand a stands for anti and s stands for syn. The second field indicates the loop topology by letters p (parallel), l (lateral) and d (diagonal) preceded by + or - sign to indicate clockwise or anti clockwise rotation when the first strand is progressing towards the viewer. Similarly, the third field indicates the parallel or antiparallel (a/p) strand polarity with reference to the first strand. The order is according to the position in the quadruplex (rotating anti-clockwise with the first strand progressing towards the viewer), and in general not according to sequence order. The next three fields indicate loop lengths. The .nrg files contain the energy as ouput by the program NAMD [81]. The total energy is reported in the twelfth field. The .fas files contain the sequence of the representative model. [file 1472-6807-9-64-S1.TGZ › representative_G4_models/aaa_-p-l-l_pap_3_4_3.pdb]

REMARK  FINAL COORDINATES WRITTEN BY NAMD AT TIMESTEP 300
ATOM      1  H5T GUA     1      -0.503   8.249  -1.980  0.00  0.00      QUAD H 
ATOM      2  O5' GUA     1      -0.995   7.729  -1.339  1.00  0.00      QUAD O 
ATOM      3  C5' GUA     1      -2.314   8.262  -1.349  1.00  0.00      QUAD C 
ATOM      4  H5' GUA     1      -2.619   8.370  -2.412  0.00  0.00      QUAD H 
ATOM      5 H5'' GUA     1      -2.257   9.279  -0.908  0.00  0.00      QUAD H 
ATOM      6  C4' GUA     1      -3.386   7.424  -0.610  1.00  0.00      QUAD C 
ATOM      7  H4' GUA     1      -4.317   7.419  -1.216  0.00  0.00      QUAD H 
ATOM      8  O4' GUA     1      -2.992   6.041  -0.393  1.00  0.00      QUAD O 
ATOM      9  C1' GUA     1      -2.757   5.778   0.998  1.00  0.00      QUAD C 
ATOM     10  H1' GUA     1      -3.599   5.171   1.357  0.00  0.00      QUAD H 
ATOM     11  N9  GUA     1      -1.524   5.011   1.042  1.00  0.00      QUAD N 
ATOM     12  C4  GUA     1      -1.425   3.662   0.799  1.00  0.00      QUAD C 
ATOM     13  N2  GUA     1      -2.940   0.587   0.234  1.00  0.00      QUAD N 
ATOM     14  H21 GUA     1      -2.746  -0.389   0.059  0.00  0.00      QUAD H 
ATOM     15  H22 GUA     1      -3.914   0.852   0.275  0.00  0.00      QUAD H 
ATOM     16  N3  GUA     1      -2.456   2.806   0.639  1.00  0.00      QUAD N 
ATOM     17  C2  GUA     1      -2.043   1.569   0.418  1.00  0.00      QUAD C 
ATOM     18  N1  GUA     1      -0.722   1.199   0.360  1.00  0.00      QUAD N 
ATOM     19  H1  GUA     1      -0.515   0.206   0.183  0.00  0.00      QUAD H 
ATOM     20  C6  GUA     1       0.356   2.064   0.522  1.00  0.00      QUAD C 
ATOM     21  O6  GUA     1       1.512   1.627   0.451  1.00  0.00      QUAD O 
ATOM     22  C5  GUA     1      -0.072   3.394   0.760  1.00  0.00      QUAD C 
ATOM     23  N7  GUA     1       0.663   4.553   0.973  1.00  0.00      QUAD N 
ATOM     24  C8  GUA     1      -0.237   5.484   1.135  1.00  0.00      QUAD C 
ATOM     25  H8  GUA     1       0.223   6.357   1.295  0.00  0.00      QUAD H 
ATOM     26  C2' GUA     1      -2.759   7.137   1.700  1.00  0.00      QUAD C 
ATOM     27 H2'' GUA     1      -1.761   7.615   1.617  0.00  0.00      QUAD H 
ATOM     28  H2' GUA     1      -3.028   7.084   2.768  0.00  0.00      QUAD H 
ATOM     29  C3' GUA     1      -3.716   7.934   0.808  1.00  0.00      QUAD C 
ATOM     30  H3' GUA     1      -3.500   9.026   0.863  0.00  0.00      QUAD H 
ATOM     31  O3' GUA     1      -5.101   7.760   1.083  1.00  0.00      QUAD O 
ATOM     32  P   GUA     2      -5.787   7.599   2.487  1.00  0.00      QUAD P 
ATOM     33  O1P GUA     2      -5.041   8.377   3.504  0.00  0.00      QUAD O 
ATOM     34  O2P GUA     2      -7.224   7.908   2.318  0.00  0.00      QUAD O 
ATOM     35  O5' GUA     2      -5.613   6.057   2.782  1.00  0.00      QUAD O 
ATOM     36  C5' GUA     2      -6.242   5.072   1.951  1.00  0.00      QUAD C 
ATOM     37  H5' GUA     2      -5.683   4.956   0.997  0.00  0.00      QUAD H 
ATOM     38 H5'' GUA     2      -7.293   5.348   1.706  0.00  0.00      QUAD H 
ATOM     39  C4' GUA     2      -6.295   3.722   2.681  1.00  0.00      QUAD C 
ATOM     40  H4' GUA     2      -6.891   2.992   2.088  0.00  0.00      QUAD H 
ATOM     41  O4' GUA     2      -4.966   3.153   2.822  1.00  0.00      QUAD O 
ATOM     42  C1' GUA     2      -4.783   2.666   4.150  1.00  0.00      QUAD C 
ATOM     43  H1' GUA     2      -5.301   1.686   4.176  0.00  0.00      QUAD H 
ATOM     44  N9  GUA     2      -3.318   2.523   4.364  1.00  0.00      QUAD N 
ATOM     45  C4  GUA     2      -2.644   1.335   4.210  1.00  0.00      QUAD C 
ATOM     46  N2  GUA     2      -2.684  -2.107   3.742  1.00  0.00      QUAD N 
ATOM     47  H21 GUA     2      -2.086  -2.914   3.637  0.00  0.00      QUAD H 
ATOM     48  H22 GUA     2      -3.679  -2.276   3.710  0.00  0.00      QUAD H 
ATOM     49  N3  GUA     2      -3.206   0.120   4.041  1.00  0.00      QUAD N 
ATOM     50  C2  GUA     2      -2.298  -0.833   3.919  1.00  0.00      QUAD C 
ATOM     51  N1  GUA     2      -0.943  -0.613   3.963  1.00  0.00      QUAD N 
ATOM     52  H1  GUA     2      -0.326  -1.431   3.859  0.00  0.00      QUAD H 
ATOM     53  C6  GUA     2      -0.343   0.630   4.137  1.00  0.00      QUAD C 
ATOM     54  O6  GUA     2       0.892   0.719   4.161  1.00  0.00      QUAD O 
ATOM     55  C5  GUA     2      -1.305   1.662   4.267  1.00  0.00      QUAD C 
ATOM     56  N7  GUA     2      -1.141   3.029   4.454  1.00  0.00      QUAD N 
ATOM     57  C8  GUA     2      -2.358   3.498   4.505  1.00  0.00      QUAD C 
ATOM     58  H8  GUA     2      -2.320   4.488   4.639  0.00  0.00      QUAD H 
ATOM     59  C2' GUA     2      -5.569   3.649   5.006  1.00  0.00      QUAD C 
ATOM     60 H2'' GUA     2      -5.034   4.620   5.068  0.00  0.00      QUAD H 
ATOM     61  H2' GUA     2      -5.779   3.272   6.027  0.00  0.00      QUAD H 
ATOM     62  C3' GUA     2      -6.832   3.810   4.127  1.00  0.00      QUAD C 
ATOM     63  H3' GUA     2      -7.293   4.814   4.273  0.00  0.00      QUAD H 
ATOM     64  O3' GUA     2      -7.805   2.798   4.367  1.00  0.00      QUAD O 
ATOM     65  P   GUA     3      -8.620   2.707   5.713  1.00  0.00      QUAD P 
ATOM     66  O1P GUA     3      -8.290   3.854   6.591  0.00  0.00      QUAD O 
ATOM     67  O2P GUA     3     -10.047   2.496   5.385  0.00  0.00      QUAD O 
ATOM     68  O5' GUA     3      -8.029   1.388   6.351  1.00  0.00      QUAD O 
ATOM     69  C5' GUA     3      -8.225   0.141   5.666  1.00  0.00      QUAD C 
ATOM     70  H5' GUA     3      -7.697   0.143   4.686  0.00  0.00      QUAD H 
ATOM     71 H5'' GUA     3      -9.310  -0.055   5.485  0.00  0.00      QUAD H 
ATOM     72  C4' GUA     3      -7.687  -1.011   6.523  1.00  0.00      QUAD C 
ATOM     73  H4' GUA     3      -7.951  -1.988   6.060  0.00  0.00      QUAD H 
ATOM     74  O4' GUA     3      -6.236  -0.933   6.585  1.00  0.00      QUAD O 
ATOM     75  C1' GUA     3      -5.818  -1.114   7.935  1.00  0.00      QUAD C 
ATOM     76  H1' GUA     3      -5.874  -2.204   8.112  0.00  0.00      QUAD H 
ATOM     77  N9  GUA     3      -4.421  -0.637   8.066  1.00  0.00      QUAD N 
ATOM     78  C4  GUA     3      -3.332  -1.465   7.942  1.00  0.00      QUAD C 
ATOM     79  N2  GUA     3      -2.004  -4.643   7.488  1.00  0.00      QUAD N 
ATOM     80  H21 GUA     3      -1.135  -5.151   7.410  0.00  0.00      QUAD H 
ATOM     81  H22 GUA     3      -2.852  -5.187   7.417  0.00  0.00      QUAD H 
ATOM     82  N3  GUA     3      -3.367  -2.801   7.757  1.00  0.00      QUAD N 
ATOM     83  C2  GUA     3      -2.154  -3.322   7.675  1.00  0.00      QUAD C 
ATOM     84  N1  GUA     3      -0.996  -2.590   7.768  1.00  0.00      QUAD N 
ATOM     85  H1  GUA     3      -0.105  -3.101   7.689  0.00  0.00      QUAD H 
ATOM     86  C6  GUA     3      -0.936  -1.213   7.960  1.00  0.00      QUAD C 
ATOM     87  O6  GUA     3       0.162  -0.648   8.030  1.00  0.00      QUAD O 
ATOM     88  C5  GUA     3      -2.230  -0.641   8.049  1.00  0.00      QUAD C 
ATOM     89  N7  GUA     3      -2.621   0.678   8.236  1.00  0.00      QUAD N 
ATOM     90  C8  GUA     3      -3.926   0.633   8.240  1.00  0.00      QUAD C 
ATOM     91  H8  GUA     3      -4.283   1.558   8.372  0.00  0.00      QUAD H 
ATOM     92  C2' GUA     3      -6.913  -0.432   8.749  1.00  0.00      QUAD C 
ATOM     93 H2'' GUA     3      -6.861   0.669   8.630  0.00  0.00      QUAD H 
ATOM     94  H2' GUA     3      -6.917  -0.703   9.825  0.00  0.00      QUAD H 
ATOM     95  C3' GUA     3      -8.142  -0.985   8.004  1.00  0.00      QUAD C 
ATOM     96  H3' GUA     3      -9.007  -0.282   8.078  0.00  0.00      QUAD H 
ATOM     97  O3' GUA     3      -8.474  -2.292   8.485  1.00  0.00      QUAD O 
ATOM     98  P   THY     4      -9.730  -2.526   9.413  1.00  0.00      QUAD P 
ATOM     99  O1P THY     4      -9.726  -3.936   9.859  0.00  0.00      QUAD O 
ATOM    100  O2P THY     4      -9.756  -1.490  10.472  0.00  0.00      QUAD O 
ATOM    101  O5' THY     4     -10.944  -2.292   8.421  1.00  0.00      QUAD O 
ATOM    102  C5' THY     4     -11.455  -3.414   7.680  1.00  0.00      QUAD C 
ATOM    103  H5' THY     4     -12.219  -3.953   8.286  0.00  0.00      QUAD H 
ATOM    104 H5'' THY     4     -10.659  -4.150   7.410  0.00  0.00      QUAD H 
ATOM    105  C4' THY     4     -12.106  -2.913   6.390  1.00  0.00      QUAD C 
ATOM    106  H4' THY     4     -12.847  -2.109   6.600  0.00  0.00      QUAD H 
ATOM    107  O4' THY     4     -11.091  -2.397   5.490  1.00  0.00      QUAD O 
ATOM    108  C1' THY     4     -10.996  -3.229   4.327  1.00  0.00      QUAD C 
ATOM    109  H1' THY     4     -11.630  -2.733   3.561  0.00  0.00      QUAD H 
ATOM    110  N1  THY     4      -9.577  -3.297   3.910  1.00  0.00      QUAD N 
ATOM    111  C6  THY     4      -8.693  -4.090   4.608  1.00  0.00      QUAD C 
ATOM    112  H6  THY     4      -9.114  -4.584   5.479  0.00  0.00      QUAD H 
ATOM    113  C2  THY     4      -9.146  -2.484   2.869  1.00  0.00      QUAD C 
ATOM    114  O2  THY     4      -9.904  -1.723   2.265  1.00  0.00      QUAD O 
ATOM    115  N3  THY     4      -7.784  -2.595   2.579  1.00  0.00      QUAD N 
ATOM    116  H3  THY     4      -7.459  -2.048   1.794  0.00  0.00      QUAD H 
ATOM    117  C4  THY     4      -6.848  -3.400   3.241  1.00  0.00      QUAD C 
ATOM    118  O4  THY     4      -5.655  -3.384   2.909  1.00  0.00      QUAD O 
ATOM    119  C5  THY     4      -7.386  -4.192   4.322  1.00  0.00      QUAD C 
ATOM    120  C5M THY     4      -6.433  -5.006   5.124  0.00  0.00      QUAD C 
ATOM    121  H51 THY     4      -6.957  -5.603   5.903  0.00  0.00      QUAD H 
ATOM    122  H52 THY     4      -5.692  -4.353   5.638  0.00  0.00      QUAD H 
ATOM    123  H53 THY     4      -5.873  -5.716   4.475  0.00  0.00      QUAD H 
ATOM    124  C2' THY     4     -11.678  -4.554   4.685  1.00  0.00      QUAD C 
ATOM    125 H2'' THY     4     -10.998  -5.227   5.248  0.00  0.00      QUAD H 
ATOM    126  H2' THY     4     -12.071  -5.089   3.797  0.00  0.00      QUAD H 
ATOM    127  C3' THY     4     -12.769  -4.066   5.625  1.00  0.00      QUAD C 
ATOM    128  H3' THY     4     -13.025  -4.877   6.346  0.00  0.00      QUAD H 
ATOM    129  O3' THY     4     -13.900  -3.628   4.882  1.00  0.00      QUAD O 
ATOM    130  P   THY     5     -15.383  -3.939   5.291  1.00  0.00      QUAD P 
ATOM    131  O1P THY     5     -15.436  -5.089   6.222  0.00  0.00      QUAD O 
ATOM    132  O2P THY     5     -16.031  -2.680   5.723  0.00  0.00      QUAD O 
ATOM    133  O5' THY     5     -15.988  -4.378   3.897  1.00  0.00      QUAD O 
ATOM    134  C5' THY     5     -15.462  -5.547   3.244  1.00  0.00      QUAD C 
ATOM    135  H5' THY     5     -15.901  -6.453   3.720  0.00  0.00      QUAD H 
ATOM    136 H5'' THY     5     -14.354  -5.622   3.335  0.00  0.00      QUAD H 
ATOM    137  C4' THY     5     -15.808  -5.575   1.738  1.00  0.00      QUAD C 
ATOM    138  H4' THY     5     -15.801  -6.631   1.391  0.00  0.00      QUAD H 
ATOM    139  O4' THY     5     -17.123  -5.014   1.450  1.00  0.00      QUAD O 
ATOM    140  C1' THY     5     -17.009  -3.946   0.494  1.00  0.00      QUAD C 
ATOM    141  H1' THY     5     -17.172  -4.429  -0.493  0.00  0.00      QUAD H 
ATOM    142  N1  THY     5     -18.013  -2.899   0.780  1.00  0.00      QUAD N 
ATOM    143  C6  THY     5     -18.141  -2.404   2.062  1.00  0.00      QUAD C 
ATOM    144  H6  THY     5     -17.468  -2.855   2.786  0.00  0.00      QUAD H 
ATOM    145  C2  THY     5     -18.736  -2.362  -0.273  1.00  0.00      QUAD C 
ATOM    146  O2  THY     5     -18.578  -2.728  -1.436  1.00  0.00      QUAD O 
ATOM    147  N3  THY     5     -19.648  -1.371   0.101  1.00  0.00      QUAD N 
ATOM    148  H3  THY     5     -20.198  -0.982  -0.647  0.00  0.00      QUAD H 
ATOM    149  C4  THY     5     -19.857  -0.872   1.398  1.00  0.00      QUAD C 
ATOM    150  O4  THY     5     -20.711  -0.006   1.605  1.00  0.00      QUAD O 
ATOM    151  C5  THY     5     -19.011  -1.457   2.413  1.00  0.00      QUAD C 
ATOM    152  C5M THY     5     -19.150  -0.986   3.822  0.00  0.00      QUAD C 
ATOM    153  H51 THY     5     -18.447  -1.522   4.498  0.00  0.00      QUAD H 
ATOM    154  H52 THY     5     -20.180  -1.165   4.202  0.00  0.00      QUAD H 
ATOM    155  H53 THY     5     -18.935   0.102   3.902  0.00  0.00      QUAD H 
ATOM    156  C2' THY     5     -15.560  -3.466   0.573  1.00  0.00      QUAD C 
ATOM    157 H2'' THY     5     -15.421  -2.767   1.430  0.00  0.00      QUAD H 
ATOM    158  H2' THY     5     -15.216  -2.982  -0.365  0.00  0.00      QUAD H 
ATOM    159  C3' THY     5     -14.838  -4.765   0.865  1.00  0.00      QUAD C 
ATOM    160  H3' THY     5     -13.931  -4.526   1.472  0.00  0.00      QUAD H 
ATOM    161  O3' THY     5     -14.533  -5.446  -0.357  1.00  0.00      QUAD O 
ATOM    162  P   ADE     6     -13.069  -5.988  -0.593  1.00  0.00      QUAD P 
ATOM    163  O1P ADE     6     -12.517  -6.472   0.700  0.00  0.00      QUAD O 
ATOM    164  O2P ADE     6     -13.079  -6.934  -1.728  0.00  0.00      QUAD O 
ATOM    165  O5' ADE     6     -12.351  -4.632  -0.983  1.00  0.00      QUAD O 
ATOM    166  C5' ADE     6     -12.222  -4.304  -2.373  1.00  0.00      QUAD C 
ATOM    167  H5' ADE     6     -13.213  -4.274  -2.879  0.00  0.00      QUAD H 
ATOM    168 H5'' ADE     6     -11.631  -5.085  -2.893  0.00  0.00      QUAD H 
ATOM    169  C4' ADE     6     -11.485  -2.974  -2.562  1.00  0.00      QUAD C 
ATOM    170  H4' ADE     6     -11.098  -2.875  -3.605  0.00  0.00      QUAD H 
ATOM    171  O4' ADE     6     -12.369  -1.877  -2.318  1.00  0.00      QUAD O 
ATOM    172  C1' ADE     6     -11.545  -0.728  -2.404  1.00  0.00      QUAD C 
ATOM    173  H1' ADE     6     -11.210  -0.644  -3.463  0.00  0.00      QUAD H 
ATOM    174  N9  ADE     6     -12.336   0.414  -1.976  1.00  0.00      QUAD N 
ATOM    175  C5  ADE     6     -13.532   2.274  -1.947  1.00  0.00      QUAD C 
ATOM    176  N7  ADE     6     -13.459   1.825  -0.656  1.00  0.00      QUAD N 
ATOM    177  C8  ADE     6     -12.747   0.728  -0.708  1.00  0.00      QUAD C 
ATOM    178  H8  ADE     6     -12.501   0.100   0.148  0.00  0.00      QUAD H 
ATOM    179  N1  ADE     6     -14.069   3.541  -3.851  1.00  0.00      QUAD N 
ATOM    180  C2  ADE     6     -13.345   2.635  -4.532  1.00  0.00      QUAD C 
ATOM    181  H2  ADE     6     -13.279   2.800  -5.608  0.00  0.00      QUAD H 
ATOM    182  N3  ADE     6     -12.691   1.546  -4.105  1.00  0.00      QUAD N 
ATOM    183  C4  ADE     6     -12.832   1.410  -2.783  1.00  0.00      QUAD C 
ATOM    184  C6  ADE     6     -14.196   3.391  -2.493  1.00  0.00      QUAD C 
ATOM    185  N6  ADE     6     -14.913   4.227  -1.685  1.00  0.00      QUAD N 
ATOM    186  H61 ADE     6     -15.381   5.027  -2.059  0.00  0.00      QUAD H 
ATOM    187  H62 ADE     6     -15.011   4.043  -0.707  0.00  0.00      QUAD H 
ATOM    188  C2' ADE     6     -10.365  -1.089  -1.496  1.00  0.00      QUAD C 
ATOM    189 H2'' ADE     6     -10.512  -0.760  -0.441  0.00  0.00      QUAD H 
ATOM    190  H2' ADE     6      -9.431  -0.637  -1.902  0.00  0.00      QUAD H 
ATOM    191  C3' ADE     6     -10.369  -2.630  -1.555  1.00  0.00      QUAD C 
ATOM    192  H3' ADE     6     -10.654  -2.980  -0.527  0.00  0.00      QUAD H 
ATOM    193  O3' ADE     6      -9.118  -3.141  -1.997  1.00  0.00      QUAD O 
ATOM    194  P   GUA     7      -8.542  -4.424  -1.270  1.00  0.00      QUAD P 
ATOM    195  O1P GUA     7      -9.582  -5.464  -1.185  1.00  0.00      QUAD O 
ATOM    196  O2P GUA     7      -7.894  -3.991  -0.009  1.00  0.00      QUAD O 
ATOM    197  O5' GUA     7      -7.429  -4.883  -2.301  1.00  0.00      QUAD O 
ATOM    198  C5' GUA     7      -7.154  -6.290  -2.444  1.00  0.00      QUAD C 
ATOM    199  H5' GUA     7      -7.033  -6.490  -3.531  0.00  0.00      QUAD H 
ATOM    200 H5'' GUA     7      -7.970  -6.958  -2.076  0.00  0.00      QUAD H 
ATOM    201  C4' GUA     7      -5.842  -6.712  -1.756  1.00  0.00      QUAD C 
ATOM    202  H4' GUA     7      -5.506  -7.670  -2.210  0.00  0.00      QUAD H 
ATOM    203  O4' GUA     7      -4.766  -5.727  -1.955  1.00  0.00      QUAD O 
ATOM    204  C1' GUA     7      -3.992  -5.678  -0.762  1.00  0.00      QUAD C 
ATOM    205  H1' GUA     7      -3.362  -6.588  -0.760  0.00  0.00      QUAD H 
ATOM    206  N9  GUA     7      -3.173  -4.461  -0.677  1.00  0.00      QUAD N 
ATOM    207  C4  GUA     7      -1.802  -4.365  -0.651  1.00  0.00      QUAD C 
ATOM    208  N2  GUA     7       1.323  -5.859  -0.901  1.00  0.00      QUAD N 
ATOM    209  H21 GUA     7       2.314  -5.669  -0.861  0.00  0.00      QUAD H 
ATOM    210  H22 GUA     7       1.054  -6.817  -1.075  0.00  0.00      QUAD H 
ATOM    211  N3  GUA     7      -0.932  -5.381  -0.827  1.00  0.00      QUAD N 
ATOM    212  C2  GUA     7       0.325  -4.976  -0.747  1.00  0.00      QUAD C 
ATOM    213  N1  GUA     7       0.699  -3.676  -0.511  1.00  0.00      QUAD N 
ATOM    214  H1  GUA     7       1.708  -3.473  -0.469  0.00  0.00      QUAD H 
ATOM    215  C6  GUA     7      -0.181  -2.615  -0.325  1.00  0.00      QUAD C 
ATOM    216  O6  GUA     7       0.262  -1.478  -0.117  1.00  0.00      QUAD O 
ATOM    217  C5  GUA     7      -1.532  -3.034  -0.409  1.00  0.00      QUAD C 
ATOM    218  N7  GUA     7      -2.710  -2.309  -0.286  1.00  0.00      QUAD N 
ATOM    219  C8  GUA     7      -3.655  -3.194  -0.451  1.00  0.00      QUAD C 
ATOM    220  H8  GUA     7      -4.543  -2.740  -0.374  0.00  0.00      QUAD H 
ATOM    221  C2' GUA     7      -5.043  -5.789   0.342  1.00  0.00      QUAD C 
ATOM    222 H2'' GUA     7      -5.661  -4.866   0.417  0.00  0.00      QUAD H 
ATOM    223  H2' GUA     7      -4.631  -6.009   1.348  0.00  0.00      QUAD H 
ATOM    224  C3' GUA     7      -5.917  -6.916  -0.216  1.00  0.00      QUAD C 
ATOM    225  H3' GUA     7      -6.977  -6.792   0.117  0.00  0.00      QUAD H 
ATOM    226  O3' GUA     7      -5.386  -8.181   0.171  1.00  0.00      QUAD O 
ATOM    227  P   GUA     8      -6.029  -9.061   1.315  1.00  0.00      QUAD P 
ATOM    228  O1P GUA     8      -6.792 -10.161   0.686  1.00  0.00      QUAD O 
ATOM    229  O2P GUA     8      -6.729  -8.214   2.305  1.00  0.00      QUAD O 
ATOM    230  O5' GUA     8      -4.753  -9.656   2.002  1.00  0.00      QUAD O 
ATOM    231  C5' GUA     8      -3.626 -10.198   1.317  1.00  0.00      QUAD C 
ATOM    232  H5' GUA     8      -3.534  -9.827   0.273  0.00  0.00      QUAD H 
ATOM    233 H5'' GUA     8      -3.736 -11.308   1.272  0.00  0.00      QUAD H 
ATOM    234  C4' GUA     8      -2.350  -9.892   2.114  1.00  0.00      QUAD C 
ATOM    235  H4' GUA     8      -1.484 -10.480   1.742  0.00  0.00      QUAD H 
ATOM    236  O4' GUA     8      -1.981  -8.492   1.988  1.00  0.00      QUAD O 
ATOM    237  C1' GUA     8      -1.011  -8.255   3.013  1.00  0.00      QUAD C 
ATOM    238  H1' GUA     8      -0.116  -8.866   2.776  0.00  0.00      QUAD H 
ATOM    239  N9  GUA     8      -0.710  -6.808   3.126  1.00  0.00      QUAD N 
ATOM    240  C4  GUA     8       0.488  -6.142   3.228  1.00  0.00      QUAD C 
ATOM    241  N2  GUA     8       3.961  -6.185   3.255  1.00  0.00      QUAD N 
ATOM    242  H21 GUA     8       4.775  -5.594   3.342  0.00  0.00      QUAD H 
ATOM    243  H22 GUA     8       4.133  -7.172   3.123  0.00  0.00      QUAD H 
ATOM    244  N3  GUA     8       1.715  -6.700   3.166  1.00  0.00      QUAD N 
ATOM    245  C2  GUA     8       2.676  -5.801   3.296  1.00  0.00      QUAD C 
ATOM    246  N1  GUA     8       2.452  -4.458   3.475  1.00  0.00      QUAD N 
ATOM    247  H1  GUA     8       3.277  -3.848   3.565  0.00  0.00      QUAD H 
ATOM    248  C6  GUA     8       1.197  -3.862   3.544  1.00  0.00      QUAD C 
ATOM    249  O6  GUA     8       1.105  -2.638   3.708  1.00  0.00      QUAD O 
ATOM    250  C5  GUA     8       0.157  -4.814   3.405  1.00  0.00      QUAD C 
ATOM    251  N7  GUA     8      -1.223  -4.650   3.413  1.00  0.00      QUAD N 
ATOM    252  C8  GUA     8      -1.694  -5.855   3.246  1.00  0.00      QUAD C 
ATOM    253  H8  GUA     8      -2.693  -5.816   3.242  0.00  0.00      QUAD H 
ATOM    254  C2' GUA     8      -1.783  -8.795   4.223  1.00  0.00      QUAD C 
ATOM    255 H2'' GUA     8      -2.569  -8.065   4.535  0.00  0.00      QUAD H 
ATOM    256  H2' GUA     8      -1.133  -8.988   5.097  0.00  0.00      QUAD H 
ATOM    257  C3' GUA     8      -2.496 -10.049   3.655  1.00  0.00      QUAD C 
ATOM    258  H3' GUA     8      -3.567 -10.025   3.954  0.00  0.00      QUAD H 
ATOM    259  O3' GUA     8      -1.916 -11.276   4.088  1.00  0.00      QUAD O 
ATOM    260  P   GUA     9      -2.090 -11.727   5.601  1.00  0.00      QUAD P 
ATOM    261  O1P GUA     9      -2.445 -13.162   5.649  1.00  0.00      QUAD O 
ATOM    262  O2P GUA     9      -2.983 -10.779   6.314  1.00  0.00      QUAD O 
ATOM    263  O5' GUA     9      -0.631 -11.547   6.152  1.00  0.00      QUAD O 
ATOM    264  C5' GUA     9       0.440 -12.211   5.464  1.00  0.00      QUAD C 
ATOM    265  H5' GUA     9       0.435 -12.014   4.366  0.00  0.00      QUAD H 
ATOM    266 H5'' GUA     9       0.358 -13.313   5.612  0.00  0.00      QUAD H 
ATOM    267  C4' GUA     9       1.758 -11.703   6.030  1.00  0.00      QUAD C 
ATOM    268  H4' GUA     9       2.618 -12.184   5.525  0.00  0.00      QUAD H 
ATOM    269  O4' GUA     9       1.881 -10.265   5.771  1.00  0.00      QUAD O 
ATOM    270  C1' GUA     9       2.185  -9.585   6.980  1.00  0.00      QUAD C 
ATOM    271  H1' GUA     9       3.289  -9.610   7.050  0.00  0.00      QUAD H 
ATOM    272  N9  GUA     9       1.673  -8.190   6.967  1.00  0.00      QUAD N 
ATOM    273  C4  GUA     9       2.510  -7.110   7.111  1.00  0.00      QUAD C 
ATOM    274  N2  GUA     9       5.720  -5.791   7.270  1.00  0.00      QUAD N 
ATOM    275  H21 GUA     9       6.234  -4.929   7.386  0.00  0.00      QUAD H 
ATOM    276  H22 GUA     9       6.269  -6.630   7.149  0.00  0.00      QUAD H 
ATOM    277  N3  GUA     9       3.859  -7.143   7.097  1.00  0.00      QUAD N 
ATOM    278  C2  GUA     9       4.386  -5.941   7.260  1.00  0.00      QUAD C 
ATOM    279  N1  GUA     9       3.648  -4.795   7.426  1.00  0.00      QUAD N 
ATOM    280  H1  GUA     9       4.164  -3.912   7.546  0.00  0.00      QUAD H 
ATOM    281  C6  GUA     9       2.258  -4.738   7.444  1.00  0.00      QUAD C 
ATOM    282  O6  GUA     9       1.689  -3.650   7.600  1.00  0.00      QUAD O 
ATOM    283  C5  GUA     9       1.679  -6.020   7.269  1.00  0.00      QUAD C 
ATOM    284  N7  GUA     9       0.347  -6.408   7.225  1.00  0.00      QUAD N 
ATOM    285  C8  GUA     9       0.391  -7.700   7.044  1.00  0.00      QUAD C 
ATOM    286  H8  GUA     9      -0.543  -8.055   7.001  0.00  0.00      QUAD H 
ATOM    287  C2' GUA     9       1.624 -10.447   8.111  1.00  0.00      QUAD C 
ATOM    288 H2'' GUA     9       0.536 -10.248   8.237  0.00  0.00      QUAD H 
ATOM    289  H2' GUA     9       2.140 -10.277   9.078  0.00  0.00      QUAD H 
ATOM    290  C3' GUA     9       1.806 -11.863   7.580  1.00  0.00      QUAD C 
ATOM    291  H3' GUA     9       0.913 -12.446   7.897  0.00  0.00      QUAD H 
ATOM    292  O3' GUA     9       2.928 -12.534   8.123  1.00  0.00      QUAD O 
ATOM    293  P   GUA    10       4.419 -12.784   7.709  1.00  0.00      QUAD P 
ATOM    294  O1P GUA    10       5.071 -13.507   8.828  0.00  0.00      QUAD O 
ATOM    295  O2P GUA    10       4.464 -13.450   6.390  0.00  0.00      QUAD O 
ATOM    296  O5' GUA    10       5.034 -11.334   7.574  1.00  0.00      QUAD O 
ATOM    297  C5' GUA    10       6.152 -10.901   8.364  1.00  0.00      QUAD C 
ATOM    298  H5' GUA    10       6.977 -10.622   7.674  0.00  0.00      QUAD H 
ATOM    299 H5'' GUA    10       6.555 -11.692   9.042  0.00  0.00      QUAD H 
ATOM    300  C4' GUA    10       5.776  -9.684   9.214  1.00  0.00      QUAD C 
ATOM    301  H4' GUA    10       5.521  -8.808   8.585  0.00  0.00      QUAD H 
ATOM    302  O4' GUA    10       4.601 -10.000  10.019  1.00  0.00      QUAD O 
ATOM    303  C1' GUA    10       4.952 -10.100  11.394  1.00  0.00      QUAD C 
ATOM    304  H1' GUA    10       4.085  -9.739  11.988  0.00  0.00      QUAD H 
ATOM    305  N9  GUA    10       5.242 -11.533  11.730  1.00  0.00      QUAD N 
ATOM    306  C4  GUA    10       6.400 -12.214  12.109  1.00  0.00      QUAD C 
ATOM    307  N2  GUA    10       9.858 -12.267  12.876  1.00  0.00      QUAD N 
ATOM    308  H21 GUA    10      10.544 -12.942  13.141  0.00  0.00      QUAD H 
ATOM    309  H22 GUA    10      10.155 -11.313  12.819  0.00  0.00      QUAD H 
ATOM    310  N3  GUA    10       7.630 -11.693  12.289  1.00  0.00      QUAD N 
ATOM    311  C2  GUA    10       8.563 -12.605  12.635  1.00  0.00      QUAD C 
ATOM    312  N1  GUA    10       8.235 -13.958  12.802  1.00  0.00      QUAD N 
ATOM    313  H1  GUA    10       8.973 -14.600  13.047  0.00  0.00      QUAD H 
ATOM    314  C6  GUA    10       6.953 -14.526  12.642  1.00  0.00      QUAD C 
ATOM    315  O6  GUA    10       6.700 -15.726  12.808  1.00  0.00      QUAD O 
ATOM    316  C5  GUA    10       6.011 -13.537  12.279  1.00  0.00      QUAD C 
ATOM    317  N7  GUA    10       4.670 -13.685  12.044  1.00  0.00      QUAD N 
ATOM    318  C8  GUA    10       4.249 -12.489  11.729  1.00  0.00      QUAD C 
ATOM    319  H8  GUA    10       3.220 -12.246  11.464  0.00  0.00      QUAD H 
ATOM    320  C2' GUA    10       6.092  -9.098  11.521  1.00  0.00      QUAD C 
ATOM    321 H2'' GUA    10       6.651  -9.243  12.461  0.00  0.00      QUAD H 
ATOM    322  H2' GUA    10       5.669  -8.067  11.504  0.00  0.00      QUAD H 
ATOM    323  C3' GUA    10       6.885  -9.345  10.233  1.00  0.00      QUAD C 
ATOM    324  H3' GUA    10       7.533 -10.237  10.339  0.00  0.00      QUAD H 
ATOM    325  O3' GUA    10       7.603  -8.175   9.841  1.00  0.00      QUAD O 
ATOM    326  P   THY    11       9.041  -8.289   9.171  1.00  0.00      QUAD P 
ATOM    327  O1P THY    11       9.309  -9.692   8.780  0.00  0.00      QUAD O 
ATOM    328  O2P THY    11       9.128  -7.276   8.096  0.00  0.00      QUAD O 
ATOM    329  O5' THY    11      10.050  -7.876  10.321  1.00  0.00      QUAD O 
ATOM    330  C5' THY    11      10.391  -8.744  11.407  1.00  0.00      QUAD C 
ATOM    331  H5' THY    11      11.457  -8.569  11.666  0.00  0.00      QUAD H 
ATOM    332 H5'' THY    11      10.289  -9.820  11.142  0.00  0.00      QUAD H 
ATOM    333  C4' THY    11       9.530  -8.415  12.628  1.00  0.00      QUAD C 
ATOM    334  H4' THY    11       8.489  -8.702  12.438  0.00  0.00      QUAD H 
ATOM    335  O4' THY    11       9.933  -9.187  13.783  1.00  0.00      QUAD O 
ATOM    336  C1' THY    11       9.614  -8.455  14.984  1.00  0.00      QUAD C 
ATOM    337  H1' THY    11      10.600  -8.242  15.454  0.00  0.00      QUAD H 
ATOM    338  N1  THY    11       8.723  -9.229  15.903  1.00  0.00      QUAD N 
ATOM    339  C6  THY    11       7.925 -10.273  15.468  1.00  0.00      QUAD C 
ATOM    340  H6  THY    11       8.026 -10.504  14.413  0.00  0.00      QUAD H 
ATOM    341  C2  THY    11       8.604  -8.745  17.201  1.00  0.00      QUAD C 
ATOM    342  O2  THY    11       9.223  -7.759  17.594  1.00  0.00      QUAD O 
ATOM    343  N3  THY    11       7.718  -9.462  18.012  1.00  0.00      QUAD N 
ATOM    344  H3  THY    11       7.603  -9.116  18.952  0.00  0.00      QUAD H 
ATOM    345  C4  THY    11       6.925 -10.555  17.626  1.00  0.00      QUAD C 
ATOM    346  O4  THY    11       6.148 -11.079  18.424  1.00  0.00      QUAD O 
ATOM    347  C5  THY    11       7.107 -10.973  16.256  1.00  0.00      QUAD C 
ATOM    348  C5M THY    11       6.237 -12.072  15.738  0.00  0.00      QUAD C 
ATOM    349  H51 THY    11       6.642 -12.483  14.790  0.00  0.00      QUAD H 
ATOM    350  H52 THY    11       5.207 -11.704  15.539  0.00  0.00      QUAD H 
ATOM    351  H53 THY    11       6.169 -12.915  16.458  0.00  0.00      QUAD H 
ATOM    352  C2' THY    11       8.982  -7.141  14.515  1.00  0.00      QUAD C 
ATOM    353 H2'' THY    11       9.274  -6.319  15.195  0.00  0.00      QUAD H 
ATOM    354  H2' THY    11       7.869  -7.222  14.490  0.00  0.00      QUAD H 
ATOM    355  C3' THY    11       9.533  -6.958  13.109  1.00  0.00      QUAD C 
ATOM    356  H3' THY    11      10.577  -6.572  13.091  0.00  0.00      QUAD H 
ATOM    357  O3' THY    11       8.638  -6.197  12.304  1.00  0.00      QUAD O 
ATOM    358  P   THY    12       8.591  -4.621  12.415  1.00  0.00      QUAD P 
ATOM    359  O1P THY    12       9.981  -4.120  12.517  0.00  0.00      QUAD O 
ATOM    360  O2P THY    12       7.765  -4.107  11.300  0.00  0.00      QUAD O 
ATOM    361  O5' THY    12       7.808  -4.368  13.776  1.00  0.00      QUAD O 
ATOM    362  C5' THY    12       8.445  -3.653  14.849  1.00  0.00      QUAD C 
ATOM    363  H5' THY    12       9.217  -2.932  14.491  0.00  0.00      QUAD H 
ATOM    364 H5'' THY    12       8.947  -4.370  15.529  0.00  0.00      QUAD H 
ATOM    365  C4' THY    12       7.436  -2.850  15.681  1.00  0.00      QUAD C 
ATOM    366  H4' THY    12       7.103  -1.969  15.115  0.00  0.00      QUAD H 
ATOM    367  O4' THY    12       6.232  -3.593  15.978  1.00  0.00      QUAD O 
ATOM    368  C1' THY    12       5.998  -3.613  17.390  1.00  0.00      QUAD C 
ATOM    369  H1' THY    12       5.353  -2.729  17.589  0.00  0.00      QUAD H 
ATOM    370  N1  THY    12       5.318  -4.876  17.797  1.00  0.00      QUAD N 
ATOM    371  C6  THY    12       5.208  -5.964  16.946  1.00  0.00      QUAD C 
ATOM    372  H6  THY    12       5.712  -5.854  15.988  0.00  0.00      QUAD H 
ATOM    373  C2  THY    12       4.777  -4.911  19.073  1.00  0.00      QUAD C 
ATOM    374  O2  THY    12       4.847  -3.955  19.845  1.00  0.00      QUAD O 
ATOM    375  N3  THY    12       4.141  -6.113  19.401  1.00  0.00      QUAD N 
ATOM    376  H3  THY    12       3.742  -6.158  20.326  0.00  0.00      QUAD H 
ATOM    377  C4  THY    12       3.984  -7.231  18.564  1.00  0.00      QUAD C 
ATOM    378  O4  THY    12       3.373  -8.229  18.960  1.00  0.00      QUAD O 
ATOM    379  C5  THY    12       4.584  -7.102  17.258  1.00  0.00      QUAD C 
ATOM    380  C5M THY    12       4.401  -8.209  16.275  0.00  0.00      QUAD C 
ATOM    381  H51 THY    12       4.984  -8.033  15.344  0.00  0.00      QUAD H 
ATOM    382  H52 THY    12       3.330  -8.304  15.985  0.00  0.00      QUAD H 
ATOM    383  H53 THY    12       4.726  -9.183  16.700  0.00  0.00      QUAD H 
ATOM    384  C2' THY    12       7.377  -3.393  18.023  1.00  0.00      QUAD C 
ATOM    385 H2'' THY    12       7.953  -4.344  18.027  0.00  0.00      QUAD H 
ATOM    386  H2' THY    12       7.320  -2.990  19.053  0.00  0.00      QUAD H 
ATOM    387  C3' THY    12       8.009  -2.421  17.038  1.00  0.00      QUAD C 
ATOM    388  H3' THY    12       9.112  -2.581  17.000  0.00  0.00      QUAD H 
ATOM    389  O3' THY    12       7.672  -1.068  17.365  1.00  0.00      QUAD O 
ATOM    390  P   GUA    13       8.741  -0.126  18.058  1.00  0.00      QUAD P 
ATOM    391  O1P GUA    13       8.099   1.175  18.355  0.00  0.00      QUAD O 
ATOM    392  O2P GUA    13       9.330  -0.856  19.205  0.00  0.00      QUAD O 
ATOM    393  O5' GUA    13       9.857   0.056  16.946  1.00  0.00      QUAD O 
ATOM    394  C5' GUA    13       9.860   1.146  16.006  1.00  0.00      QUAD C 
ATOM    395  H5' GUA    13      10.825   1.683  16.096  0.00  0.00      QUAD H 
ATOM    396 H5'' GUA    13       9.051   1.891  16.204  0.00  0.00      QUAD H 
ATOM    397  C4' GUA    13       9.715   0.626  14.571  1.00  0.00      QUAD C 
ATOM    398  H4' GUA    13      10.581  -0.016  14.289  0.00  0.00      QUAD H 
ATOM    399  O4' GUA    13       8.500  -0.153  14.450  1.00  0.00      QUAD O 
ATOM    400  C1' GUA    13       7.572   0.479  13.567  1.00  0.00      QUAD C 
ATOM    401  H1' GUA    13       7.708  -0.019  12.583  0.00  0.00      QUAD H 
ATOM    402  N9  GUA    13       6.222   0.262  14.092  1.00  0.00      QUAD N 
ATOM    403  C4  GUA    13       5.365  -0.753  13.733  1.00  0.00      QUAD C 
ATOM    404  N2  GUA    13       4.731  -3.770  11.991  1.00  0.00      QUAD N 
ATOM    405  H21 GUA    13       4.024  -4.475  11.976  0.00  0.00      QUAD H 
ATOM    406  H22 GUA    13       5.549  -3.934  11.439  0.00  0.00      QUAD H 
ATOM    407  N3  GUA    13       5.617  -1.724  12.832  1.00  0.00      QUAD N 
ATOM    408  C2  GUA    13       4.649  -2.670  12.789  1.00  0.00      QUAD C 
ATOM    409  N1  GUA    13       3.489  -2.565  13.572  1.00  0.00      QUAD N 
ATOM    410  H1  GUA    13       2.795  -3.290  13.494  0.00  0.00      QUAD H 
ATOM    411  C6  GUA    13       3.193  -1.528  14.487  1.00  0.00      QUAD C 
ATOM    412  O6  GUA    13       2.158  -1.459  15.160  1.00  0.00      QUAD O 
ATOM    413  C5  GUA    13       4.242  -0.582  14.522  1.00  0.00      QUAD C 
ATOM    414  N7  GUA    13       4.378   0.525  15.328  1.00  0.00      QUAD N 
ATOM    415  C8  GUA    13       5.569   0.994  15.053  1.00  0.00      QUAD C 
ATOM    416  H8  GUA    13       6.030   1.866  15.517  0.00  0.00      QUAD H 
ATOM    417  C2' GUA    13       8.032   1.933  13.452  1.00  0.00      QUAD C 
ATOM    418 H2'' GUA    13       7.680   2.540  14.312  0.00  0.00      QUAD H 
ATOM    419  H2' GUA    13       7.689   2.407  12.505  0.00  0.00      QUAD H 
ATOM    420  C3' GUA    13       9.537   1.739  13.534  1.00  0.00      QUAD C 
ATOM    421  H3' GUA    13      10.044   2.671  13.872  0.00  0.00      QUAD H 
ATOM    422  O3' GUA    13      10.005   1.330  12.271  1.00  0.00      QUAD O 
ATOM    423  P   GUA    14      11.247   1.875  11.494  1.00  0.00      QUAD P 
ATOM    424  O1P GUA    14      12.486   1.474  12.197  1.00  0.00      QUAD O 
ATOM    425  O2P GUA    14      11.070   3.309  11.169  1.00  0.00      QUAD O 
ATOM    426  O5' GUA    14      11.064   0.990  10.211  1.00  0.00      QUAD O 
ATOM    427  C5' GUA    14      11.801   1.130   9.001  1.00  0.00      QUAD C 
ATOM    428  H5' GUA    14      12.688   1.785   9.122  0.00  0.00      QUAD H 
ATOM    429 H5'' GUA    14      11.135   1.618   8.254  0.00  0.00      QUAD H 
ATOM    430  C4' GUA    14      12.237  -0.250   8.465  1.00  0.00      QUAD C 
ATOM    431  H4' GUA    14      13.200  -0.547   8.940  0.00  0.00      QUAD H 
ATOM    432  O4' GUA    14      11.252  -1.283   8.799  1.00  0.00      QUAD O 
ATOM    433  C1' GUA    14      10.723  -1.852   7.618  1.00  0.00      QUAD C 
ATOM    434  H1' GUA    14      11.305  -2.783   7.447  0.00  0.00      QUAD H 
ATOM    435  N9  GUA    14       9.305  -2.146   7.753  1.00  0.00      QUAD N 
ATOM    436  C4  GUA    14       8.215  -1.318   7.877  1.00  0.00      QUAD C 
ATOM    437  N2  GUA    14       6.888   1.860   8.329  1.00  0.00      QUAD N 
ATOM    438  H21 GUA    14       6.019   2.369   8.406  0.00  0.00      QUAD H 
ATOM    439  H22 GUA    14       7.736   2.404   8.398  0.00  0.00      QUAD H 
ATOM    440  N3  GUA    14       8.250   0.018   8.064  1.00  0.00      QUAD N 
ATOM    441  C2  GUA    14       7.037   0.539   8.145  1.00  0.00      QUAD C 
ATOM    442  N1  GUA    14       5.879  -0.193   8.051  1.00  0.00      QUAD N 
ATOM    443  H1  GUA    14       4.988   0.318   8.128  0.00  0.00      QUAD H 
ATOM    444  C6  GUA    14       5.820  -1.570   7.860  1.00  0.00      QUAD C 
ATOM    445  O6  GUA    14       4.721  -2.135   7.789  1.00  0.00      QUAD O 
ATOM    446  C5  GUA    14       7.114  -2.142   7.770  1.00  0.00      QUAD C 
ATOM    447  N7  GUA    14       7.505  -3.461   7.583  1.00  0.00      QUAD N 
ATOM    448  C8  GUA    14       8.809  -3.416   7.580  1.00  0.00      QUAD C 
ATOM    449  H8  GUA    14       9.166  -4.341   7.449  0.00  0.00      QUAD H 
ATOM    450  C2' GUA    14      11.014  -0.864   6.490  1.00  0.00      QUAD C 
ATOM    451 H2'' GUA    14      10.265  -0.040   6.474  0.00  0.00      QUAD H 
ATOM    452  H2' GUA    14      11.002  -1.342   5.493  0.00  0.00      QUAD H 
ATOM    453  C3' GUA    14      12.348  -0.280   6.921  1.00  0.00      QUAD C 
ATOM    454  H3' GUA    14      12.448   0.769   6.554  0.00  0.00      QUAD H 
ATOM    455  O3' GUA    14      13.453  -1.072   6.480  1.00  0.00      QUAD O 
ATOM    456  P   GUA    15      13.934  -1.015   4.967  1.00  0.00      QUAD P 
ATOM    457  O1P GUA    15      15.366  -1.387   4.930  1.00  0.00      QUAD O 
ATOM    458  O2P GUA    15      13.573   0.293   4.379  1.00  0.00      QUAD O 
ATOM    459  O5' GUA    15      13.086  -2.146   4.247  1.00  0.00      QUAD O 
ATOM    460  C5' GUA    15      13.358  -3.521   4.550  1.00  0.00      QUAD C 
ATOM    461  H5' GUA    15      13.362  -3.692   5.652  0.00  0.00      QUAD H 
ATOM    462 H5'' GUA    15      14.359  -3.809   4.161  0.00  0.00      QUAD H 
ATOM    463  C4' GUA    15      12.304  -4.445   3.914  1.00  0.00      QUAD C 
ATOM    464  H4' GUA    15      12.490  -5.494   4.230  0.00  0.00      QUAD H 
ATOM    465  O4' GUA    15      10.961  -4.113   4.399  1.00  0.00      QUAD O 
ATOM    466  C1' GUA    15      10.110  -4.547   3.367  1.00  0.00      QUAD C 
ATOM    467  H1' GUA    15      10.232  -5.652   3.299  0.00  0.00      QUAD H 
ATOM    468  N9  GUA    15       8.702  -4.235   3.567  1.00  0.00      QUAD N 
ATOM    469  C4  GUA    15       8.029  -3.047   3.721  1.00  0.00      QUAD C 
ATOM    470  N2  GUA    15       8.068   0.395   4.186  1.00  0.00      QUAD N 
ATOM    471  H21 GUA    15       7.470   1.203   4.289  0.00  0.00      QUAD H 
ATOM    472  H22 GUA    15       9.063   0.564   4.219  0.00  0.00      QUAD H 
ATOM    473  N3  GUA    15       8.590  -1.832   3.892  1.00  0.00      QUAD N 
ATOM    474  C2  GUA    15       7.682  -0.879   4.011  1.00  0.00      QUAD C 
ATOM    475  N1  GUA    15       6.327  -1.099   3.968  1.00  0.00      QUAD N 
ATOM    476  H1  GUA    15       5.710  -0.281   4.073  0.00  0.00      QUAD H 
ATOM    477  C6  GUA    15       5.727  -2.342   3.794  1.00  0.00      QUAD C 
ATOM    478  O6  GUA    15       4.493  -2.431   3.770  1.00  0.00      QUAD O 
ATOM    479  C5  GUA    15       6.690  -3.374   3.663  1.00  0.00      QUAD C 
ATOM    480  N7  GUA    15       6.526  -4.741   3.477  1.00  0.00      QUAD N 
ATOM    481  C8  GUA    15       7.743  -5.210   3.425  1.00  0.00      QUAD C 
ATOM    482  H8  GUA    15       7.705  -6.200   3.290  0.00  0.00      QUAD H 
ATOM    483  C2' GUA    15      10.740  -3.844   2.171  1.00  0.00      QUAD C 
ATOM    484 H2'' GUA    15      10.724  -2.738   2.305  0.00  0.00      QUAD H 
ATOM    485  H2' GUA    15      10.258  -4.094   1.207  0.00  0.00      QUAD H 
ATOM    486  C3' GUA    15      12.157  -4.392   2.340  1.00  0.00      QUAD C 
ATOM    487  H3' GUA    15      12.915  -3.689   1.919  0.00  0.00      QUAD H 
ATOM    488  O3' GUA    15      12.223  -5.688   1.737  1.00  0.00      QUAD O 
ATOM    489  P   GUA    16      12.991  -6.026   0.388  1.00  0.00      QUAD P 
ATOM    490  O1P GUA    16      13.590  -7.372   0.531  1.00  0.00      QUAD O 
ATOM    491  O2P GUA    16      13.921  -4.922   0.071  1.00  0.00      QUAD O 
ATOM    492  O5' GUA    16      11.886  -6.119  -0.759  1.00  0.00      QUAD O 
ATOM    493  C5' GUA    16      10.500  -6.256  -0.452  1.00  0.00      QUAD C 
ATOM    494  H5' GUA    16      10.018  -5.262  -0.557  0.00  0.00      QUAD H 
ATOM    495 H5'' GUA    16      10.329  -6.577   0.607  0.00  0.00      QUAD H 
ATOM    496  C4' GUA    16       9.766  -7.286  -1.328  1.00  0.00      QUAD C 
ATOM    497  H4' GUA    16      10.248  -8.286  -1.310  0.00  0.00      QUAD H 
ATOM    498  O4' GUA    16       8.475  -7.359  -0.669  1.00  0.00      QUAD O 
ATOM    499  C1' GUA    16       7.522  -6.814  -1.537  1.00  0.00      QUAD C 
ATOM    500  H1' GUA    16       7.096  -7.681  -2.095  0.00  0.00      QUAD H 
ATOM    501  N9  GUA    16       6.454  -6.095  -0.910  1.00  0.00      QUAD N 
ATOM    502  C4  GUA    16       6.354  -4.746  -0.668  1.00  0.00      QUAD C 
ATOM    503  N2  GUA    16       7.869  -1.671  -0.105  1.00  0.00      QUAD N 
ATOM    504  H21 GUA    16       7.675  -0.695   0.069  0.00  0.00      QUAD H 
ATOM    505  H22 GUA    16       8.843  -1.936  -0.148  0.00  0.00      QUAD H 
ATOM    506  N3  GUA    16       7.385  -3.890  -0.506  1.00  0.00      QUAD N 
ATOM    507  C2  GUA    16       6.973  -2.653  -0.286  1.00  0.00      QUAD C 
ATOM    508  N1  GUA    16       5.651  -2.283  -0.228  1.00  0.00      QUAD N 
ATOM    509  H1  GUA    16       5.444  -1.290  -0.050  0.00  0.00      QUAD H 
ATOM    510  C6  GUA    16       4.574  -3.148  -0.391  1.00  0.00      QUAD C 
ATOM    511  O6  GUA    16       3.418  -2.711  -0.319  1.00  0.00      QUAD O 
ATOM    512  C5  GUA    16       5.002  -4.478  -0.628  1.00  0.00      QUAD C 
ATOM    513  N7  GUA    16       4.266  -5.637  -0.842  1.00  0.00      QUAD N 
ATOM    514  C8  GUA    16       5.166  -6.568  -1.004  1.00  0.00      QUAD C 
ATOM    515  H8  GUA    16       4.706  -7.441  -1.165  0.00  0.00      QUAD H 
ATOM    516  C2' GUA    16       8.274  -5.965  -2.564  1.00  0.00      QUAD C 
ATOM    517 H2'' GUA    16       8.695  -5.027  -2.156  0.00  0.00      QUAD H 
ATOM    518  H2' GUA    16       7.631  -5.678  -3.402  0.00  0.00      QUAD H 
ATOM    519  C3' GUA    16       9.445  -6.846  -2.816  1.00  0.00      QUAD C 
ATOM    520  H3' GUA    16      10.305  -6.269  -3.227  0.00  0.00      QUAD H 
ATOM    521  O3' GUA    16       9.092  -7.917  -3.702  1.00  0.00      QUAD O 
ATOM    522  P   THY    17       8.592  -7.859  -5.234  1.00  0.00      QUAD P 
ATOM    523  O1P THY    17       9.715  -7.374  -6.066  0.00  0.00      QUAD O 
ATOM    524  O2P THY    17       8.056  -9.205  -5.563  0.00  0.00      QUAD O 
ATOM    525  O5' THY    17       7.395  -6.808  -5.389  1.00  0.00      QUAD O 
ATOM    526  C5' THY    17       5.988  -7.108  -5.403  1.00  0.00      QUAD C 
ATOM    527  H5' THY    17       5.480  -6.431  -4.683  0.00  0.00      QUAD H 
ATOM    528 H5'' THY    17       5.794  -8.153  -5.069  0.00  0.00      QUAD H 
ATOM    529  C4' THY    17       5.346  -6.898  -6.803  1.00  0.00      QUAD C 
ATOM    530  H4' THY    17       5.980  -7.373  -7.579  0.00  0.00      QUAD H 
ATOM    531  O4' THY    17       4.054  -7.585  -6.850  1.00  0.00      QUAD O 
ATOM    532  C1' THY    17       3.063  -6.727  -7.431  1.00  0.00      QUAD C 
ATOM    533  H1' THY    17       3.160  -6.855  -8.536  0.00  0.00      QUAD H 
ATOM    534  N1  THY    17       1.705  -7.118  -6.949  1.00  0.00      QUAD N 
ATOM    535  C6  THY    17       1.312  -6.784  -5.669  1.00  0.00      QUAD C 
ATOM    536  H6  THY    17       2.085  -6.319  -5.063  0.00  0.00      QUAD H 
ATOM    537  C2  THY    17       0.851  -7.825  -7.793  1.00  0.00      QUAD C 
ATOM    538  O2  THY    17       1.165  -8.137  -8.940  1.00  0.00      QUAD O 
ATOM    539  N3  THY    17      -0.392  -8.139  -7.233  1.00  0.00      QUAD N 
ATOM    540  H3  THY    17      -1.026  -8.660  -7.818  0.00  0.00      QUAD H 
ATOM    541  C4  THY    17      -0.835  -7.817  -5.941  1.00  0.00      QUAD C 
ATOM    542  O4  THY    17      -1.945  -8.183  -5.546  1.00  0.00      QUAD O 
ATOM    543  C5  THY    17       0.106  -7.051  -5.161  1.00  0.00      QUAD C 
ATOM    544  C5M THY    17      -0.264  -6.710  -3.762  0.00  0.00      QUAD C 
ATOM    545  H51 THY    17       0.353  -5.863  -3.391  0.00  0.00      QUAD H 
ATOM    546  H52 THY    17      -0.107  -7.575  -3.078  0.00  0.00      QUAD H 
ATOM    547  H53 THY    17      -1.330  -6.399  -3.680  0.00  0.00      QUAD H 
ATOM    548  C2' THY    17       3.514  -5.311  -7.074  1.00  0.00      QUAD C 
ATOM    549 H2'' THY    17       3.262  -5.059  -6.027  0.00  0.00      QUAD H 
ATOM    550  H2' THY    17       3.071  -4.553  -7.749  0.00  0.00      QUAD H 
ATOM    551  C3' THY    17       5.029  -5.430  -7.224  1.00  0.00      QUAD C 
ATOM    552  H3' THY    17       5.525  -4.719  -6.522  0.00  0.00      QUAD H 
ATOM    553  O3' THY    17       5.371  -5.163  -8.583  1.00  0.00      QUAD O 
ATOM    554  P   THY    18       6.767  -4.541  -8.977  1.00  0.00      QUAD P 
ATOM    555  O1P THY    18       7.734  -4.753  -7.880  0.00  0.00      QUAD O 
ATOM    556  O2P THY    18       7.128  -5.065 -10.314  0.00  0.00      QUAD O 
ATOM    557  O5' THY    18       6.448  -2.989  -9.097  1.00  0.00      QUAD O 
ATOM    558  C5' THY    18       7.229  -2.177  -9.999  1.00  0.00      QUAD C 
ATOM    559  H5' THY    18       6.557  -1.788 -10.795  0.00  0.00      QUAD H 
ATOM    560 H5'' THY    18       8.040  -2.744 -10.513  0.00  0.00      QUAD H 
ATOM    561  C4' THY    18       7.897  -0.983  -9.292  1.00  0.00      QUAD C 
ATOM    562  H4' THY    18       8.521  -0.423 -10.022  0.00  0.00      QUAD H 
ATOM    563  O4' THY    18       6.906  -0.055  -8.780  1.00  0.00      QUAD O 
ATOM    564  C1' THY    18       7.043   0.101  -7.361  1.00  0.00      QUAD C 
ATOM    565  H1' THY    18       7.673   1.008  -7.227  0.00  0.00      QUAD H 
ATOM    566  N1  THY    18       5.694   0.252  -6.756  1.00  0.00      QUAD N 
ATOM    567  C6  THY    18       4.713  -0.668  -7.060  1.00  0.00      QUAD C 
ATOM    568  H6  THY    18       5.041  -1.464  -7.724  0.00  0.00      QUAD H 
ATOM    569  C2  THY    18       5.444   1.312  -5.897  1.00  0.00      QUAD C 
ATOM    570  O2  THY    18       6.307   2.134  -5.592  1.00  0.00      QUAD O 
ATOM    571  N3  THY    18       4.129   1.369  -5.420  1.00  0.00      QUAD N 
ATOM    572  H3  THY    18       3.931   2.116  -4.772  0.00  0.00      QUAD H 
ATOM    573  C4  THY    18       3.091   0.470  -5.716  1.00  0.00      QUAD C 
ATOM    574  O4  THY    18       1.968   0.623  -5.222  1.00  0.00      QUAD O 
ATOM    575  C5  THY    18       3.457  -0.601  -6.611  1.00  0.00      QUAD C 
ATOM    576  C5M THY    18       2.411  -1.584  -7.010  0.00  0.00      QUAD C 
ATOM    577  H51 THY    18       2.804  -2.308  -7.758  0.00  0.00      QUAD H 
ATOM    578  H52 THY    18       1.540  -1.071  -7.475  0.00  0.00      QUAD H 
ATOM    579  H53 THY    18       2.047  -2.160  -6.131  0.00  0.00      QUAD H 
ATOM    580  C2' THY    18       7.844  -1.112  -6.889  1.00  0.00      QUAD C 
ATOM    581 H2'' THY    18       7.177  -1.987  -6.732  0.00  0.00      QUAD H 
ATOM    582  H2' THY    18       8.388  -0.908  -5.953  0.00  0.00      QUAD H 
ATOM    583  C3' THY    18       8.760  -1.376  -8.080  1.00  0.00      QUAD C 
ATOM    584  H3' THY    18       8.991  -2.461  -8.166  0.00  0.00      QUAD H 
ATOM    585  O3' THY    18       9.967  -0.610  -8.018  1.00  0.00      QUAD O 
ATOM    586  P   ADE    19      11.179  -1.072  -7.104  1.00  0.00      QUAD P 
ATOM    587  O1P ADE    19      11.176  -2.547  -6.978  0.00  0.00      QUAD O 
ATOM    588  O2P ADE    19      12.415  -0.442  -7.620  0.00  0.00      QUAD O 
ATOM    589  O5' ADE    19      10.841  -0.443  -5.695  1.00  0.00      QUAD O 
ATOM    590  C5' ADE    19      10.851   0.985  -5.555  1.00  0.00      QUAD C 
ATOM    591  H5' ADE    19      10.256   1.477  -6.359  0.00  0.00      QUAD H 
ATOM    592 H5'' ADE    19      11.896   1.366  -5.610  0.00  0.00      QUAD H 
ATOM    593  C4' ADE    19      10.250   1.392  -4.204  1.00  0.00      QUAD C 
ATOM    594  H4' ADE    19      10.228   2.499  -4.128  0.00  0.00      QUAD H 
ATOM    595  O4' ADE    19       8.885   0.911  -4.074  1.00  0.00      QUAD O 
ATOM    596  C1' ADE    19       8.761   0.039  -2.950  1.00  0.00      QUAD C 
ATOM    597  H1' ADE    19       8.344   0.662  -2.131  0.00  0.00      QUAD H 
ATOM    598  N9  ADE    19       7.841  -1.044  -3.307  1.00  0.00      QUAD N 
ATOM    599  C5  ADE    19       6.023  -2.252  -3.653  1.00  0.00      QUAD C 
ATOM    600  N7  ADE    19       7.087  -3.036  -3.995  1.00  0.00      QUAD N 
ATOM    601  C8  ADE    19       8.143  -2.302  -3.771  1.00  0.00      QUAD C 
ATOM    602  H8  ADE    19       9.167  -2.624  -3.950  0.00  0.00      QUAD H 
ATOM    603  N1  ADE    19       3.834  -1.529  -3.198  1.00  0.00      QUAD N 
ATOM    604  C2  ADE    19       4.405  -0.381  -2.801  1.00  0.00      QUAD C 
ATOM    605  H2  ADE    19       3.709   0.381  -2.451  0.00  0.00      QUAD H 
ATOM    606  N3  ADE    19       5.692  -0.010  -2.782  1.00  0.00      QUAD N 
ATOM    607  C4  ADE    19       6.469  -1.007  -3.224  1.00  0.00      QUAD C 
ATOM    608  C6  ADE    19       4.646  -2.541  -3.646  1.00  0.00      QUAD C 
ATOM    609  N6  ADE    19       4.221  -3.779  -4.029  1.00  0.00      QUAD N 
ATOM    610  H61 ADE    19       3.254  -4.029  -4.007  0.00  0.00      QUAD H 
ATOM    611  H62 ADE    19       4.873  -4.463  -4.361  0.00  0.00      QUAD H 
ATOM    612  C2' ADE    19      10.184  -0.400  -2.585  1.00  0.00      QUAD C 
ATOM    613 H2'' ADE    19      10.506  -1.272  -3.191  0.00  0.00      QUAD H 
ATOM    614  H2' ADE    19      10.260  -0.668  -1.513  0.00  0.00      QUAD H 
ATOM    615  C3' ADE    19      11.006   0.815  -2.997  1.00  0.00      QUAD C 
ATOM    616  H3' ADE    19      12.016   0.502  -3.343  0.00  0.00      QUAD H 
ATOM    617  O3' ADE    19      11.097   1.765  -1.938  1.00  0.00      QUAD O 
ATOM    618  P   GUA    20      12.218   1.602  -0.835  1.00  0.00      QUAD P 
ATOM    619  O1P GUA    20      12.032   0.330  -0.106  0.00  0.00      QUAD O 
ATOM    620  O2P GUA    20      13.542   1.865  -1.445  0.00  0.00      QUAD O 
ATOM    621  O5' GUA    20      11.848   2.789   0.129  1.00  0.00      QUAD O 
ATOM    622  C5' GUA    20      12.110   4.136  -0.290  1.00  0.00      QUAD C 
ATOM    623  H5' GUA    20      11.884   4.299  -1.370  0.00  0.00      QUAD H 
ATOM    624 H5'' GUA    20      13.190   4.354  -0.134  0.00  0.00      QUAD H 
ATOM    625  C4' GUA    20      11.255   5.106   0.536  1.00  0.00      QUAD C 
ATOM    626  H4' GUA    20      11.570   6.153   0.324  0.00  0.00      QUAD H 
ATOM    627  O4' GUA    20       9.835   4.951   0.142  1.00  0.00      QUAD O 
ATOM    628  C1' GUA    20       9.018   4.494   1.228  1.00  0.00      QUAD C 
ATOM    629  H1' GUA    20       8.409   5.358   1.549  0.00  0.00      QUAD H 
ATOM    630  N9  GUA    20       8.102   3.377   0.808  1.00  0.00      QUAD N 
ATOM    631  C4  GUA    20       6.732   3.281   0.782  1.00  0.00      QUAD C 
ATOM    632  N2  GUA    20       3.606   4.776   1.031  1.00  0.00      QUAD N 
ATOM    633  H21 GUA    20       2.615   4.586   0.990  0.00  0.00      QUAD H 
ATOM    634  H22 GUA    20       3.875   5.734   1.205  0.00  0.00      QUAD H 
ATOM    635  N3  GUA    20       5.861   4.297   0.961  1.00  0.00      QUAD N 
ATOM    636  C2  GUA    20       4.605   3.892   0.879  1.00  0.00      QUAD C 
ATOM    637  N1  GUA    20       4.231   2.592   0.642  1.00  0.00      QUAD N 
ATOM    638  H1  GUA    20       3.222   2.389   0.599  0.00  0.00      QUAD H 
ATOM    639  C6  GUA    20       5.110   1.531   0.456  1.00  0.00      QUAD C 
ATOM    640  O6  GUA    20       4.668   0.394   0.248  1.00  0.00      QUAD O 
ATOM    641  C5  GUA    20       6.462   1.950   0.540  1.00  0.00      QUAD C 
ATOM    642  N7  GUA    20       7.640   1.225   0.417  1.00  0.00      QUAD N 
ATOM    643  C8  GUA    20       8.585   2.110   0.583  1.00  0.00      QUAD C 
ATOM    644  H8  GUA    20       9.473   1.656   0.507  0.00  0.00      QUAD H 
ATOM    645  C2' GUA    20      10.018   4.089   2.350  1.00  0.00      QUAD C 
ATOM    646 H2'' GUA    20      10.266   3.004   2.376  0.00  0.00      QUAD H 
ATOM    647  H2' GUA    20       9.567   4.351   3.319  0.00  0.00      QUAD H 
ATOM    648  C3' GUA    20      11.342   4.819   2.055  1.00  0.00      QUAD C 
ATOM    649  H3' GUA    20      12.215   4.137   2.196  0.00  0.00      QUAD H 
ATOM    650  O3' GUA    20      11.540   5.998   2.860  1.00  0.00      QUAD O 
ATOM    651  P   GUA    21      11.807   5.775   4.427  1.00  0.00      QUAD P 
ATOM    652  O1P GUA    21      12.195   4.370   4.691  0.00  0.00      QUAD O 
ATOM    653  O2P GUA    21      12.725   6.821   4.936  0.00  0.00      QUAD O 
ATOM    654  O5' GUA    21      10.355   6.019   5.009  1.00  0.00      QUAD O 
ATOM    655  C5' GUA    21      10.015   7.338   5.458  1.00  0.00      QUAD C 
ATOM    656  H5' GUA    21      10.335   8.124   4.729  0.00  0.00      QUAD H 
ATOM    657 H5'' GUA    21      10.540   7.530   6.422  0.00  0.00      QUAD H 
ATOM    658  C4' GUA    21       8.496   7.489   5.682  1.00  0.00      QUAD C 
ATOM    659  H4' GUA    21       8.234   8.566   5.768  0.00  0.00      QUAD H 
ATOM    660  O4' GUA    21       7.689   6.927   4.591  1.00  0.00      QUAD O 
ATOM    661  C1' GUA    21       6.388   6.552   5.103  1.00  0.00      QUAD C 
ATOM    662  H1' GUA    21       5.631   7.208   4.628  0.00  0.00      QUAD H 
ATOM    663  N9  GUA    21       6.094   5.096   4.804  1.00  0.00      QUAD N 
ATOM    664  C4  GUA    21       4.896   4.430   4.702  1.00  0.00      QUAD C 
ATOM    665  N2  GUA    21       1.423   4.473   4.673  1.00  0.00      QUAD N 
ATOM    666  H21 GUA    21       0.609   3.882   4.584  0.00  0.00      QUAD H 
ATOM    667  H22 GUA    21       1.251   5.460   4.805  0.00  0.00      QUAD H 
ATOM    668  N3  GUA    21       3.669   4.988   4.767  1.00  0.00      QUAD N 
ATOM    669  C2  GUA    21       2.709   4.089   4.635  1.00  0.00      QUAD C 
ATOM    670  N1  GUA    21       2.933   2.746   4.455  1.00  0.00      QUAD N 
ATOM    671  H1  GUA    21       2.108   2.136   4.364  0.00  0.00      QUAD H 
ATOM    672  C6  GUA    21       4.187   2.150   4.387  1.00  0.00      QUAD C 
ATOM    673  O6  GUA    21       4.279   0.926   4.222  1.00  0.00      QUAD O 
ATOM    674  C5  GUA    21       5.228   3.102   4.526  1.00  0.00      QUAD C 
ATOM    675  N7  GUA    21       6.607   2.938   4.517  1.00  0.00      QUAD N 
ATOM    676  C8  GUA    21       7.079   4.143   4.685  1.00  0.00      QUAD C 
ATOM    677  H8  GUA    21       8.078   4.104   4.690  0.00  0.00      QUAD H 
ATOM    678  C2' GUA    21       6.464   6.907   6.611  1.00  0.00      QUAD C 
ATOM    679 H2'' GUA    21       5.843   6.248   7.227  0.00  0.00      QUAD H 
ATOM    680  H2' GUA    21       6.129   7.957   6.766  0.00  0.00      QUAD H 
ATOM    681  C3' GUA    21       7.955   6.800   6.938  1.00  0.00      QUAD C 
ATOM    682  H3' GUA    21       8.331   5.757   6.965  0.00  0.00      QUAD H 
ATOM    683  O3' GUA    21       8.324   7.558   8.096  1.00  0.00      QUAD O 
ATOM    684  C3' GUA    22       4.030   7.291  11.217  1.00  0.00      QUAD C 
ATOM    685  H3' GUA    22       4.645   6.366  11.243  0.00  0.00      QUAD H 
ATOM    686  O3' GUA    22       4.066   7.963  12.473  1.00  0.00      QUAD O 
ATOM    687  H3T GUA    22       3.694   7.397  13.154  0.00  0.00      QUAD H 
ATOM    688  P   GUA    22       8.129   6.947   9.551  1.00  0.00      QUAD P 
ATOM    689  O1P GUA    22       8.480   5.510   9.540  0.00  0.00      QUAD O 
ATOM    690  O2P GUA    22       8.831   7.811  10.528  0.00  0.00      QUAD O 
ATOM    691  O5' GUA    22       6.577   7.079   9.803  1.00  0.00      QUAD O 
ATOM    692  C5' GUA    22       6.000   8.383   9.935  1.00  0.00      QUAD C 
ATOM    693  H5' GUA    22       6.208   9.010   9.038  0.00  0.00      QUAD H 
ATOM    694 H5'' GUA    22       6.420   8.906  10.824  0.00  0.00      QUAD H 
ATOM    695  C4' GUA    22       4.489   8.245  10.102  1.00  0.00      QUAD C 
ATOM    696  H4' GUA    22       4.027   9.239  10.282  0.00  0.00      QUAD H 
ATOM    697  O4' GUA    22       3.890   7.701   8.886  1.00  0.00      QUAD O 
ATOM    698  C1' GUA    22       2.819   6.805   9.221  1.00  0.00      QUAD C 
ATOM    699  H1' GUA    22       1.908   7.123   8.672  0.00  0.00      QUAD H 
ATOM    700  N9  GUA    22       3.210   5.407   8.853  1.00  0.00      QUAD N 
ATOM    701  C4  GUA    22       2.373   4.327   8.708  1.00  0.00      QUAD C 
ATOM    702  N2  GUA    22      -0.836   3.009   8.547  1.00  0.00      QUAD N 
ATOM    703  H21 GUA    22      -1.350   2.148   8.430  0.00  0.00      QUAD H 
ATOM    704  H22 GUA    22      -1.384   3.848   8.668  0.00  0.00      QUAD H 
ATOM    705  N3  GUA    22       1.024   4.360   8.724  1.00  0.00      QUAD N 
ATOM    706  C2  GUA    22       0.497   3.158   8.559  1.00  0.00      QUAD C 
ATOM    707  N1  GUA    22       1.236   2.012   8.394  1.00  0.00      QUAD N 
ATOM    708  H1  GUA    22       0.720   1.128   8.275  0.00  0.00      QUAD H 
ATOM    709  C6  GUA    22       2.625   1.955   8.375  1.00  0.00      QUAD C 
ATOM    710  O6  GUA    22       3.194   0.867   8.219  1.00  0.00      QUAD O 
ATOM    711  C5  GUA    22       3.204   3.237   8.550  1.00  0.00      QUAD C 
ATOM    712  N7  GUA    22       4.537   3.625   8.594  1.00  0.00      QUAD N 
ATOM    713  C8  GUA    22       4.493   4.917   8.775  1.00  0.00      QUAD C 
ATOM    714  H8  GUA    22       5.427   5.272   8.818  0.00  0.00      QUAD H 
ATOM    715  C2' GUA    22       2.614   7.009  10.744  1.00  0.00      QUAD C 
ATOM    716 H2'' GUA    22       2.152   6.139  11.252  0.00  0.00      QUAD H 
ATOM    717  H2' GUA    22       1.978   7.907  10.914  0.00  0.00      QUAD H 
END
