# Supplementary material for: Molecular models for intrastrand DNA G-quadruplexes
Source: BMC Struct Biol. 2009 Oct 7;9:64. doi: 10.1186/1472-6807-9-64 (PMC2768733; doi:10.1186/1472-6807-9-64)
Supplement: Additional file 1 — Models for intrastrand G-quadruplexes. The name of the file contains all topology information. Each field is separated by the underscore character. The notation here follows Webba da Silva [56]. The first field indicates the glycosidic bond conformation in the first G-quadruplex strand a stands for anti and s stands for syn. The second field indicates the loop topology by letters p (parallel), l (lateral) and d (diagonal) preceded by + or - sign to indicate clockwise or anti clockwise rotation when the first strand is progressing towards the viewer. Similarly, the third field indicates the parallel or antiparallel (a/p) strand polarity with reference to the first strand. The order is according to the position in the quadruplex (rotating anti-clockwise with the first strand progressing towards the viewer), and in general not according to sequence order. The next three fields indicate loop lengths. The .nrg files contain the energy as ouput by the program NAMD [81]. The total energy is reported in the twelfth field. The .fas files contain the sequence of the representative model. [file 1472-6807-9-64-S1.TGZ › representative_G4_models/asa_-ld+l_aap_4_3_3.pdb]

REMARK  FINAL COORDINATES WRITTEN BY NAMD AT TIMESTEP 300
ATOM      1  H5T GUA     1      -1.810   9.513  -1.839  0.00  0.00      QUAD H 
ATOM      2  O5' GUA     1      -1.980   8.704  -1.352  1.00  0.00      QUAD O 
ATOM      3  C5' GUA     1      -3.333   8.358  -1.630  1.00  0.00      QUAD C 
ATOM      4  H5' GUA     1      -3.428   8.169  -2.722  0.00  0.00      QUAD H 
ATOM      5 H5'' GUA     1      -3.978   9.224  -1.369  0.00  0.00      QUAD H 
ATOM      6  C4' GUA     1      -3.802   7.125  -0.854  1.00  0.00      QUAD C 
ATOM      7  H4' GUA     1      -4.850   6.877  -1.136  0.00  0.00      QUAD H 
ATOM      8  O4' GUA     1      -2.979   5.969  -1.173  1.00  0.00      QUAD O 
ATOM      9  C1' GUA     1      -2.644   5.312   0.041  1.00  0.00      QUAD C 
ATOM     10  H1' GUA     1      -3.537   4.708   0.316  0.00  0.00      QUAD H 
ATOM     11  N9  GUA     1      -1.478   4.454  -0.178  1.00  0.00      QUAD N 
ATOM     12  C4  GUA     1      -1.505   3.081  -0.230  1.00  0.00      QUAD C 
ATOM     13  N2  GUA     1      -3.278   0.099  -0.054  1.00  0.00      QUAD N 
ATOM     14  H21 GUA     1      -3.179  -0.904  -0.113  0.00  0.00      QUAD H 
ATOM     15  H22 GUA     1      -4.209   0.450   0.119  0.00  0.00      QUAD H 
ATOM     16  N3  GUA     1      -2.597   2.302  -0.076  1.00  0.00      QUAD N 
ATOM     17  C2  GUA     1      -2.306   1.016  -0.180  1.00  0.00      QUAD C 
ATOM     18  N1  GUA     1      -1.043   0.531  -0.416  1.00  0.00      QUAD N 
ATOM     19  H1  GUA     1      -0.932  -0.491  -0.478  0.00  0.00      QUAD H 
ATOM     20  C6  GUA     1       0.094   1.314  -0.577  1.00  0.00      QUAD C 
ATOM     21  O6  GUA     1       1.189   0.775  -0.786  1.00  0.00      QUAD O 
ATOM     22  C5  GUA     1      -0.202   2.696  -0.469  1.00  0.00      QUAD C 
ATOM     23  N7  GUA     1       0.627   3.806  -0.564  1.00  0.00      QUAD N 
ATOM     24  C8  GUA     1      -0.170   4.824  -0.385  1.00  0.00      QUAD C 
ATOM     25  H8  GUA     1       0.363   5.668  -0.440  0.00  0.00      QUAD H 
ATOM     26  C2' GUA     1      -2.468   6.447   1.040  1.00  0.00      QUAD C 
ATOM     27 H2'' GUA     1      -1.542   7.021   0.816  0.00  0.00      QUAD H 
ATOM     28  H2' GUA     1      -2.434   6.106   2.090  0.00  0.00      QUAD H 
ATOM     29  C3' GUA     1      -3.701   7.279   0.683  1.00  0.00      QUAD C 
ATOM     30  H3' GUA     1      -3.536   8.353   0.925  0.00  0.00      QUAD H 
ATOM     31  O3' GUA     1      -4.873   6.776   1.320  1.00  0.00      QUAD O 
ATOM     32  P   GUA     2      -5.329   7.203   2.771  1.00  0.00      QUAD P 
ATOM     33  O1P GUA     2      -6.770   6.892   2.903  1.00  0.00      QUAD O 
ATOM     34  O2P GUA     2      -4.918   8.605   3.015  1.00  0.00      QUAD O 
ATOM     35  O5' GUA     2      -4.520   6.259   3.748  1.00  0.00      QUAD O 
ATOM     36  C5' GUA     2      -4.343   4.861   3.500  1.00  0.00      QUAD C 
ATOM     37  H5' GUA     2      -3.306   4.606   3.800  0.00  0.00      QUAD H 
ATOM     38 H5'' GUA     2      -4.430   4.596   2.421  0.00  0.00      QUAD H 
ATOM     39  C4' GUA     2      -5.328   4.014   4.306  1.00  0.00      QUAD C 
ATOM     40  H4' GUA     2      -6.366   4.188   3.947  0.00  0.00      QUAD H 
ATOM     41  O4' GUA     2      -5.002   2.616   4.077  1.00  0.00      QUAD O 
ATOM     42  C1' GUA     2      -4.603   1.977   5.292  1.00  0.00      QUAD C 
ATOM     43  H1' GUA     2      -5.495   1.417   5.637  0.00  0.00      QUAD H 
ATOM     44  N9  GUA     2      -3.492   1.046   4.998  1.00  0.00      QUAD N 
ATOM     45  C4  GUA     2      -2.208   1.408   4.670  1.00  0.00      QUAD C 
ATOM     46  N2  GUA     2       0.175   3.874   4.115  1.00  0.00      QUAD N 
ATOM     47  H21 GUA     2       1.143   4.020   3.865  0.00  0.00      QUAD H 
ATOM     48  H22 GUA     2      -0.377   4.703   4.284  0.00  0.00      QUAD H 
ATOM     49  N3  GUA     2      -1.736   2.669   4.581  1.00  0.00      QUAD N 
ATOM     50  C2  GUA     2      -0.457   2.697   4.246  1.00  0.00      QUAD C 
ATOM     51  N1  GUA     2       0.301   1.575   4.015  1.00  0.00      QUAD N 
ATOM     52  H1  GUA     2       1.289   1.715   3.759  0.00  0.00      QUAD H 
ATOM     53  C6  GUA     2      -0.164   0.268   4.100  1.00  0.00      QUAD C 
ATOM     54  O6  GUA     2       0.604  -0.676   3.870  1.00  0.00      QUAD O 
ATOM     55  C5  GUA     2      -1.535   0.222   4.459  1.00  0.00      QUAD C 
ATOM     56  N7  GUA     2      -2.381  -0.863   4.651  1.00  0.00      QUAD N 
ATOM     57  C8  GUA     2      -3.528  -0.328   4.968  1.00  0.00      QUAD C 
ATOM     58  H8  GUA     2      -4.195  -1.056   5.123  0.00  0.00      QUAD H 
ATOM     59  C2' GUA     2      -4.291   3.122   6.282  1.00  0.00      QUAD C 
ATOM     60 H2'' GUA     2      -3.270   3.528   6.177  0.00  0.00      QUAD H 
ATOM     61  H2' GUA     2      -4.374   2.818   7.332  0.00  0.00      QUAD H 
ATOM     62  C3' GUA     2      -5.252   4.217   5.836  1.00  0.00      QUAD C 
ATOM     63  H3' GUA     2      -4.820   5.223   6.040  0.00  0.00      QUAD H 
ATOM     64  O3' GUA     2      -6.535   4.110   6.455  1.00  0.00      QUAD O 
ATOM     65  P   GUA     3      -6.707   4.355   8.014  1.00  0.00      QUAD P 
ATOM     66  O1P GUA     3      -8.128   4.664   8.288  1.00  0.00      QUAD O 
ATOM     67  O2P GUA     3      -5.706   5.349   8.465  1.00  0.00      QUAD O 
ATOM     68  O5' GUA     3      -6.358   2.953   8.670  1.00  0.00      QUAD O 
ATOM     69  C5' GUA     3      -6.987   1.754   8.188  1.00  0.00      QUAD C 
ATOM     70  H5' GUA     3      -7.078   1.740   7.078  0.00  0.00      QUAD H 
ATOM     71 H5'' GUA     3      -8.011   1.682   8.617  0.00  0.00      QUAD H 
ATOM     72  C4' GUA     3      -6.207   0.501   8.617  1.00  0.00      QUAD C 
ATOM     73  H4' GUA     3      -6.660  -0.400   8.165  0.00  0.00      QUAD H 
ATOM     74  O4' GUA     3      -4.856   0.528   8.091  1.00  0.00      QUAD O 
ATOM     75  C1' GUA     3      -3.975  -0.035   9.045  1.00  0.00      QUAD C 
ATOM     76  H1' GUA     3      -4.161  -1.131   9.035  0.00  0.00      QUAD H 
ATOM     77  N9  GUA     3      -2.567   0.301   8.663  1.00  0.00      QUAD N 
ATOM     78  C4  GUA     3      -1.587  -0.627   8.406  1.00  0.00      QUAD C 
ATOM     79  N2  GUA     3      -0.586  -3.940   8.111  1.00  0.00      QUAD N 
ATOM     80  H21 GUA     3       0.209  -4.527   7.904  0.00  0.00      QUAD H 
ATOM     81  H22 GUA     3      -1.453  -4.413   8.321  0.00  0.00      QUAD H 
ATOM     82  N3  GUA     3      -1.739  -1.968   8.427  1.00  0.00      QUAD N 
ATOM     83  C2  GUA     3      -0.614  -2.599   8.137  1.00  0.00      QUAD C 
ATOM     84  N1  GUA     3       0.570  -1.964   7.851  1.00  0.00      QUAD N 
ATOM     85  H1  GUA     3       1.386  -2.556   7.640  0.00  0.00      QUAD H 
ATOM     86  C6  GUA     3       0.750  -0.585   7.825  1.00  0.00      QUAD C 
ATOM     87  O6  GUA     3       1.862  -0.114   7.555  1.00  0.00      QUAD O 
ATOM     88  C5  GUA     3      -0.450   0.104   8.133  1.00  0.00      QUAD C 
ATOM     89  N7  GUA     3      -0.711   1.466   8.217  1.00  0.00      QUAD N 
ATOM     90  C8  GUA     3      -1.976   1.536   8.532  1.00  0.00      QUAD C 
ATOM     91  H8  GUA     3      -2.239   2.498   8.610  0.00  0.00      QUAD H 
ATOM     92  C2' GUA     3      -4.496   0.553  10.357  1.00  0.00      QUAD C 
ATOM     93 H2'' GUA     3      -4.233   1.630  10.429  0.00  0.00      QUAD H 
ATOM     94  H2' GUA     3      -4.126   0.033  11.262  0.00  0.00      QUAD H 
ATOM     95  C3' GUA     3      -6.018   0.416  10.158  1.00  0.00      QUAD C 
ATOM     96  H3' GUA     3      -6.512   1.306  10.606  0.00  0.00      QUAD H 
ATOM     97  O3' GUA     3      -6.560  -0.731  10.801  1.00  0.00      QUAD O 
ATOM     98  P   GUA     4      -7.219  -2.069  10.294  1.00  0.00      QUAD P 
ATOM     99  O1P GUA     4      -7.790  -2.768  11.466  0.00  0.00      QUAD O 
ATOM    100  O2P GUA     4      -8.171  -1.799   9.194  0.00  0.00      QUAD O 
ATOM    101  O5' GUA     4      -5.985  -2.882   9.723  1.00  0.00      QUAD O 
ATOM    102  C5' GUA     4      -5.416  -3.996  10.429  1.00  0.00      QUAD C 
ATOM    103  H5' GUA     4      -5.354  -4.859   9.732  0.00  0.00      QUAD H 
ATOM    104 H5'' GUA     4      -6.036  -4.339  11.289  0.00  0.00      QUAD H 
ATOM    105  C4' GUA     4      -4.006  -3.679  10.942  1.00  0.00      QUAD C 
ATOM    106  H4' GUA     4      -3.291  -3.507  10.108  0.00  0.00      QUAD H 
ATOM    107  O4' GUA     4      -4.044  -2.465  11.749  1.00  0.00      QUAD O 
ATOM    108  C1' GUA     4      -3.870  -2.777  13.125  1.00  0.00      QUAD C 
ATOM    109  H1' GUA     4      -3.350  -1.915  13.598  0.00  0.00      QUAD H 
ATOM    110  N9  GUA     4      -5.210  -2.975  13.765  1.00  0.00      QUAD N 
ATOM    111  C4  GUA     4      -5.847  -4.076  14.335  1.00  0.00      QUAD C 
ATOM    112  N2  GUA     4      -5.891  -7.492  15.272  1.00  0.00      QUAD N 
ATOM    113  H21 GUA     4      -6.526  -8.130  15.705  0.00  0.00      QUAD H 
ATOM    114  H22 GUA     4      -4.985  -7.844  15.027  0.00  0.00      QUAD H 
ATOM    115  N3  GUA     4      -5.356  -5.324  14.461  1.00  0.00      QUAD N 
ATOM    116  C2  GUA     4      -6.216  -6.190  15.038  1.00  0.00      QUAD C 
ATOM    117  N1  GUA     4      -7.490  -5.787  15.457  1.00  0.00      QUAD N 
ATOM    118  H1  GUA     4      -8.098  -6.480  15.864  0.00  0.00      QUAD H 
ATOM    119  C6  GUA     4      -8.024  -4.483  15.349  1.00  0.00      QUAD C 
ATOM    120  O6  GUA     4      -9.151  -4.158  15.735  1.00  0.00      QUAD O 
ATOM    121  C5  GUA     4      -7.083  -3.608  14.759  1.00  0.00      QUAD C 
ATOM    122  N7  GUA     4      -7.212  -2.266  14.502  1.00  0.00      QUAD N 
ATOM    123  C8  GUA     4      -6.095  -1.929  13.918  1.00  0.00      QUAD C 
ATOM    124  H8  GUA     4      -5.869  -0.929  13.547  0.00  0.00      QUAD H 
ATOM    125  C2' GUA     4      -2.924  -3.967  13.070  1.00  0.00      QUAD C 
ATOM    126 H2'' GUA     4      -2.876  -4.485  14.039  0.00  0.00      QUAD H 
ATOM    127  H2' GUA     4      -1.900  -3.607  12.818  0.00  0.00      QUAD H 
ATOM    128  C3' GUA     4      -3.496  -4.779  11.903  1.00  0.00      QUAD C 
ATOM    129  H3' GUA     4      -4.369  -5.380  12.230  0.00  0.00      QUAD H 
ATOM    130  O3' GUA     4      -2.479  -5.572  11.289  1.00  0.00      QUAD O 
ATOM    131  P   THY     5      -2.814  -7.015  10.702  1.00  0.00      QUAD P 
ATOM    132  O1P THY     5      -4.282  -7.208  10.620  0.00  0.00      QUAD O 
ATOM    133  O2P THY     5      -2.051  -7.182   9.446  0.00  0.00      QUAD O 
ATOM    134  O5' THY     5      -2.225  -8.029  11.770  1.00  0.00      QUAD O 
ATOM    135  C5' THY     5      -2.843  -8.287  13.035  1.00  0.00      QUAD C 
ATOM    136  H5' THY     5      -2.666  -9.355  13.290  0.00  0.00      QUAD H 
ATOM    137 H5'' THY     5      -3.946  -8.135  13.001  0.00  0.00      QUAD H 
ATOM    138  C4' THY     5      -2.211  -7.405  14.113  1.00  0.00      QUAD C 
ATOM    139  H4' THY     5      -2.479  -6.356  13.935  0.00  0.00      QUAD H 
ATOM    140  O4' THY     5      -2.730  -7.720  15.426  1.00  0.00      QUAD O 
ATOM    141  C1' THY     5      -1.732  -7.415  16.419  1.00  0.00      QUAD C 
ATOM    142  H1' THY     5      -1.470  -8.398  16.868  0.00  0.00      QUAD H 
ATOM    143  N1  THY     5      -2.226  -6.458  17.453  1.00  0.00      QUAD N 
ATOM    144  C6  THY     5      -3.296  -5.616  17.234  1.00  0.00      QUAD C 
ATOM    145  H6  THY     5      -3.750  -5.715  16.251  0.00  0.00      QUAD H 
ATOM    146  C2  THY     5      -1.446  -6.330  18.596  1.00  0.00      QUAD C 
ATOM    147  O2  THY     5      -0.427  -6.993  18.774  1.00  0.00      QUAD O 
ATOM    148  N3  THY     5      -1.904  -5.379  19.512  1.00  0.00      QUAD N 
ATOM    149  H3  THY     5      -1.340  -5.252  20.339  0.00  0.00      QUAD H 
ATOM    150  C4  THY     5      -3.016  -4.538  19.357  1.00  0.00      QUAD C 
ATOM    151  O4  THY     5      -3.309  -3.708  20.222  1.00  0.00      QUAD O 
ATOM    152  C5  THY     5      -3.751  -4.730  18.129  1.00  0.00      QUAD C 
ATOM    153  C5M THY     5      -4.889  -3.810  17.836  0.00  0.00      QUAD C 
ATOM    154  H51 THY     5      -5.502  -4.200  16.997  0.00  0.00      QUAD H 
ATOM    155  H52 THY     5      -4.520  -2.800  17.548  0.00  0.00      QUAD H 
ATOM    156  H53 THY     5      -5.564  -3.705  18.713  0.00  0.00      QUAD H 
ATOM    157  C2' THY     5      -0.528  -6.873  15.647  1.00  0.00      QUAD C 
ATOM    158 H2'' THY     5       0.404  -7.191  16.144  0.00  0.00      QUAD H 
ATOM    159  H2' THY     5      -0.560  -5.762  15.591  0.00  0.00      QUAD H 
ATOM    160  C3' THY     5      -0.689  -7.484  14.267  1.00  0.00      QUAD C 
ATOM    161  H3' THY     5      -0.377  -8.551  14.226  0.00  0.00      QUAD H 
ATOM    162  O3' THY     5      -0.070  -6.675  13.270  1.00  0.00      QUAD O 
ATOM    163  P   THY     6       1.494  -6.734  13.052  1.00  0.00      QUAD P 
ATOM    164  O1P THY     6       1.926  -8.151  13.064  0.00  0.00      QUAD O 
ATOM    165  O2P THY     6       1.814  -5.935  11.848  0.00  0.00      QUAD O 
ATOM    166  O5' THY     6       2.063  -5.979  14.326  1.00  0.00      QUAD O 
ATOM    167  C5' THY     6       2.960  -6.650  15.229  1.00  0.00      QUAD C 
ATOM    168  H5' THY     6       3.541  -7.467  14.740  0.00  0.00      QUAD H 
ATOM    169 H5'' THY     6       2.389  -7.102  16.065  0.00  0.00      QUAD H 
ATOM    170  C4' THY     6       3.978  -5.673  15.820  1.00  0.00      QUAD C 
ATOM    171  H4' THY     6       4.718  -5.427  15.052  0.00  0.00      QUAD H 
ATOM    172  O4' THY     6       3.385  -4.411  16.205  1.00  0.00      QUAD O 
ATOM    173  C1' THY     6       3.727  -4.094  17.555  1.00  0.00      QUAD C 
ATOM    174  H1' THY     6       4.663  -3.495  17.489  0.00  0.00      QUAD H 
ATOM    175  N1  THY     6       2.635  -3.307  18.202  1.00  0.00      QUAD N 
ATOM    176  C6  THY     6       1.395  -3.133  17.607  1.00  0.00      QUAD C 
ATOM    177  H6  THY     6       1.249  -3.662  16.664  0.00  0.00      QUAD H 
ATOM    178  C2  THY     6       2.928  -2.718  19.422  1.00  0.00      QUAD C 
ATOM    179  O2  THY     6       4.030  -2.828  19.959  1.00  0.00      QUAD O 
ATOM    180  N3  THY     6       1.878  -1.988  19.981  1.00  0.00      QUAD N 
ATOM    181  H3  THY     6       2.063  -1.560  20.875  0.00  0.00      QUAD H 
ATOM    182  C4  THY     6       0.609  -1.774  19.417  1.00  0.00      QUAD C 
ATOM    183  O4  THY     6      -0.236  -1.086  19.996  1.00  0.00      QUAD O 
ATOM    184  C5  THY     6       0.402  -2.412  18.139  1.00  0.00      QUAD C 
ATOM    185  C5M THY     6      -0.891  -2.176  17.429  0.00  0.00      QUAD C 
ATOM    186  H51 THY     6      -0.953  -2.768  16.489  0.00  0.00      QUAD H 
ATOM    187  H52 THY     6      -1.000  -1.101  17.164  0.00  0.00      QUAD H 
ATOM    188  H53 THY     6      -1.752  -2.459  18.072  0.00  0.00      QUAD H 
ATOM    189  C2' THY     6       4.036  -5.447  18.207  1.00  0.00      QUAD C 
ATOM    190 H2'' THY     6       3.088  -5.960  18.480  0.00  0.00      QUAD H 
ATOM    191  H2' THY     6       4.682  -5.360  19.102  0.00  0.00      QUAD H 
ATOM    192  C3' THY     6       4.702  -6.191  17.062  1.00  0.00      QUAD C 
ATOM    193  H3' THY     6       4.492  -7.284  17.135  0.00  0.00      QUAD H 
ATOM    194  O3' THY     6       6.105  -5.908  17.018  1.00  0.00      QUAD O 
ATOM    195  P   GUA     7       7.159  -7.007  17.453  1.00  0.00      QUAD P 
ATOM    196  O1P GUA     7       8.515  -6.415  17.394  0.00  0.00      QUAD O 
ATOM    197  O2P GUA     7       6.737  -7.584  18.750  0.00  0.00      QUAD O 
ATOM    198  O5' GUA     7       7.015  -8.126  16.340  1.00  0.00      QUAD O 
ATOM    199  C5' GUA     7       7.849  -8.190  15.169  1.00  0.00      QUAD C 
ATOM    200  H5' GUA     7       8.413  -9.148  15.185  0.00  0.00      QUAD H 
ATOM    201 H5'' GUA     7       8.608  -7.378  15.136  0.00  0.00      QUAD H 
ATOM    202  C4' GUA     7       6.995  -8.137  13.892  1.00  0.00      QUAD C 
ATOM    203  H4' GUA     7       6.327  -9.025  13.846  0.00  0.00      QUAD H 
ATOM    204  O4' GUA     7       6.187  -6.940  13.902  1.00  0.00      QUAD O 
ATOM    205  C1' GUA     7       6.690  -5.975  12.971  1.00  0.00      QUAD C 
ATOM    206  H1' GUA     7       5.974  -6.001  12.122  0.00  0.00      QUAD H 
ATOM    207  N9  GUA     7       6.674  -4.675  13.643  1.00  0.00      QUAD N 
ATOM    208  C4  GUA     7       5.642  -3.776  13.576  1.00  0.00      QUAD C 
ATOM    209  N2  GUA     7       2.390  -2.931  12.483  1.00  0.00      QUAD N 
ATOM    210  H21 GUA     7       1.707  -2.240  12.704  0.00  0.00      QUAD H 
ATOM    211  H22 GUA     7       2.144  -3.634  11.812  0.00  0.00      QUAD H 
ATOM    212  N3  GUA     7       4.517  -3.924  12.849  1.00  0.00      QUAD N 
ATOM    213  C2  GUA     7       3.593  -2.976  13.120  1.00  0.00      QUAD C 
ATOM    214  N1  GUA     7       3.821  -1.973  14.071  1.00  0.00      QUAD N 
ATOM    215  H1  GUA     7       3.105  -1.276  14.204  0.00  0.00      QUAD H 
ATOM    216  C6  GUA     7       5.010  -1.797  14.830  1.00  0.00      QUAD C 
ATOM    217  O6  GUA     7       5.185  -0.898  15.647  1.00  0.00      QUAD O 
ATOM    218  C5  GUA     7       5.963  -2.789  14.487  1.00  0.00      QUAD C 
ATOM    219  N7  GUA     7       7.207  -3.011  15.035  1.00  0.00      QUAD N 
ATOM    220  C8  GUA     7       7.591  -4.151  14.522  1.00  0.00      QUAD C 
ATOM    221  H8  GUA     7       8.526  -4.659  14.753  0.00  0.00      QUAD H 
ATOM    222  C2' GUA     7       8.046  -6.497  12.504  1.00  0.00      QUAD C 
ATOM    223 H2'' GUA     7       8.840  -6.184  13.216  0.00  0.00      QUAD H 
ATOM    224  H2' GUA     7       8.307  -6.153  11.483  0.00  0.00      QUAD H 
ATOM    225  C3' GUA     7       7.810  -7.994  12.602  1.00  0.00      QUAD C 
ATOM    226  H3' GUA     7       8.769  -8.552  12.698  0.00  0.00      QUAD H 
ATOM    227  O3' GUA     7       7.054  -8.441  11.490  1.00  0.00      QUAD O 
ATOM    228  P   GUA     8       7.487  -9.503  10.431  1.00  0.00      QUAD P 
ATOM    229  O1P GUA     8       7.885 -10.757  11.112  1.00  0.00      QUAD O 
ATOM    230  O2P GUA     8       8.451  -8.881   9.498  1.00  0.00      QUAD O 
ATOM    231  O5' GUA     8       6.100  -9.718   9.710  1.00  0.00      QUAD O 
ATOM    232  C5' GUA     8       6.011 -10.247   8.385  1.00  0.00      QUAD C 
ATOM    233  H5' GUA     8       6.688 -11.119   8.257  0.00  0.00      QUAD H 
ATOM    234 H5'' GUA     8       6.304  -9.469   7.649  0.00  0.00      QUAD H 
ATOM    235  C4' GUA     8       4.564 -10.693   8.123  1.00  0.00      QUAD C 
ATOM    236  H4' GUA     8       4.317 -11.538   8.804  0.00  0.00      QUAD H 
ATOM    237  O4' GUA     8       3.637  -9.610   8.408  1.00  0.00      QUAD O 
ATOM    238  C1' GUA     8       2.882  -9.276   7.244  1.00  0.00      QUAD C 
ATOM    239  H1' GUA     8       1.919  -9.823   7.342  0.00  0.00      QUAD H 
ATOM    240  N9  GUA     8       2.654  -7.832   7.252  1.00  0.00      QUAD N 
ATOM    241  C4  GUA     8       3.558  -6.819   7.041  1.00  0.00      QUAD C 
ATOM    242  N2  GUA     8       6.777  -5.776   6.253  1.00  0.00      QUAD N 
ATOM    243  H21 GUA     8       7.350  -4.955   6.121  0.00  0.00      QUAD H 
ATOM    244  H22 GUA     8       7.233  -6.668   6.127  0.00  0.00      QUAD H 
ATOM    245  N3  GUA     8       4.859  -6.971   6.716  1.00  0.00      QUAD N 
ATOM    246  C2  GUA     8       5.475  -5.809   6.578  1.00  0.00      QUAD C 
ATOM    247  N1  GUA     8       4.863  -4.591   6.747  1.00  0.00      QUAD N 
ATOM    248  H1  GUA     8       5.440  -3.748   6.615  0.00  0.00      QUAD H 
ATOM    249  C6  GUA     8       3.525  -4.411   7.082  1.00  0.00      QUAD C 
ATOM    250  O6  GUA     8       3.071  -3.267   7.211  1.00  0.00      QUAD O 
ATOM    251  C5  GUA     8       2.852  -5.650   7.233  1.00  0.00      QUAD C 
ATOM    252  N7  GUA     8       1.530  -5.923   7.558  1.00  0.00      QUAD N 
ATOM    253  C8  GUA     8       1.458  -7.226   7.558  1.00  0.00      QUAD C 
ATOM    254  H8  GUA     8       0.524  -7.500   7.787  0.00  0.00      QUAD H 
ATOM    255  C2' GUA     8       3.678  -9.830   6.058  1.00  0.00      QUAD C 
ATOM    256 H2'' GUA     8       4.521  -9.171   5.778  0.00  0.00      QUAD H 
ATOM    257  H2' GUA     8       3.061  -9.951   5.154  0.00  0.00      QUAD H 
ATOM    258  C3' GUA     8       4.265 -11.097   6.667  1.00  0.00      QUAD C 
ATOM    259  H3' GUA     8       5.227 -11.356   6.173  0.00  0.00      QUAD H 
ATOM    260  O3' GUA     8       3.360 -12.199   6.610  1.00  0.00      QUAD O 
ATOM    261  P   GUA     9       2.945 -12.865   5.238  1.00  0.00      QUAD P 
ATOM    262  O1P GUA     9       2.392 -14.207   5.530  1.00  0.00      QUAD O 
ATOM    263  O2P GUA     9       4.093 -12.794   4.305  1.00  0.00      QUAD O 
ATOM    264  O5' GUA     9       1.781 -11.936   4.686  1.00  0.00      QUAD O 
ATOM    265  C5' GUA     9       0.598 -11.743   5.476  1.00  0.00      QUAD C 
ATOM    266  H5' GUA     9       0.842 -11.525   6.542  0.00  0.00      QUAD H 
ATOM    267 H5'' GUA     9      -0.021 -12.669   5.453  0.00  0.00      QUAD H 
ATOM    268  C4' GUA     9      -0.252 -10.583   4.931  1.00  0.00      QUAD C 
ATOM    269  H4' GUA     9      -1.141 -10.432   5.584  0.00  0.00      QUAD H 
ATOM    270  O4' GUA     9       0.487  -9.330   4.934  1.00  0.00      QUAD O 
ATOM    271  C1' GUA     9       0.109  -8.606   3.775  1.00  0.00      QUAD C 
ATOM    272  H1' GUA     9      -0.924  -8.236   3.965  0.00  0.00      QUAD H 
ATOM    273  N9  GUA     9       1.044  -7.483   3.559  1.00  0.00      QUAD N 
ATOM    274  C4  GUA     9       0.703  -6.158   3.687  1.00  0.00      QUAD C 
ATOM    275  N2  GUA     9      -1.665  -3.714   4.381  1.00  0.00      QUAD N 
ATOM    276  H21 GUA     9      -1.800  -2.715   4.445  0.00  0.00      QUAD H 
ATOM    277  H22 GUA     9      -2.470  -4.291   4.577  0.00  0.00      QUAD H 
ATOM    278  N3  GUA     9      -0.513  -5.679   4.020  1.00  0.00      QUAD N 
ATOM    279  C2  GUA     9      -0.531  -4.357   4.063  1.00  0.00      QUAD C 
ATOM    280  N1  GUA     9       0.560  -3.566   3.799  1.00  0.00      QUAD N 
ATOM    281  H1  GUA     9       0.432  -2.546   3.862  0.00  0.00      QUAD H 
ATOM    282  C6  GUA     9       1.822  -4.037   3.453  1.00  0.00      QUAD C 
ATOM    283  O6  GUA     9       2.740  -3.236   3.235  1.00  0.00      QUAD O 
ATOM    284  C5  GUA     9       1.856  -5.454   3.404  1.00  0.00      QUAD C 
ATOM    285  N7  GUA     9       2.899  -6.320   3.104  1.00  0.00      QUAD N 
ATOM    286  C8  GUA     9       2.373  -7.510   3.208  1.00  0.00      QUAD C 
ATOM    287  H8  GUA     9       3.073  -8.194   3.004  0.00  0.00      QUAD H 
ATOM    288  C2' GUA     9       0.064  -9.683   2.697  1.00  0.00      QUAD C 
ATOM    289 H2'' GUA     9       1.088 -10.043   2.460  0.00  0.00      QUAD H 
ATOM    290  H2' GUA     9      -0.435  -9.347   1.769  0.00  0.00      QUAD H 
ATOM    291  C3' GUA     9      -0.711 -10.762   3.464  1.00  0.00      QUAD C 
ATOM    292  H3' GUA     9      -0.409 -11.777   3.125  0.00  0.00      QUAD H 
ATOM    293  O3' GUA     9      -2.118 -10.565   3.348  1.00  0.00      QUAD O 
ATOM    294  P   GUA    10      -2.985 -11.218   2.198  1.00  0.00      QUAD P 
ATOM    295  O1P GUA    10      -4.377 -11.337   2.688  1.00  0.00      QUAD O 
ATOM    296  O2P GUA    10      -2.327 -12.458   1.725  1.00  0.00      QUAD O 
ATOM    297  O5' GUA    10      -2.955 -10.143   1.035  1.00  0.00      QUAD O 
ATOM    298  C5' GUA    10      -3.165  -8.754   1.309  1.00  0.00      QUAD C 
ATOM    299  H5' GUA    10      -2.330  -8.187   0.855  0.00  0.00      QUAD H 
ATOM    300 H5'' GUA    10      -3.142  -8.510   2.398  0.00  0.00      QUAD H 
ATOM    301  C4' GUA    10      -4.510  -8.295   0.738  1.00  0.00      QUAD C 
ATOM    302  H4' GUA    10      -5.331  -8.825   1.267  0.00  0.00      QUAD H 
ATOM    303  O4' GUA    10      -4.648  -6.891   1.057  1.00  0.00      QUAD O 
ATOM    304  C1' GUA    10      -4.904  -6.109  -0.102  1.00  0.00      QUAD C 
ATOM    305  H1' GUA    10      -5.962  -5.777  -0.010  0.00  0.00      QUAD H 
ATOM    306  N9  GUA    10      -3.974  -4.988  -0.146  1.00  0.00      QUAD N 
ATOM    307  C4  GUA    10      -2.620  -5.007  -0.378  1.00  0.00      QUAD C 
ATOM    308  N2  GUA    10       0.310  -6.782  -0.953  1.00  0.00      QUAD N 
ATOM    309  H21 GUA    10       1.300  -6.673  -1.118  0.00  0.00      QUAD H 
ATOM    310  H22 GUA    10      -0.042  -7.728  -0.932  0.00  0.00      QUAD H 
ATOM    311  N3  GUA    10      -1.859  -6.107  -0.553  1.00  0.00      QUAD N 
ATOM    312  C2  GUA    10      -0.589  -5.804  -0.758  1.00  0.00      QUAD C 
ATOM    313  N1  GUA    10      -0.101  -4.521  -0.788  1.00  0.00      QUAD N 
ATOM    314  H1  GUA    10       0.908  -4.402  -0.956  0.00  0.00      QUAD H 
ATOM    315  C6  GUA    10      -0.866  -3.373  -0.609  1.00  0.00      QUAD C 
ATOM    316  O6  GUA    10      -0.326  -2.260  -0.655  1.00  0.00      QUAD O 
ATOM    317  C5  GUA    10      -2.231  -3.683  -0.389  1.00  0.00      QUAD C 
ATOM    318  N7  GUA    10      -3.321  -2.850  -0.168  1.00  0.00      QUAD N 
ATOM    319  C8  GUA    10      -4.330  -3.666  -0.030  1.00  0.00      QUAD C 
ATOM    320  H8  GUA    10      -5.160  -3.133   0.134  0.00  0.00      QUAD H 
ATOM    321  C2' GUA    10      -4.728  -6.998  -1.316  1.00  0.00      QUAD C 
ATOM    322 H2'' GUA    10      -3.785  -6.819  -1.863  0.00  0.00      QUAD H 
ATOM    323  H2' GUA    10      -5.561  -6.760  -2.011  0.00  0.00      QUAD H 
ATOM    324  C3' GUA    10      -4.722  -8.424  -0.796  1.00  0.00      QUAD C 
ATOM    325  H3' GUA    10      -3.851  -8.990  -1.199  0.00  0.00      QUAD H 
ATOM    326  O3' GUA    10      -5.943  -9.064  -1.136  1.00  0.00      QUAD O 
ATOM    327  P   THY    11      -6.188  -9.584  -2.629  1.00  0.00      QUAD P 
ATOM    328  O1P THY    11      -5.566 -10.918  -2.767  0.00  0.00      QUAD O 
ATOM    329  O2P THY    11      -7.643  -9.496  -2.884  0.00  0.00      QUAD O 
ATOM    330  O5' THY    11      -5.466  -8.570  -3.622  1.00  0.00      QUAD O 
ATOM    331  C5' THY    11      -4.142  -8.758  -4.147  1.00  0.00      QUAD C 
ATOM    332  H5' THY    11      -4.041  -9.787  -4.558  0.00  0.00      QUAD H 
ATOM    333 H5'' THY    11      -3.383  -8.638  -3.343  0.00  0.00      QUAD H 
ATOM    334  C4' THY    11      -3.809  -7.756  -5.287  1.00  0.00      QUAD C 
ATOM    335  H4' THY    11      -2.833  -8.028  -5.745  0.00  0.00      QUAD H 
ATOM    336  O4' THY    11      -4.827  -7.803  -6.317  1.00  0.00      QUAD O 
ATOM    337  C1' THY    11      -5.574  -6.570  -6.345  1.00  0.00      QUAD C 
ATOM    338  H1' THY    11      -5.190  -6.021  -7.234  0.00  0.00      QUAD H 
ATOM    339  N1  THY    11      -7.027  -6.840  -6.454  1.00  0.00      QUAD N 
ATOM    340  C6  THY    11      -7.579  -8.029  -6.020  1.00  0.00      QUAD C 
ATOM    341  H6  THY    11      -6.867  -8.765  -5.643  0.00  0.00      QUAD H 
ATOM    342  C2  THY    11      -7.824  -5.802  -6.904  1.00  0.00      QUAD C 
ATOM    343  O2  THY    11      -7.360  -4.707  -7.221  1.00  0.00      QUAD O 
ATOM    344  N3  THY    11      -9.187  -6.100  -6.957  1.00  0.00      QUAD N 
ATOM    345  H3  THY    11      -9.789  -5.358  -7.280  0.00  0.00      QUAD H 
ATOM    346  C4  THY    11      -9.796  -7.305  -6.564  1.00  0.00      QUAD C 
ATOM    347  O4  THY    11     -11.019  -7.452  -6.641  1.00  0.00      QUAD O 
ATOM    348  C5  THY    11      -8.883  -8.313  -6.077  1.00  0.00      QUAD C 
ATOM    349  C5M THY    11      -9.419  -9.623  -5.607  0.00  0.00      QUAD C 
ATOM    350  H51 THY    11      -8.597 -10.302  -5.286  0.00  0.00      QUAD H 
ATOM    351  H52 THY    11      -9.984 -10.136  -6.416  0.00  0.00      QUAD H 
ATOM    352  H53 THY    11     -10.098  -9.481  -4.737  0.00  0.00      QUAD H 
ATOM    353  C2' THY    11      -5.188  -5.798  -5.080  1.00  0.00      QUAD C 
ATOM    354 H2'' THY    11      -5.826  -6.105  -4.223  0.00  0.00      QUAD H 
ATOM    355  H2' THY    11      -5.269  -4.699  -5.205  0.00  0.00      QUAD H 
ATOM    356  C3' THY    11      -3.774  -6.273  -4.859  1.00  0.00      QUAD C 
ATOM    357  H3' THY    11      -3.528  -6.217  -3.776  0.00  0.00      QUAD H 
ATOM    358  O3' THY    11      -2.887  -5.480  -5.658  1.00  0.00      QUAD O 
ATOM    359  P   THY    12      -1.442  -5.176  -5.120  1.00  0.00      QUAD P 
ATOM    360  O1P THY    12      -1.525  -4.794  -3.693  0.00  0.00      QUAD O 
ATOM    361  O2P THY    12      -0.578  -6.324  -5.479  0.00  0.00      QUAD O 
ATOM    362  O5' THY    12      -1.005  -3.893  -5.942  1.00  0.00      QUAD O 
ATOM    363  C5' THY    12      -0.448  -4.056  -7.254  1.00  0.00      QUAD C 
ATOM    364  H5' THY    12      -1.116  -4.689  -7.883  0.00  0.00      QUAD H 
ATOM    365 H5'' THY    12       0.546  -4.557  -7.190  0.00  0.00      QUAD H 
ATOM    366  C4' THY    12      -0.268  -2.704  -7.972  1.00  0.00      QUAD C 
ATOM    367  H4' THY    12      -0.065  -2.891  -9.050  0.00  0.00      QUAD H 
ATOM    368  O4' THY    12      -1.467  -1.881  -7.881  1.00  0.00      QUAD O 
ATOM    369  C1' THY    12      -1.162  -0.620  -7.263  1.00  0.00      QUAD C 
ATOM    370  H1' THY    12      -0.976   0.075  -8.112  0.00  0.00      QUAD H 
ATOM    371  N1  THY    12      -2.298  -0.179  -6.413  1.00  0.00      QUAD N 
ATOM    372  C6  THY    12      -2.930  -1.079  -5.580  1.00  0.00      QUAD C 
ATOM    373  H6  THY    12      -2.556  -2.099  -5.641  0.00  0.00      QUAD H 
ATOM    374  C2  THY    12      -2.645   1.164  -6.412  1.00  0.00      QUAD C 
ATOM    375  O2  THY    12      -2.050   2.000  -7.090  1.00  0.00      QUAD O 
ATOM    376  N3  THY    12      -3.720   1.483  -5.578  1.00  0.00      QUAD N 
ATOM    377  H3  THY    12      -4.009   2.449  -5.573  0.00  0.00      QUAD H 
ATOM    378  C4  THY    12      -4.436   0.593  -4.758  1.00  0.00      QUAD C 
ATOM    379  O4  THY    12      -5.401   0.981  -4.093  1.00  0.00      QUAD O 
ATOM    380  C5  THY    12      -3.952  -0.768  -4.775  1.00  0.00      QUAD C 
ATOM    381  C5M THY    12      -4.654  -1.798  -3.953  0.00  0.00      QUAD C 
ATOM    382  H51 THY    12      -4.102  -2.765  -3.967  0.00  0.00      QUAD H 
ATOM    383  H52 THY    12      -5.678  -1.984  -4.346  0.00  0.00      QUAD H 
ATOM    384  H53 THY    12      -4.740  -1.470  -2.893  0.00  0.00      QUAD H 
ATOM    385  C2' THY    12       0.152  -0.832  -6.506  1.00  0.00      QUAD C 
ATOM    386 H2'' THY    12      -0.041  -1.294  -5.513  0.00  0.00      QUAD H 
ATOM    387  H2' THY    12       0.713   0.111  -6.358  0.00  0.00      QUAD H 
ATOM    388  C3' THY    12       0.863  -1.832  -7.400  1.00  0.00      QUAD C 
ATOM    389  H3' THY    12       1.527  -2.491  -6.792  0.00  0.00      QUAD H 
ATOM    390  O3' THY    12       1.576  -1.158  -8.439  1.00  0.00      QUAD O 
ATOM    391  P   ADE    13       3.130  -0.904  -8.330  1.00  0.00      QUAD P 
ATOM    392  O1P ADE    13       3.798  -2.197  -8.063  0.00  0.00      QUAD O 
ATOM    393  O2P ADE    13       3.562  -0.153  -9.529  0.00  0.00      QUAD O 
ATOM    394  O5' ADE    13       3.240   0.016  -7.053  1.00  0.00      QUAD O 
ATOM    395  C5' ADE    13       3.921   1.282  -7.036  1.00  0.00      QUAD C 
ATOM    396  H5' ADE    13       3.152   2.066  -6.846  0.00  0.00      QUAD H 
ATOM    397 H5'' ADE    13       4.406   1.539  -8.005  0.00  0.00      QUAD H 
ATOM    398  C4' ADE    13       4.986   1.391  -5.914  1.00  0.00      QUAD C 
ATOM    399  H4' ADE    13       5.159   2.463  -5.675  0.00  0.00      QUAD H 
ATOM    400  O4' ADE    13       4.574   0.708  -4.710  1.00  0.00      QUAD O 
ATOM    401  C1' ADE    13       5.170  -0.598  -4.648  1.00  0.00      QUAD C 
ATOM    402  H1' ADE    13       5.793  -0.628  -3.746  0.00  0.00      QUAD H 
ATOM    403  N9  ADE    13       4.093  -1.594  -4.524  1.00  0.00      QUAD N 
ATOM    404  C5  ADE    13       2.917  -3.458  -4.393  1.00  0.00      QUAD C 
ATOM    405  N7  ADE    13       2.102  -2.450  -3.949  1.00  0.00      QUAD N 
ATOM    406  C8  ADE    13       2.832  -1.376  -4.010  1.00  0.00      QUAD C 
ATOM    407  H8  ADE    13       2.513  -0.385  -3.676  0.00  0.00      QUAD H 
ATOM    408  N1  ADE    13       3.776  -5.596  -4.859  1.00  0.00      QUAD N 
ATOM    409  C2  ADE    13       4.893  -4.962  -5.244  1.00  0.00      QUAD C 
ATOM    410  H2  ADE    13       5.702  -5.612  -5.585  0.00  0.00      QUAD H 
ATOM    411  N3  ADE    13       5.199  -3.660  -5.200  1.00  0.00      QUAD N 
ATOM    412  C4  ADE    13       4.153  -2.944  -4.763  1.00  0.00      QUAD C 
ATOM    413  C6  ADE    13       2.730  -4.846  -4.387  1.00  0.00      QUAD C 
ATOM    414  N6  ADE    13       1.604  -5.349  -3.813  1.00  0.00      QUAD N 
ATOM    415  H61 ADE    13       1.455  -6.333  -3.722  0.00  0.00      QUAD H 
ATOM    416  H62 ADE    13       0.917  -4.747  -3.411  0.00  0.00      QUAD H 
ATOM    417  C2' ADE    13       6.120  -0.719  -5.851  1.00  0.00      QUAD C 
ATOM    418 H2'' ADE    13       5.650  -1.283  -6.676  0.00  0.00      QUAD H 
ATOM    419  H2' ADE    13       7.056  -1.239  -5.573  0.00  0.00      QUAD H 
ATOM    420  C3' ADE    13       6.321   0.733  -6.273  1.00  0.00      QUAD C 
ATOM    421  H3' ADE    13       6.457   0.804  -7.375  0.00  0.00      QUAD H 
ATOM    422  O3' ADE    13       7.407   1.374  -5.599  1.00  0.00      QUAD O 
ATOM    423  P   GUA    14       8.914   1.009  -5.907  1.00  0.00      QUAD P 
ATOM    424  O1P GUA    14       9.455   0.191  -4.797  0.00  0.00      QUAD O 
ATOM    425  O2P GUA    14       9.007   0.438  -7.270  0.00  0.00      QUAD O 
ATOM    426  O5' GUA    14       9.599   2.441  -5.920  1.00  0.00      QUAD O 
ATOM    427  C5' GUA    14      10.360   2.992  -4.831  1.00  0.00      QUAD C 
ATOM    428  H5' GUA    14      11.241   3.512  -5.264  0.00  0.00      QUAD H 
ATOM    429 H5'' GUA    14      10.752   2.203  -4.154  0.00  0.00      QUAD H 
ATOM    430  C4' GUA    14       9.558   4.034  -4.027  1.00  0.00      QUAD C 
ATOM    431  H4' GUA    14       9.270   4.880  -4.688  0.00  0.00      QUAD H 
ATOM    432  O4' GUA    14       8.350   3.453  -3.528  1.00  0.00      QUAD O 
ATOM    433  C1' GUA    14       8.453   3.260  -2.118  1.00  0.00      QUAD C 
ATOM    434  H1' GUA    14       7.874   4.101  -1.676  0.00  0.00      QUAD H 
ATOM    435  N9  GUA    14       7.821   1.990  -1.867  1.00  0.00      QUAD N 
ATOM    436  C4  GUA    14       6.467   2.008  -1.635  1.00  0.00      QUAD C 
ATOM    437  N2  GUA    14       3.536   3.784  -1.062  1.00  0.00      QUAD N 
ATOM    438  H21 GUA    14       2.545   3.675  -0.898  0.00  0.00      QUAD H 
ATOM    439  H22 GUA    14       3.888   4.730  -1.083  0.00  0.00      QUAD H 
ATOM    440  N3  GUA    14       5.706   3.109  -1.459  1.00  0.00      QUAD N 
ATOM    441  C2  GUA    14       4.435   2.806  -1.255  1.00  0.00      QUAD C 
ATOM    442  N1  GUA    14       3.947   1.522  -1.226  1.00  0.00      QUAD N 
ATOM    443  H1  GUA    14       2.938   1.402  -1.060  0.00  0.00      QUAD H 
ATOM    444  C6  GUA    14       4.712   0.374  -1.404  1.00  0.00      QUAD C 
ATOM    445  O6  GUA    14       4.173  -0.739  -1.359  1.00  0.00      QUAD O 
ATOM    446  C5  GUA    14       6.078   0.685  -1.624  1.00  0.00      QUAD C 
ATOM    447  N7  GUA    14       7.167  -0.148  -1.845  1.00  0.00      QUAD N 
ATOM    448  C8  GUA    14       8.177   0.667  -1.983  1.00  0.00      QUAD C 
ATOM    449  H8  GUA    14       9.006   0.133  -2.147  0.00  0.00      QUAD H 
ATOM    450  C2' GUA    14       9.898   3.478  -1.722  1.00  0.00      QUAD C 
ATOM    451 H2'' GUA    14      10.492   2.556  -1.888  0.00  0.00      QUAD H 
ATOM    452  H2' GUA    14       9.996   3.799  -0.666  0.00  0.00      QUAD H 
ATOM    453  C3' GUA    14      10.239   4.560  -2.744  1.00  0.00      QUAD C 
ATOM    454  H3' GUA    14      11.335   4.648  -2.898  0.00  0.00      QUAD H 
ATOM    455  O3' GUA    14       9.676   5.830  -2.421  1.00  0.00      QUAD O 
ATOM    456  P   GUA    15      10.099   6.854  -1.311  1.00  0.00      QUAD P 
ATOM    457  O1P GUA    15      11.567   6.773  -1.134  0.00  0.00      QUAD O 
ATOM    458  O2P GUA    15       9.537   8.171  -1.687  0.00  0.00      QUAD O 
ATOM    459  O5' GUA    15       9.378   6.369   0.020  1.00  0.00      QUAD O 
ATOM    460  C5' GUA    15       7.952   6.222   0.106  1.00  0.00      QUAD C 
ATOM    461  H5' GUA    15       7.754   5.255   0.614  0.00  0.00      QUAD H 
ATOM    462 H5'' GUA    15       7.468   6.148  -0.896  0.00  0.00      QUAD H 
ATOM    463  C4' GUA    15       7.272   7.360   0.901  1.00  0.00      QUAD C 
ATOM    464  H4' GUA    15       7.224   8.267   0.259  0.00  0.00      QUAD H 
ATOM    465  O4' GUA    15       5.906   6.960   1.217  1.00  0.00      QUAD O 
ATOM    466  C1' GUA    15       5.689   6.935   2.638  1.00  0.00      QUAD C 
ATOM    467  H1' GUA    15       5.197   7.896   2.888  0.00  0.00      QUAD H 
ATOM    468  N9  GUA    15       4.793   5.797   2.954  1.00  0.00      QUAD N 
ATOM    469  C4  GUA    15       5.133   4.472   2.826  1.00  0.00      QUAD C 
ATOM    470  N2  GUA    15       7.502   2.028   2.133  1.00  0.00      QUAD N 
ATOM    471  H21 GUA    15       7.636   1.029   2.070  0.00  0.00      QUAD H 
ATOM    472  H22 GUA    15       8.308   2.604   1.937  0.00  0.00      QUAD H 
ATOM    473  N3  GUA    15       6.349   3.993   2.491  1.00  0.00      QUAD N 
ATOM    474  C2  GUA    15       6.368   2.672   2.449  1.00  0.00      QUAD C 
ATOM    475  N1  GUA    15       5.277   1.880   2.714  1.00  0.00      QUAD N 
ATOM    476  H1  GUA    15       5.405   0.860   2.652  0.00  0.00      QUAD H 
ATOM    477  C6  GUA    15       4.015   2.352   3.059  1.00  0.00      QUAD C 
ATOM    478  O6  GUA    15       3.097   1.551   3.278  1.00  0.00      QUAD O 
ATOM    479  C5  GUA    15       3.981   3.768   3.109  1.00  0.00      QUAD C 
ATOM    480  N7  GUA    15       2.938   4.635   3.408  1.00  0.00      QUAD N 
ATOM    481  C8  GUA    15       3.464   5.825   3.304  1.00  0.00      QUAD C 
ATOM    482  H8  GUA    15       2.764   6.509   3.508  0.00  0.00      QUAD H 
ATOM    483  C2' GUA    15       7.102   6.906   3.257  1.00  0.00      QUAD C 
ATOM    484 H2'' GUA    15       7.556   5.899   3.258  0.00  0.00      QUAD H 
ATOM    485  H2' GUA    15       7.127   7.245   4.301  0.00  0.00      QUAD H 
ATOM    486  C3' GUA    15       7.893   7.750   2.263  1.00  0.00      QUAD C 
ATOM    487  H3' GUA    15       8.970   7.464   2.270  0.00  0.00      QUAD H 
ATOM    488  O3' GUA    15       7.759   9.150   2.512  1.00  0.00      QUAD O 
ATOM    489  P   GUA    16       8.371   9.840   3.799  1.00  0.00      QUAD P 
ATOM    490  O1P GUA    16       9.665   9.198   4.119  0.00  0.00      QUAD O 
ATOM    491  O2P GUA    16       8.381  11.303   3.577  0.00  0.00      QUAD O 
ATOM    492  O5' GUA    16       7.336   9.510   4.960  1.00  0.00      QUAD O 
ATOM    493  C5' GUA    16       5.980   9.964   4.847  1.00  0.00      QUAD C 
ATOM    494  H5' GUA    16       5.579   9.825   3.816  0.00  0.00      QUAD H 
ATOM    495 H5'' GUA    16       5.943  11.052   5.079  0.00  0.00      QUAD H 
ATOM    496  C4' GUA    16       5.052   9.233   5.837  1.00  0.00      QUAD C 
ATOM    497  H4' GUA    16       4.007   9.585   5.687  0.00  0.00      QUAD H 
ATOM    498  O4' GUA    16       5.036   7.790   5.622  1.00  0.00      QUAD O 
ATOM    499  C1' GUA    16       5.003   7.151   6.893  1.00  0.00      QUAD C 
ATOM    500  H1' GUA    16       3.962   7.282   7.266  0.00  0.00      QUAD H 
ATOM    501  N9  GUA    16       5.343   5.708   6.768  1.00  0.00      QUAD N 
ATOM    502  C4  GUA    16       4.439   4.695   6.980  1.00  0.00      QUAD C 
ATOM    503  N2  GUA    16       1.220   3.652   7.765  1.00  0.00      QUAD N 
ATOM    504  H21 GUA    16       0.647   2.831   7.896  0.00  0.00      QUAD H 
ATOM    505  H22 GUA    16       0.764   4.544   7.890  0.00  0.00      QUAD H 
ATOM    506  N3  GUA    16       3.138   4.847   7.306  1.00  0.00      QUAD N 
ATOM    507  C2  GUA    16       2.522   3.685   7.443  1.00  0.00      QUAD C 
ATOM    508  N1  GUA    16       3.134   2.467   7.274  1.00  0.00      QUAD N 
ATOM    509  H1  GUA    16       2.557   1.624   7.406  0.00  0.00      QUAD H 
ATOM    510  C6  GUA    16       4.472   2.287   6.938  1.00  0.00      QUAD C 
ATOM    511  O6  GUA    16       4.926   1.143   6.810  1.00  0.00      QUAD O 
ATOM    512  C5  GUA    16       5.145   3.526   6.788  1.00  0.00      QUAD C 
ATOM    513  N7  GUA    16       6.467   3.799   6.463  1.00  0.00      QUAD N 
ATOM    514  C8  GUA    16       6.539   5.102   6.463  1.00  0.00      QUAD C 
ATOM    515  H8  GUA    16       7.473   5.376   6.235  0.00  0.00      QUAD H 
ATOM    516  C2' GUA    16       5.938   8.005   7.739  1.00  0.00      QUAD C 
ATOM    517 H2'' GUA    16       6.994   7.862   7.424  0.00  0.00      QUAD H 
ATOM    518  H2' GUA    16       5.838   7.814   8.826  0.00  0.00      QUAD H 
ATOM    519  C3' GUA    16       5.442   9.392   7.324  1.00  0.00      QUAD C 
ATOM    520  H3' GUA    16       6.272  10.132   7.385  0.00  0.00      QUAD H 
ATOM    521  O3' GUA    16       4.313   9.767   8.110  1.00  0.00      QUAD O 
ATOM    522  P   THY    17       4.367  10.857   9.249  1.00  0.00      QUAD P 
ATOM    523  O1P THY    17       5.587  11.686   9.128  0.00  0.00      QUAD O 
ATOM    524  O2P THY    17       3.065  11.561   9.272  0.00  0.00      QUAD O 
ATOM    525  O5' THY    17       4.483   9.938  10.525  1.00  0.00      QUAD O 
ATOM    526  C5' THY    17       4.253  10.475  11.833  1.00  0.00      QUAD C 
ATOM    527  H5' THY    17       3.422  11.219  11.841  0.00  0.00      QUAD H 
ATOM    528 H5'' THY    17       5.176  10.987  12.188  0.00  0.00      QUAD H 
ATOM    529  C4' THY    17       3.903   9.348  12.821  1.00  0.00      QUAD C 
ATOM    530  H4' THY    17       3.821   9.776  13.843  0.00  0.00      QUAD H 
ATOM    531  O4' THY    17       2.604   8.789  12.497  1.00  0.00      QUAD O 
ATOM    532  C1' THY    17       2.721   7.397  12.164  1.00  0.00      QUAD C 
ATOM    533  H1' THY    17       2.492   6.861  13.111  0.00  0.00      QUAD H 
ATOM    534  N1  THY    17       1.765   7.059  11.082  1.00  0.00      QUAD N 
ATOM    535  C6  THY    17       1.601   7.912  10.008  1.00  0.00      QUAD C 
ATOM    536  H6  THY    17       2.188   8.829  10.066  0.00  0.00      QUAD H 
ATOM    537  C2  THY    17       1.117   5.835  11.133  1.00  0.00      QUAD C 
ATOM    538  O2  THY    17       1.313   5.021  12.034  1.00  0.00      QUAD O 
ATOM    539  N3  THY    17       0.230   5.608  10.079  1.00  0.00      QUAD N 
ATOM    540  H3  THY    17      -0.262   4.728  10.092  0.00  0.00      QUAD H 
ATOM    541  C4  THY    17       0.001   6.454   8.981  1.00  0.00      QUAD C 
ATOM    542  O4  THY    17      -0.792   6.135   8.090  1.00  0.00      QUAD O 
ATOM    543  C5  THY    17       0.765   7.678   8.990  1.00  0.00      QUAD C 
ATOM    544  C5M THY    17       0.569   8.636   7.865  0.00  0.00      QUAD C 
ATOM    545  H51 THY    17       1.249   9.512   7.954  0.00  0.00      QUAD H 
ATOM    546  H52 THY    17      -0.478   9.014   7.850  0.00  0.00      QUAD H 
ATOM    547  H53 THY    17       0.774   8.140   6.890  0.00  0.00      QUAD H 
ATOM    548  C2' THY    17       4.193   7.166  11.814  1.00  0.00      QUAD C 
ATOM    549 H2'' THY    17       4.392   7.438  10.756  0.00  0.00      QUAD H 
ATOM    550  H2' THY    17       4.507   6.114  11.974  0.00  0.00      QUAD H 
ATOM    551  C3' THY    17       4.880   8.142  12.753  1.00  0.00      QUAD C 
ATOM    552  H3' THY    17       5.852   8.479  12.331  0.00  0.00      QUAD H 
ATOM    553  O3' THY    17       5.121   7.490  13.988  1.00  0.00      QUAD O 
ATOM    554  P   THY    18       5.545   8.181  15.336  1.00  0.00      QUAD P 
ATOM    555  O1P THY    18       6.078   9.536  15.069  0.00  0.00      QUAD O 
ATOM    556  O2P THY    18       4.425   8.063  16.298  0.00  0.00      QUAD O 
ATOM    557  O5' THY    18       6.742   7.264  15.819  1.00  0.00      QUAD O 
ATOM    558  C5' THY    18       6.671   5.835  15.751  1.00  0.00      QUAD C 
ATOM    559  H5' THY    18       5.795   5.456  15.172  0.00  0.00      QUAD H 
ATOM    560 H5'' THY    18       6.577   5.438  16.786  0.00  0.00      QUAD H 
ATOM    561  C4' THY    18       7.962   5.298  15.127  1.00  0.00      QUAD C 
ATOM    562  H4' THY    18       8.826   5.497  15.798  0.00  0.00      QUAD H 
ATOM    563  O4' THY    18       7.823   3.860  14.972  1.00  0.00      QUAD O 
ATOM    564  C1' THY    18       8.147   3.526  13.628  1.00  0.00      QUAD C 
ATOM    565  H1' THY    18       9.258   3.472  13.605  0.00  0.00      QUAD H 
ATOM    566  N1  THY    18       7.527   2.249  13.249  1.00  0.00      QUAD N 
ATOM    567  C6  THY    18       6.183   2.203  12.946  1.00  0.00      QUAD C 
ATOM    568  H6  THY    18       5.635   3.130  13.111  0.00  0.00      QUAD H 
ATOM    569  C2  THY    18       8.321   1.113  13.208  1.00  0.00      QUAD C 
ATOM    570  O2  THY    18       9.519   1.128  13.492  1.00  0.00      QUAD O 
ATOM    571  N3  THY    18       7.651  -0.037  12.817  1.00  0.00      QUAD N 
ATOM    572  H3  THY    18       8.206  -0.877  12.756  0.00  0.00      QUAD H 
ATOM    573  C4  THY    18       6.304  -0.132  12.438  1.00  0.00      QUAD C 
ATOM    574  O4  THY    18       5.843  -1.193  12.036  1.00  0.00      QUAD O 
ATOM    575  C5  THY    18       5.554   1.098  12.535  1.00  0.00      QUAD C 
ATOM    576  C5M THY    18       4.083   1.068  12.276  0.00  0.00      QUAD C 
ATOM    577  H51 THY    18       3.722   2.073  11.963  0.00  0.00      QUAD H 
ATOM    578  H52 THY    18       3.527   0.765  13.190  0.00  0.00      QUAD H 
ATOM    579  H53 THY    18       3.822   0.354  11.464  0.00  0.00      QUAD H 
ATOM    580  C2' THY    18       7.709   4.735  12.812  1.00  0.00      QUAD C 
ATOM    581 H2'' THY    18       6.603   4.838  12.794  0.00  0.00      QUAD H 
ATOM    582  H2' THY    18       8.077   4.717  11.772  0.00  0.00      QUAD H 
ATOM    583  C3' THY    18       8.284   5.828  13.697  1.00  0.00      QUAD C 
ATOM    584  H3' THY    18       7.748   6.788  13.526  0.00  0.00      QUAD H 
ATOM    585  O3' THY    18       9.690   6.001  13.484  1.00  0.00      QUAD O 
ATOM    586  P   GUA    19      10.243   6.635  12.139  1.00  0.00      QUAD P 
ATOM    587  O1P GUA    19       9.193   7.481  11.533  0.00  0.00      QUAD O 
ATOM    588  O2P GUA    19      11.541   7.280  12.442  0.00  0.00      QUAD O 
ATOM    589  O5' GUA    19      10.509   5.385  11.189  1.00  0.00      QUAD O 
ATOM    590  C5' GUA    19      11.604   4.518  11.543  1.00  0.00      QUAD C 
ATOM    591  H5' GUA    19      11.496   4.158  12.588  0.00  0.00      QUAD H 
ATOM    592 H5'' GUA    19      12.564   5.078  11.486  0.00  0.00      QUAD H 
ATOM    593  C4' GUA    19      11.723   3.302  10.606  1.00  0.00      QUAD C 
ATOM    594  H4' GUA    19      12.621   2.702  10.878  0.00  0.00      QUAD H 
ATOM    595  O4' GUA    19      10.549   2.435  10.725  1.00  0.00      QUAD O 
ATOM    596  C1' GUA    19      10.118   2.116   9.410  1.00  0.00      QUAD C 
ATOM    597  H1' GUA    19      10.791   1.317   9.036  0.00  0.00      QUAD H 
ATOM    598  N9  GUA    19       8.749   1.623   9.433  1.00  0.00      QUAD N 
ATOM    599  C4  GUA    19       8.363   0.307   9.433  1.00  0.00      QUAD C 
ATOM    600  N2  GUA    19       9.167  -3.126   9.367  1.00  0.00      QUAD N 
ATOM    601  H21 GUA    19       8.683  -3.994   9.273  0.00  0.00      QUAD H 
ATOM    602  H22 GUA    19      10.167  -3.148   9.361  0.00  0.00      QUAD H 
ATOM    603  N3  GUA    19       9.182  -0.760   9.432  1.00  0.00      QUAD N 
ATOM    604  C2  GUA    19       8.514  -1.934   9.389  1.00  0.00      QUAD C 
ATOM    605  N1  GUA    19       7.112  -1.984   9.321  1.00  0.00      QUAD N 
ATOM    606  H1  GUA    19       6.668  -2.889   9.279  0.00  0.00      QUAD H 
ATOM    607  C6  GUA    19       6.244  -0.862   9.265  1.00  0.00      QUAD C 
ATOM    608  O6  GUA    19       5.014  -0.918   9.175  1.00  0.00      QUAD O 
ATOM    609  C5  GUA    19       6.983   0.336   9.378  1.00  0.00      QUAD C 
ATOM    610  N7  GUA    19       6.523   1.631   9.408  1.00  0.00      QUAD N 
ATOM    611  C8  GUA    19       7.599   2.366   9.441  1.00  0.00      QUAD C 
ATOM    612  H8  GUA    19       7.608   3.455   9.473  0.00  0.00      QUAD H 
ATOM    613  C2' GUA    19      10.351   3.425   8.664  1.00  0.00      QUAD C 
ATOM    614 H2'' GUA    19      10.171   3.436   7.585  0.00  0.00      QUAD H 
ATOM    615  H2' GUA    19       9.691   4.217   9.066  0.00  0.00      QUAD H 
ATOM    616  C3' GUA    19      11.787   3.692   9.102  1.00  0.00      QUAD C 
ATOM    617  H3' GUA    19      12.044   4.770   9.012  0.00  0.00      QUAD H 
ATOM    618  O3' GUA    19      12.730   2.894   8.391  1.00  0.00      QUAD O 
ATOM    619  P   GUA    20      13.113   3.070   6.861  1.00  0.00      QUAD P 
ATOM    620  O1P GUA    20      11.909   3.235   6.016  0.00  0.00      QUAD O 
ATOM    621  O2P GUA    20      14.171   4.104   6.751  0.00  0.00      QUAD O 
ATOM    622  O5' GUA    20      13.754   1.649   6.510  1.00  0.00      QUAD O 
ATOM    623  C5' GUA    20      13.006   0.495   6.929  1.00  0.00      QUAD C 
ATOM    624  H5' GUA    20      11.943   0.615   6.625  0.00  0.00      QUAD H 
ATOM    625 H5'' GUA    20      13.042   0.395   8.038  0.00  0.00      QUAD H 
ATOM    626  C4' GUA    20      13.548  -0.806   6.320  1.00  0.00      QUAD C 
ATOM    627  H4' GUA    20      14.460  -1.139   6.867  0.00  0.00      QUAD H 
ATOM    628  O4' GUA    20      12.534  -1.832   6.469  1.00  0.00      QUAD O 
ATOM    629  C1' GUA    20      12.010  -2.227   5.190  1.00  0.00      QUAD C 
ATOM    630  H1' GUA    20      12.509  -3.189   4.948  0.00  0.00      QUAD H 
ATOM    631  N9  GUA    20      10.564  -2.425   5.358  1.00  0.00      QUAD N 
ATOM    632  C4  GUA    20       9.584  -1.497   5.614  1.00  0.00      QUAD C 
ATOM    633  N2  GUA    20       8.583   1.816   5.908  1.00  0.00      QUAD N 
ATOM    634  H21 GUA    20       7.788   2.404   6.113  0.00  0.00      QUAD H 
ATOM    635  H22 GUA    20       9.451   2.289   5.698  0.00  0.00      QUAD H 
ATOM    636  N3  GUA    20       9.737  -0.156   5.596  1.00  0.00      QUAD N 
ATOM    637  C2  GUA    20       8.611   0.475   5.884  1.00  0.00      QUAD C 
ATOM    638  N1  GUA    20       7.427  -0.160   6.170  1.00  0.00      QUAD N 
ATOM    639  H1  GUA    20       6.611   0.432   6.382  0.00  0.00      QUAD H 
ATOM    640  C6  GUA    20       7.247  -1.539   6.195  1.00  0.00      QUAD C 
ATOM    641  O6  GUA    20       6.135  -2.010   6.466  1.00  0.00      QUAD O 
ATOM    642  C5  GUA    20       8.447  -2.228   5.887  1.00  0.00      QUAD C 
ATOM    643  N7  GUA    20       8.708  -3.590   5.804  1.00  0.00      QUAD N 
ATOM    644  C8  GUA    20       9.973  -3.660   5.488  1.00  0.00      QUAD C 
ATOM    645  H8  GUA    20      10.236  -4.622   5.409  0.00  0.00      QUAD H 
ATOM    646  C2' GUA    20      12.482  -1.155   4.203  1.00  0.00      QUAD C 
ATOM    647 H2'' GUA    20      11.831  -0.259   4.245  0.00  0.00      QUAD H 
ATOM    648  H2' GUA    20      12.508  -1.491   3.155  0.00  0.00      QUAD H 
ATOM    649  C3' GUA    20      13.833  -0.779   4.809  1.00  0.00      QUAD C 
ATOM    650  H3' GUA    20      14.130   0.245   4.492  0.00  0.00      QUAD H 
ATOM    651  O3' GUA    20      14.878  -1.695   4.510  1.00  0.00      QUAD O 
ATOM    652  P   GUA    21      15.353  -2.154   3.091  1.00  0.00      QUAD P 
ATOM    653  O1P GUA    21      15.293  -1.003   2.162  0.00  0.00      QUAD O 
ATOM    654  O2P GUA    21      16.658  -2.834   3.244  0.00  0.00      QUAD O 
ATOM    655  O5' GUA    21      14.261  -3.244   2.706  1.00  0.00      QUAD O 
ATOM    656  C5' GUA    21      13.840  -3.301   1.336  1.00  0.00      QUAD C 
ATOM    657  H5' GUA    21      14.671  -3.687   0.704  0.00  0.00      QUAD H 
ATOM    658 H5'' GUA    21      13.551  -2.289   0.963  0.00  0.00      QUAD H 
ATOM    659  C4' GUA    21      12.619  -4.216   1.179  1.00  0.00      QUAD C 
ATOM    660  H4' GUA    21      12.845  -5.232   1.558  0.00  0.00      QUAD H 
ATOM    661  O4' GUA    21      11.486  -3.679   1.938  1.00  0.00      QUAD O 
ATOM    662  C1' GUA    21      10.380  -3.633   1.052  1.00  0.00      QUAD C 
ATOM    663  H1' GUA    21      10.001  -4.677   0.986  0.00  0.00      QUAD H 
ATOM    664  N9  GUA    21       9.329  -2.732   1.515  1.00  0.00      QUAD N 
ATOM    665  C4  GUA    21       8.044  -3.093   1.842  1.00  0.00      QUAD C 
ATOM    666  N2  GUA    21       5.662  -5.560   2.399  1.00  0.00      QUAD N 
ATOM    667  H21 GUA    21       4.695  -5.706   2.650  0.00  0.00      QUAD H 
ATOM    668  H22 GUA    21       6.214  -6.389   2.230  0.00  0.00      QUAD H 
ATOM    669  N3  GUA    21       7.572  -4.354   1.929  1.00  0.00      QUAD N 
ATOM    670  C2  GUA    21       6.293  -4.383   2.266  1.00  0.00      QUAD C 
ATOM    671  N1  GUA    21       5.536  -3.261   2.498  1.00  0.00      QUAD N 
ATOM    672  H1  GUA    21       4.548  -3.400   2.755  0.00  0.00      QUAD H 
ATOM    673  C6  GUA    21       6.001  -1.953   2.413  1.00  0.00      QUAD C 
ATOM    674  O6  GUA    21       5.233  -1.010   2.642  1.00  0.00      QUAD O 
ATOM    675  C5  GUA    21       7.371  -1.908   2.053  1.00  0.00      QUAD C 
ATOM    676  N7  GUA    21       8.217  -0.823   1.862  1.00  0.00      QUAD N 
ATOM    677  C8  GUA    21       9.365  -1.358   1.545  1.00  0.00      QUAD C 
ATOM    678  H8  GUA    21      10.032  -0.629   1.391  0.00  0.00      QUAD H 
ATOM    679  C2' GUA    21      11.001  -3.215  -0.273  1.00  0.00      QUAD C 
ATOM    680 H2'' GUA    21      11.395  -2.175  -0.223  0.00  0.00      QUAD H 
ATOM    681  H2' GUA    21      10.299  -3.306  -1.128  0.00  0.00      QUAD H 
ATOM    682  C3' GUA    21      12.136  -4.215  -0.311  1.00  0.00      QUAD C 
ATOM    683  H3' GUA    21      12.955  -3.854  -0.971  0.00  0.00      QUAD H 
ATOM    684  O3' GUA    21      11.623  -5.431  -0.828  1.00  0.00      QUAD O 
ATOM    685  C3' GUA    22       8.574  -8.805  -2.931  1.00  0.00      QUAD C 
ATOM    686  H3' GUA    22       9.415  -8.293  -3.446  0.00  0.00      QUAD H 
ATOM    687  O3' GUA    22       8.590 -10.175  -3.321  1.00  0.00      QUAD O 
ATOM    688  H3T GUA    22       8.434 -10.222  -4.268  0.00  0.00      QUAD H 
ATOM    689  P   GUA    22      12.144  -6.902  -0.723  1.00  0.00      QUAD P 
ATOM    690  O1P GUA    22      13.367  -7.037  -1.545  0.00  0.00      QUAD O 
ATOM    691  O2P GUA    22      12.213  -7.331   0.691  0.00  0.00      QUAD O 
ATOM    692  O5' GUA    22      10.961  -7.708  -1.418  1.00  0.00      QUAD O 
ATOM    693  C5' GUA    22       9.615  -7.407  -1.010  1.00  0.00      QUAD C 
ATOM    694  H5' GUA    22       9.270  -6.468  -1.502  0.00  0.00      QUAD H 
ATOM    695 H5'' GUA    22       9.544  -7.270   0.097  0.00  0.00      QUAD H 
ATOM    696  C4' GUA    22       8.692  -8.560  -1.409  1.00  0.00      QUAD C 
ATOM    697  H4' GUA    22       8.988  -9.499  -0.890  0.00  0.00      QUAD H 
ATOM    698  O4' GUA    22       7.352  -8.244  -0.965  1.00  0.00      QUAD O 
ATOM    699  C1' GUA    22       6.431  -8.386  -2.043  1.00  0.00      QUAD C 
ATOM    700  H1' GUA    22       6.076  -9.436  -1.997  0.00  0.00      QUAD H 
ATOM    701  N9  GUA    22       5.324  -7.453  -1.836  1.00  0.00      QUAD N 
ATOM    702  C4  GUA    22       5.352  -6.080  -1.783  1.00  0.00      QUAD C 
ATOM    703  N2  GUA    22       7.124  -3.097  -1.962  1.00  0.00      QUAD N 
ATOM    704  H21 GUA    22       7.023  -2.094  -1.904  0.00  0.00      QUAD H 
ATOM    705  H22 GUA    22       8.055  -3.447  -2.135  0.00  0.00      QUAD H 
ATOM    706  N3  GUA    22       6.443  -5.301  -1.936  1.00  0.00      QUAD N 
ATOM    707  C2  GUA    22       6.153  -4.015  -1.834  1.00  0.00      QUAD C 
ATOM    708  N1  GUA    22       4.890  -3.530  -1.598  1.00  0.00      QUAD N 
ATOM    709  H1  GUA    22       4.779  -2.508  -1.537  0.00  0.00      QUAD H 
ATOM    710  C6  GUA    22       3.752  -4.313  -1.436  1.00  0.00      QUAD C 
ATOM    711  O6  GUA    22       2.658  -3.774  -1.227  1.00  0.00      QUAD O 
ATOM    712  C5  GUA    22       4.049  -5.695  -1.545  1.00  0.00      QUAD C 
ATOM    713  N7  GUA    22       3.219  -6.805  -1.450  1.00  0.00      QUAD N 
ATOM    714  C8  GUA    22       4.017  -7.823  -1.628  1.00  0.00      QUAD C 
ATOM    715  H8  GUA    22       3.485  -8.668  -1.572  0.00  0.00      QUAD H 
ATOM    716  C2' GUA    22       7.250  -8.171  -3.321  1.00  0.00      QUAD C 
ATOM    717 H2'' GUA    22       7.400  -7.096  -3.553  0.00  0.00      QUAD H 
ATOM    718  H2' GUA    22       6.766  -8.665  -4.189  0.00  0.00      QUAD H 
END
