# Supplementary material for: Molecular models for intrastrand DNA G-quadruplexes
Source: BMC Struct Biol. 2009 Oct 7;9:64. doi: 10.1186/1472-6807-9-64 (PMC2768733; doi:10.1186/1472-6807-9-64)
Supplement: Additional file 1 — Models for intrastrand G-quadruplexes. The name of the file contains all topology information. Each field is separated by the underscore character. The notation here follows Webba da Silva [56]. The first field indicates the glycosidic bond conformation in the first G-quadruplex strand a stands for anti and s stands for syn. The second field indicates the loop topology by letters p (parallel), l (lateral) and d (diagonal) preceded by + or - sign to indicate clockwise or anti clockwise rotation when the first strand is progressing towards the viewer. Similarly, the third field indicates the parallel or antiparallel (a/p) strand polarity with reference to the first strand. The order is according to the position in the quadruplex (rotating anti-clockwise with the first strand progressing towards the viewer), and in general not according to sequence order. The next three fields indicate loop lengths. The .nrg files contain the energy as ouput by the program NAMD [81]. The total energy is reported in the twelfth field. The .fas files contain the sequence of the representative model. [file 1472-6807-9-64-S1.TGZ › representative_G4_models/aaa_-p-p-p_ppp_2_2_2.pdb]

REMARK  FINAL COORDINATES WRITTEN BY NAMD AT TIMESTEP 300
ATOM      1  H5T GUA     1      -0.811   8.498  -1.654  0.00  0.00      QUAD H 
ATOM      2  O5' GUA     1      -1.396   7.933  -1.143  1.00  0.00      QUAD O 
ATOM      3  C5' GUA     1      -2.715   8.464  -1.297  1.00  0.00      QUAD C 
ATOM      4  H5' GUA     1      -2.843   8.705  -2.376  0.00  0.00      QUAD H 
ATOM      5 H5'' GUA     1      -2.781   9.415  -0.716  0.00  0.00      QUAD H 
ATOM      6  C4' GUA     1      -3.852   7.500  -0.865  1.00  0.00      QUAD C 
ATOM      7  H4' GUA     1      -4.742   7.701  -1.497  0.00  0.00      QUAD H 
ATOM      8  O4' GUA     1      -3.456   6.106  -1.009  1.00  0.00      QUAD O 
ATOM      9  C1' GUA     1      -3.401   5.488   0.282  1.00  0.00      QUAD C 
ATOM     10  H1' GUA     1      -4.329   4.878   0.362  0.00  0.00      QUAD H 
ATOM     11  N9  GUA     1      -2.189   4.712   0.375  1.00  0.00      QUAD N 
ATOM     12  C4  GUA     1      -2.058   3.344   0.349  1.00  0.00      QUAD C 
ATOM     13  N2  GUA     1      -3.485   0.191   0.057  1.00  0.00      QUAD N 
ATOM     14  H21 GUA     1      -3.269  -0.796   0.054  0.00  0.00      QUAD H 
ATOM     15  H22 GUA     1      -4.456   0.440  -0.065  0.00  0.00      QUAD H 
ATOM     16  N3  GUA     1      -3.059   2.453   0.188  1.00  0.00      QUAD N 
ATOM     17  C2  GUA     1      -2.621   1.206   0.206  1.00  0.00      QUAD C 
ATOM     18  N1  GUA     1      -1.302   0.858   0.371  1.00  0.00      QUAD N 
ATOM     19  H1  GUA     1      -1.073  -0.146   0.369  0.00  0.00      QUAD H 
ATOM     20  C6  GUA     1      -0.256   1.758   0.540  1.00  0.00      QUAD C 
ATOM     21  O6  GUA     1       0.900   1.339   0.682  1.00  0.00      QUAD O 
ATOM     22  C5  GUA     1      -0.711   3.100   0.522  1.00  0.00      QUAD C 
ATOM     23  N7  GUA     1      -0.010   4.292   0.654  1.00  0.00      QUAD N 
ATOM     24  C8  GUA     1      -0.925   5.219   0.561  1.00  0.00      QUAD C 
ATOM     25  H8  GUA     1      -0.490   6.115   0.648  0.00  0.00      QUAD H 
ATOM     26  C2' GUA     1      -3.419   6.604   1.305  1.00  0.00      QUAD C 
ATOM     27 H2'' GUA     1      -2.410   7.058   1.425  0.00  0.00      QUAD H 
ATOM     28  H2' GUA     1      -3.727   6.257   2.308  0.00  0.00      QUAD H 
ATOM     29  C3' GUA     1      -4.264   7.641   0.617  1.00  0.00      QUAD C 
ATOM     30  H3' GUA     1      -3.973   8.657   0.962  0.00  0.00      QUAD H 
ATOM     31  O3' GUA     1      -5.662   7.440   0.822  1.00  0.00      QUAD O 
ATOM     32  P   GUA     2      -6.288   7.383   2.281  1.00  0.00      QUAD P 
ATOM     33  O1P GUA     2      -5.389   8.079   3.225  0.00  0.00      QUAD O 
ATOM     34  O2P GUA     2      -7.688   7.870   2.205  0.00  0.00      QUAD O 
ATOM     35  O5' GUA     2      -6.294   5.823   2.613  1.00  0.00      QUAD O 
ATOM     36  C5' GUA     2      -7.115   4.957   1.809  1.00  0.00      QUAD C 
ATOM     37  H5' GUA     2      -6.621   4.772   0.831  0.00  0.00      QUAD H 
ATOM     38 H5'' GUA     2      -8.111   5.428   1.609  0.00  0.00      QUAD H 
ATOM     39  C4' GUA     2      -7.387   3.595   2.494  1.00  0.00      QUAD C 
ATOM     40  H4' GUA     2      -8.195   3.069   1.941  0.00  0.00      QUAD H 
ATOM     41  O4' GUA     2      -6.205   2.754   2.441  1.00  0.00      QUAD O 
ATOM     42  C1' GUA     2      -6.019   2.146   3.715  1.00  0.00      QUAD C 
ATOM     43  H1' GUA     2      -6.641   1.230   3.720  0.00  0.00      QUAD H 
ATOM     44  N9  GUA     2      -4.611   1.918   3.890  1.00  0.00      QUAD N 
ATOM     45  C4  GUA     2      -3.848   0.776   3.874  1.00  0.00      QUAD C 
ATOM     46  N2  GUA     2      -3.608  -2.678   3.593  1.00  0.00      QUAD N 
ATOM     47  H21 GUA     2      -2.950  -3.445   3.598  0.00  0.00      QUAD H 
ATOM     48  H22 GUA     2      -4.580  -2.919   3.463  0.00  0.00      QUAD H 
ATOM     49  N3  GUA     2      -4.306  -0.483   3.712  1.00  0.00      QUAD N 
ATOM     50  C2  GUA     2      -3.329  -1.374   3.741  1.00  0.00      QUAD C 
ATOM     51  N1  GUA     2      -2.005  -1.055   3.918  1.00  0.00      QUAD N 
ATOM     52  H1  GUA     2      -1.327  -1.831   3.925  0.00  0.00      QUAD H 
ATOM     53  C6  GUA     2      -1.511   0.234   4.088  1.00  0.00      QUAD C 
ATOM     54  O6  GUA     2      -0.296   0.413   4.240  1.00  0.00      QUAD O 
ATOM     55  C5  GUA     2      -2.548   1.200   4.057  1.00  0.00      QUAD C 
ATOM     56  N7  GUA     2      -2.496   2.582   4.186  1.00  0.00      QUAD N 
ATOM     57  C8  GUA     2      -3.740   2.965   4.080  1.00  0.00      QUAD C 
ATOM     58  H8  GUA     2      -3.782   3.961   4.163  0.00  0.00      QUAD H 
ATOM     59  C2' GUA     2      -6.530   3.180   4.697  1.00  0.00      QUAD C 
ATOM     60 H2'' GUA     2      -5.850   4.059   4.749  0.00  0.00      QUAD H 
ATOM     61  H2' GUA     2      -6.606   2.795   5.730  0.00  0.00      QUAD H 
ATOM     62  C3' GUA     2      -7.785   3.654   3.994  1.00  0.00      QUAD C 
ATOM     63  H3' GUA     2      -8.012   4.706   4.248  0.00  0.00      QUAD H 
ATOM     64  O3' GUA     2      -8.915   2.842   4.295  1.00  0.00      QUAD O 
ATOM     65  P   GUA     3      -9.377   2.663   5.802  1.00  0.00      QUAD P 
ATOM     66  O1P GUA     3      -8.799   3.741   6.633  0.00  0.00      QUAD O 
ATOM     67  O2P GUA     3     -10.850   2.526   5.832  0.00  0.00      QUAD O 
ATOM     68  O5' GUA     3      -8.701   1.278   6.208  1.00  0.00      QUAD O 
ATOM     69  C5' GUA     3      -8.967   0.134   5.376  1.00  0.00      QUAD C 
ATOM     70  H5' GUA     3      -8.393   0.211   4.437  0.00  0.00      QUAD H 
ATOM     71 H5'' GUA     3     -10.044   0.087   5.123  0.00  0.00      QUAD H 
ATOM     72  C4' GUA     3      -8.645  -1.207   6.045  1.00  0.00      QUAD C 
ATOM     73  H4' GUA     3      -9.083  -2.041   5.462  0.00  0.00      QUAD H 
ATOM     74  O4' GUA     3      -7.224  -1.454   6.046  1.00  0.00      QUAD O 
ATOM     75  C1' GUA     3      -6.835  -1.905   7.325  1.00  0.00      QUAD C 
ATOM     76  H1' GUA     3      -6.945  -3.015   7.334  0.00  0.00      QUAD H 
ATOM     77  N9  GUA     3      -5.492  -1.456   7.512  1.00  0.00      QUAD N 
ATOM     78  C4  GUA     3      -4.295  -2.129   7.552  1.00  0.00      QUAD C 
ATOM     79  N2  GUA     3      -2.505  -5.100   7.361  1.00  0.00      QUAD N 
ATOM     80  H21 GUA     3      -1.572  -5.485   7.409  0.00  0.00      QUAD H 
ATOM     81  H22 GUA     3      -3.256  -5.756   7.200  0.00  0.00      QUAD H 
ATOM     82  N3  GUA     3      -4.126  -3.459   7.402  1.00  0.00      QUAD N 
ATOM     83  C2  GUA     3      -2.854  -3.810   7.489  1.00  0.00      QUAD C 
ATOM     84  N1  GUA     3      -1.827  -2.925   7.708  1.00  0.00      QUAD N 
ATOM     85  H1  GUA     3      -0.873  -3.309   7.759  0.00  0.00      QUAD H 
ATOM     86  C6  GUA     3      -1.978  -1.552   7.866  1.00  0.00      QUAD C 
ATOM     87  O6  GUA     3      -0.983  -0.841   8.059  1.00  0.00      QUAD O 
ATOM     88  C5  GUA     3      -3.337  -1.161   7.774  1.00  0.00      QUAD C 
ATOM     89  N7  GUA     3      -3.922   0.095   7.872  1.00  0.00      QUAD N 
ATOM     90  C8  GUA     3      -5.198  -0.128   7.711  1.00  0.00      QUAD C 
ATOM     91  H8  GUA     3      -5.690   0.740   7.770  0.00  0.00      QUAD H 
ATOM     92  C2' GUA     3      -7.803  -1.236   8.286  1.00  0.00      QUAD C 
ATOM     93 H2'' GUA     3      -7.571  -0.159   8.394  0.00  0.00      QUAD H 
ATOM     94  H2' GUA     3      -7.807  -1.673   9.299  0.00  0.00      QUAD H 
ATOM     95  C3' GUA     3      -9.099  -1.345   7.489  1.00  0.00      QUAD C 
ATOM     96  H3' GUA     3      -9.756  -0.474   7.709  0.00  0.00      QUAD H 
ATOM     97  O3' GUA     3      -9.750  -2.592   7.721  1.00  0.00      QUAD O 
ATOM     98  P   THY     4     -10.620  -2.801   9.013  1.00  0.00      QUAD P 
ATOM     99  O1P THY     4     -11.485  -3.985   8.832  0.00  0.00      QUAD O 
ATOM    100  O2P THY     4      -9.729  -2.795  10.197  0.00  0.00      QUAD O 
ATOM    101  O5' THY     4     -11.495  -1.486   9.008  1.00  0.00      QUAD O 
ATOM    102  C5' THY     4     -12.859  -1.497   8.601  1.00  0.00      QUAD C 
ATOM    103  H5' THY     4     -13.250  -0.469   8.761  0.00  0.00      QUAD H 
ATOM    104 H5'' THY     4     -13.435  -2.180   9.261  0.00  0.00      QUAD H 
ATOM    105  C4' THY     4     -13.088  -1.882   7.124  1.00  0.00      QUAD C 
ATOM    106  H4' THY     4     -12.715  -2.903   6.899  0.00  0.00      QUAD H 
ATOM    107  O4' THY     4     -14.523  -1.910   6.876  1.00  0.00      QUAD O 
ATOM    108  C1' THY     4     -14.908  -0.847   5.999  1.00  0.00      QUAD C 
ATOM    109  H1' THY     4     -15.090  -1.337   5.017  0.00  0.00      QUAD H 
ATOM    110  N1  THY     4     -16.122  -0.177   6.532  1.00  0.00      QUAD N 
ATOM    111  C6  THY     4     -16.038   0.491   7.732  1.00  0.00      QUAD C 
ATOM    112  H6  THY     4     -15.076   0.418   8.240  0.00  0.00      QUAD H 
ATOM    113  C2  THY     4     -17.304  -0.209   5.809  1.00  0.00      QUAD C 
ATOM    114  O2  THY     4     -17.403  -0.791   4.731  1.00  0.00      QUAD O 
ATOM    115  N3  THY     4     -18.365   0.478   6.411  1.00  0.00      QUAD N 
ATOM    116  H3  THY     4     -19.235   0.473   5.901  0.00  0.00      QUAD H 
ATOM    117  C4  THY     4     -18.326   1.174   7.626  1.00  0.00      QUAD C 
ATOM    118  O4  THY     4     -19.335   1.757   8.055  1.00  0.00      QUAD O 
ATOM    119  C5  THY     4     -17.052   1.154   8.298  1.00  0.00      QUAD C 
ATOM    120  C5M THY     4     -16.904   1.847   9.606  0.00  0.00      QUAD C 
ATOM    121  H51 THY     4     -15.865   1.759   9.999  0.00  0.00      QUAD H 
ATOM    122  H52 THY     4     -17.589   1.417  10.370  0.00  0.00      QUAD H 
ATOM    123  H53 THY     4     -17.129   2.932   9.515  0.00  0.00      QUAD H 
ATOM    124  C2' THY     4     -13.689   0.066   5.869  1.00  0.00      QUAD C 
ATOM    125 H2'' THY     4     -13.677   0.817   6.687  0.00  0.00      QUAD H 
ATOM    126  H2' THY     4     -13.684   0.638   4.927  0.00  0.00      QUAD H 
ATOM    127  C3' THY     4     -12.508  -0.872   6.115  1.00  0.00      QUAD C 
ATOM    128  H3' THY     4     -11.701  -0.289   6.618  0.00  0.00      QUAD H 
ATOM    129  O3' THY     4     -11.958  -1.508   4.954  1.00  0.00      QUAD O 
ATOM    130  P   THY     5     -12.167  -1.098   3.440  1.00  0.00      QUAD P 
ATOM    131  O1P THY     5     -13.474  -1.620   2.982  0.00  0.00      QUAD O 
ATOM    132  O2P THY     5     -11.912   0.352   3.276  0.00  0.00      QUAD O 
ATOM    133  O5' THY     5     -11.022  -1.893   2.707  1.00  0.00      QUAD O 
ATOM    134  C5' THY     5     -10.018  -1.195   1.947  1.00  0.00      QUAD C 
ATOM    135  H5' THY     5      -9.351  -0.632   2.637  0.00  0.00      QUAD H 
ATOM    136 H5'' THY     5     -10.472  -0.471   1.232  0.00  0.00      QUAD H 
ATOM    137  C4' THY     5      -9.142  -2.177   1.128  1.00  0.00      QUAD C 
ATOM    138  H4' THY     5      -8.192  -1.685   0.846  0.00  0.00      QUAD H 
ATOM    139  O4' THY     5      -8.865  -3.385   1.902  1.00  0.00      QUAD O 
ATOM    140  C1' THY     5      -9.484  -4.533   1.271  1.00  0.00      QUAD C 
ATOM    141  H1' THY     5      -8.692  -5.008   0.674  0.00  0.00      QUAD H 
ATOM    142  N1  THY     5      -9.976  -5.538   2.239  1.00  0.00      QUAD N 
ATOM    143  C6  THY     5     -10.196  -5.227   3.562  1.00  0.00      QUAD C 
ATOM    144  H6  THY     5     -10.020  -4.188   3.845  0.00  0.00      QUAD H 
ATOM    145  C2  THY     5     -10.240  -6.810   1.746  1.00  0.00      QUAD C 
ATOM    146  O2  THY     5     -10.121  -7.095   0.554  1.00  0.00      QUAD O 
ATOM    147  N3  THY     5     -10.673  -7.721   2.708  1.00  0.00      QUAD N 
ATOM    148  H3  THY     5     -10.831  -8.661   2.374  0.00  0.00      QUAD H 
ATOM    149  C4  THY     5     -10.872  -7.467   4.068  1.00  0.00      QUAD C 
ATOM    150  O4  THY     5     -11.237  -8.372   4.825  1.00  0.00      QUAD O 
ATOM    151  C5  THY     5     -10.631  -6.099   4.469  1.00  0.00      QUAD C 
ATOM    152  C5M THY     5     -10.848  -5.715   5.885  0.00  0.00      QUAD C 
ATOM    153  H51 THY     5     -10.696  -4.621   6.031  0.00  0.00      QUAD H 
ATOM    154  H52 THY     5     -10.142  -6.244   6.564  0.00  0.00      QUAD H 
ATOM    155  H53 THY     5     -11.884  -5.953   6.217  0.00  0.00      QUAD H 
ATOM    156  C2' THY     5     -10.533  -3.973   0.315  1.00  0.00      QUAD C 
ATOM    157 H2'' THY     5     -11.465  -3.744   0.878  0.00  0.00      QUAD H 
ATOM    158  H2' THY     5     -10.767  -4.667  -0.515  0.00  0.00      QUAD H 
ATOM    159  C3' THY     5      -9.888  -2.682  -0.138  1.00  0.00      QUAD C 
ATOM    160  H3' THY     5     -10.680  -1.933  -0.363  0.00  0.00      QUAD H 
ATOM    161  O3' THY     5      -9.131  -2.857  -1.345  1.00  0.00      QUAD O 
ATOM    162  P   GUA     6      -7.624  -3.308  -1.531  1.00  0.00      QUAD P 
ATOM    163  O1P GUA     6      -6.928  -2.247  -2.308  0.00  0.00      QUAD O 
ATOM    164  O2P GUA     6      -7.046  -3.657  -0.233  0.00  0.00      QUAD O 
ATOM    165  O5' GUA     6      -7.634  -4.614  -2.433  1.00  0.00      QUAD O 
ATOM    166  C5' GUA     6      -7.803  -5.927  -1.894  1.00  0.00      QUAD C 
ATOM    167  H5' GUA     6      -8.187  -6.566  -2.722  0.00  0.00      QUAD H 
ATOM    168 H5'' GUA     6      -8.619  -5.942  -1.143  0.00  0.00      QUAD H 
ATOM    169  C4' GUA     6      -6.537  -6.646  -1.324  1.00  0.00      QUAD C 
ATOM    170  H4' GUA     6      -6.378  -7.580  -1.904  0.00  0.00      QUAD H 
ATOM    171  O4' GUA     6      -5.288  -5.902  -1.461  1.00  0.00      QUAD O 
ATOM    172  C1' GUA     6      -4.497  -6.078  -0.269  1.00  0.00      QUAD C 
ATOM    173  H1' GUA     6      -3.968  -7.045  -0.372  0.00  0.00      QUAD H 
ATOM    174  N9  GUA     6      -3.595  -4.941  -0.121  1.00  0.00      QUAD N 
ATOM    175  C4  GUA     6      -2.239  -4.815   0.065  1.00  0.00      QUAD C 
ATOM    176  N2  GUA     6       0.894  -6.267   0.438  1.00  0.00      QUAD N 
ATOM    177  H21 GUA     6       1.872  -6.053   0.575  0.00  0.00      QUAD H 
ATOM    178  H22 GUA     6       0.651  -7.245   0.375  0.00  0.00      QUAD H 
ATOM    179  N3  GUA     6      -1.352  -5.828   0.153  1.00  0.00      QUAD N 
ATOM    180  C2  GUA     6      -0.117  -5.391   0.331  1.00  0.00      QUAD C 
ATOM    181  N1  GUA     6       0.223  -4.063   0.419  1.00  0.00      QUAD N 
ATOM    182  H1  GUA     6       1.218  -3.837   0.560  0.00  0.00      QUAD H 
ATOM    183  C6  GUA     6      -0.674  -3.004   0.332  1.00  0.00      QUAD C 
ATOM    184  O6  GUA     6      -0.263  -1.840   0.425  1.00  0.00      QUAD O 
ATOM    185  C5  GUA     6      -2.003  -3.458   0.140  1.00  0.00      QUAD C 
ATOM    186  N7  GUA     6      -3.188  -2.746   0.004  1.00  0.00      QUAD N 
ATOM    187  C8  GUA     6      -4.103  -3.664  -0.148  1.00  0.00      QUAD C 
ATOM    188  H8  GUA     6      -4.994  -3.222  -0.253  0.00  0.00      QUAD H 
ATOM    189  C2' GUA     6      -5.529  -6.149   0.839  1.00  0.00      QUAD C 
ATOM    190 H2'' GUA     6      -5.950  -5.154   1.086  0.00  0.00      QUAD H 
ATOM    191  H2' GUA     6      -5.112  -6.553   1.780  0.00  0.00      QUAD H 
ATOM    192  C3' GUA     6      -6.607  -7.007   0.173  1.00  0.00      QUAD C 
ATOM    193  H3' GUA     6      -7.613  -6.731   0.554  0.00  0.00      QUAD H 
ATOM    194  O3' GUA     6      -6.364  -8.396   0.375  1.00  0.00      QUAD O 
ATOM    195  P   GUA     7      -6.465  -9.010   1.832  1.00  0.00      QUAD P 
ATOM    196  O1P GUA     7      -7.141  -8.046   2.731  0.00  0.00      QUAD O 
ATOM    197  O2P GUA     7      -7.064 -10.358   1.714  0.00  0.00      QUAD O 
ATOM    198  O5' GUA     7      -4.939  -9.132   2.254  1.00  0.00      QUAD O 
ATOM    199  C5' GUA     7      -4.118 -10.087   1.567  1.00  0.00      QUAD C 
ATOM    200  H5' GUA     7      -3.935  -9.761   0.516  0.00  0.00      QUAD H 
ATOM    201 H5'' GUA     7      -4.611 -11.088   1.550  0.00  0.00      QUAD H 
ATOM    202  C4' GUA     7      -2.770 -10.259   2.274  1.00  0.00      QUAD C 
ATOM    203  H4' GUA     7      -2.195 -11.084   1.799  0.00  0.00      QUAD H 
ATOM    204  O4' GUA     7      -1.959  -9.060   2.134  1.00  0.00      QUAD O 
ATOM    205  C1' GUA     7      -1.426  -8.693   3.398  1.00  0.00      QUAD C 
ATOM    206  H1' GUA     7      -0.455  -9.220   3.512  0.00  0.00      QUAD H 
ATOM    207  N9  GUA     7      -1.272  -7.250   3.450  1.00  0.00      QUAD N 
ATOM    208  C4  GUA     7      -0.140  -6.496   3.644  1.00  0.00      QUAD C 
ATOM    209  N2  GUA     7       3.304  -6.290   4.048  1.00  0.00      QUAD N 
ATOM    210  H21 GUA     7       4.063  -5.639   4.190  0.00  0.00      QUAD H 
ATOM    211  H22 GUA     7       3.554  -7.267   3.989  0.00  0.00      QUAD H 
ATOM    212  N3  GUA     7       1.120  -6.967   3.745  1.00  0.00      QUAD N 
ATOM    213  C2  GUA     7       2.000  -5.997   3.929  1.00  0.00      QUAD C 
ATOM    214  N1  GUA     7       1.669  -4.667   4.010  1.00  0.00      QUAD N 
ATOM    215  H1  GUA     7       2.436  -3.996   4.156  0.00  0.00      QUAD H 
ATOM    216  C6  GUA     7       0.378  -4.159   3.910  1.00  0.00      QUAD C 
ATOM    217  O6  GUA     7       0.188  -2.939   3.997  1.00  0.00      QUAD O 
ATOM    218  C5  GUA     7      -0.576  -5.189   3.711  1.00  0.00      QUAD C 
ATOM    219  N7  GUA     7      -1.955  -5.123   3.562  1.00  0.00      QUAD N 
ATOM    220  C8  GUA     7      -2.325  -6.366   3.411  1.00  0.00      QUAD C 
ATOM    221  H8  GUA     7      -3.318  -6.399   3.298  0.00  0.00      QUAD H 
ATOM    222  C2' GUA     7      -2.434  -9.210   4.417  1.00  0.00      QUAD C 
ATOM    223 H2'' GUA     7      -3.315  -8.530   4.472  0.00  0.00      QUAD H 
ATOM    224  H2' GUA     7      -1.993  -9.287   5.430  0.00  0.00      QUAD H 
ATOM    225  C3' GUA     7      -2.884 -10.523   3.790  1.00  0.00      QUAD C 
ATOM    226  H3' GUA     7      -3.953 -10.718   4.033  0.00  0.00      QUAD H 
ATOM    227  O3' GUA     7      -2.087 -11.633   4.201  1.00  0.00      QUAD O 
ATOM    228  P   GUA     8      -2.043 -12.089   5.720  1.00  0.00      QUAD P 
ATOM    229  O1P GUA     8      -3.164 -11.464   6.461  0.00  0.00      QUAD O 
ATOM    230  O2P GUA     8      -1.952 -13.563   5.773  0.00  0.00      QUAD O 
ATOM    231  O5' GUA     8      -0.668 -11.456   6.227  1.00  0.00      QUAD O 
ATOM    232  C5' GUA     8       0.508 -11.936   5.552  1.00  0.00      QUAD C 
ATOM    233  H5' GUA     8       0.506 -11.584   4.496  0.00  0.00      QUAD H 
ATOM    234 H5'' GUA     8       0.532 -13.050   5.565  0.00  0.00      QUAD H 
ATOM    235  C4' GUA     8       1.806 -11.474   6.217  1.00  0.00      QUAD C 
ATOM    236  H4' GUA     8       2.671 -11.941   5.694  0.00  0.00      QUAD H 
ATOM    237  O4' GUA     8       1.962 -10.037   6.089  1.00  0.00      QUAD O 
ATOM    238  C1' GUA     8       2.239  -9.460   7.354  1.00  0.00      QUAD C 
ATOM    239  H1' GUA     8       3.348  -9.428   7.445  0.00  0.00      QUAD H 
ATOM    240  N9  GUA     8       1.651  -8.117   7.412  1.00  0.00      QUAD N 
ATOM    241  C4  GUA     8       2.309  -6.931   7.631  1.00  0.00      QUAD C 
ATOM    242  N2  GUA     8       5.265  -5.184   8.158  1.00  0.00      QUAD N 
ATOM    243  H21 GUA     8       5.639  -4.259   8.313  0.00  0.00      QUAD H 
ATOM    244  H22 GUA     8       5.932  -5.942   8.132  0.00  0.00      QUAD H 
ATOM    245  N3  GUA     8       3.641  -6.779   7.790  1.00  0.00      QUAD N 
ATOM    246  C2  GUA     8       3.976  -5.515   7.983  1.00  0.00      QUAD C 
ATOM    247  N1  GUA     8       3.076  -4.479   8.021  1.00  0.00      QUAD N 
ATOM    248  H1  GUA     8       3.449  -3.532   8.180  0.00  0.00      QUAD H 
ATOM    249  C6  GUA     8       1.701  -4.612   7.861  1.00  0.00      QUAD C 
ATOM    250  O6  GUA     8       0.975  -3.610   7.912  1.00  0.00      QUAD O 
ATOM    251  C5  GUA     8       1.326  -5.963   7.651  1.00  0.00      QUAD C 
ATOM    252  N7  GUA     8       0.075  -6.530   7.449  1.00  0.00      QUAD N 
ATOM    253  C8  GUA     8       0.315  -7.806   7.313  1.00  0.00      QUAD C 
ATOM    254  H8  GUA     8      -0.550  -8.286   7.163  0.00  0.00      QUAD H 
ATOM    255  C2' GUA     8       1.662 -10.428   8.379  1.00  0.00      QUAD C 
ATOM    256 H2'' GUA     8       0.570 -10.263   8.505  0.00  0.00      QUAD H 
ATOM    257  H2' GUA     8       2.162 -10.294   9.359  0.00  0.00      QUAD H 
ATOM    258  C3' GUA     8       1.872 -11.785   7.719  1.00  0.00      QUAD C 
ATOM    259  H3' GUA     8       1.009 -12.453   7.943  0.00  0.00      QUAD H 
ATOM    260  O3' GUA     8       3.118 -12.386   8.105  1.00  0.00      QUAD O 
ATOM    261  P   THY     9       3.177 -13.127   9.515  1.00  0.00      QUAD P 
ATOM    262  O1P THY     9       4.514 -13.737   9.689  0.00  0.00      QUAD O 
ATOM    263  O2P THY     9       2.733 -12.205  10.583  0.00  0.00      QUAD O 
ATOM    264  O5' THY     9       2.078 -14.251   9.336  1.00  0.00      QUAD O 
ATOM    265  C5' THY     9       2.449 -15.611   9.125  1.00  0.00      QUAD C 
ATOM    266  H5' THY     9       1.539 -16.229   9.290  0.00  0.00      QUAD H 
ATOM    267 H5'' THY     9       3.206 -15.937   9.874  0.00  0.00      QUAD H 
ATOM    268  C4' THY     9       2.979 -15.873   7.706  1.00  0.00      QUAD C 
ATOM    269  H4' THY     9       3.985 -15.420   7.581  0.00  0.00      QUAD H 
ATOM    270  O4' THY     9       3.118 -17.312   7.526  1.00  0.00      QUAD O 
ATOM    271  C1' THY     9       2.202 -17.787   6.533  1.00  0.00      QUAD C 
ATOM    272  H1' THY     9       2.821 -17.920   5.621  0.00  0.00      QUAD H 
ATOM    273  N1  THY     9       1.577 -19.053   6.989  1.00  0.00      QUAD N 
ATOM    274  C6  THY     9       0.803 -19.047   8.128  1.00  0.00      QUAD C 
ATOM    275  H6  THY     9       0.736 -18.085   8.637  0.00  0.00      QUAD H 
ATOM    276  C2  THY     9       1.749 -20.211   6.243  1.00  0.00      QUAD C 
ATOM    277  O2  THY     9       2.413 -20.237   5.211  1.00  0.00      QUAD O 
ATOM    278  N3  THY     9       1.097 -21.332   6.767  1.00  0.00      QUAD N 
ATOM    279  H3  THY     9       1.202 -22.185   6.239  0.00  0.00      QUAD H 
ATOM    280  C4  THY     9       0.304 -21.377   7.919  1.00  0.00      QUAD C 
ATOM    281  O4  THY     9      -0.234 -22.434   8.276  1.00  0.00      QUAD O 
ATOM    282  C5  THY     9       0.174 -20.122   8.614  1.00  0.00      QUAD C 
ATOM    283  C5M THY     9      -0.638 -20.085   9.860  0.00  0.00      QUAD C 
ATOM    284  H51 THY     9      -0.689 -19.059  10.289  0.00  0.00      QUAD H 
ATOM    285  H52 THY     9      -0.205 -20.755  10.637  0.00  0.00      QUAD H 
ATOM    286  H53 THY     9      -1.682 -20.417   9.666  0.00  0.00      QUAD H 
ATOM    287  C2' THY     9       1.214 -16.650   6.283  1.00  0.00      QUAD C 
ATOM    288 H2'' THY     9       0.401 -16.672   7.043  0.00  0.00      QUAD H 
ATOM    289  H2' THY     9       0.727 -16.711   5.294  0.00  0.00      QUAD H 
ATOM    290  C3' THY     9       2.055 -15.405   6.558  1.00  0.00      QUAD C 
ATOM    291  H3' THY     9       1.387 -14.594   6.928  0.00  0.00      QUAD H 
ATOM    292  O3' THY     9       2.800 -14.909   5.438  1.00  0.00      QUAD O 
ATOM    293  P   THY    10       2.381 -14.991   3.915  1.00  0.00      QUAD P 
ATOM    294  O1P THY    10       2.905 -16.254   3.347  0.00  0.00      QUAD O 
ATOM    295  O2P THY    10       0.930 -14.737   3.777  0.00  0.00      QUAD O 
ATOM    296  O5' THY    10       3.172 -13.783   3.279  1.00  0.00      QUAD O 
ATOM    297  C5' THY    10       2.504 -12.835   2.426  1.00  0.00      QUAD C 
ATOM    298  H5' THY    10       1.853 -12.187   3.049  0.00  0.00      QUAD H 
ATOM    299 H5'' THY    10       1.865 -13.351   1.672  0.00  0.00      QUAD H 
ATOM    300  C4' THY    10       3.490 -11.897   1.674  1.00  0.00      QUAD C 
ATOM    301  H4' THY    10       2.957 -10.982   1.376  0.00  0.00      QUAD H 
ATOM    302  O4' THY    10       4.614 -11.574   2.529  1.00  0.00      QUAD O 
ATOM    303  C1' THY    10       5.800 -12.173   1.986  1.00  0.00      QUAD C 
ATOM    304  H1' THY    10       6.244 -11.360   1.393  0.00  0.00      QUAD H 
ATOM    305  N1  THY    10       6.754 -12.625   3.015  1.00  0.00      QUAD N 
ATOM    306  C6  THY    10       6.359 -12.870   4.311  1.00  0.00      QUAD C 
ATOM    307  H6  THY    10       5.301 -12.709   4.523  0.00  0.00      QUAD H 
ATOM    308  C2  THY    10       8.049 -12.898   2.592  1.00  0.00      QUAD C 
ATOM    309  O2  THY    10       8.398 -12.800   1.413  1.00  0.00      QUAD O 
ATOM    310  N3  THY    10       8.904 -13.315   3.610  1.00  0.00      QUAD N 
ATOM    311  H3  THY    10       9.861 -13.480   3.335  0.00  0.00      QUAD H 
ATOM    312  C4  THY    10       8.571 -13.516   4.952  1.00  0.00      QUAD C 
ATOM    313  O4  THY    10       9.432 -13.864   5.767  1.00  0.00      QUAD O 
ATOM    314  C5  THY    10       7.177 -13.304   5.267  1.00  0.00      QUAD C 
ATOM    315  C5M THY    10       6.712 -13.548   6.655  0.00  0.00      QUAD C 
ATOM    316  H51 THY    10       5.603 -13.473   6.730  0.00  0.00      QUAD H 
ATOM    317  H52 THY    10       7.150 -12.807   7.360  0.00  0.00      QUAD H 
ATOM    318  H53 THY    10       7.000 -14.564   7.006  0.00  0.00      QUAD H 
ATOM    319  C2' THY    10       5.321 -13.270   1.040  1.00  0.00      QUAD C 
ATOM    320 H2'' THY    10       5.042 -14.183   1.605  0.00  0.00      QUAD H 
ATOM    321  H2' THY    10       6.090 -13.537   0.287  0.00  0.00      QUAD H 
ATOM    322  C3' THY    10       4.117 -12.601   0.440  1.00  0.00      QUAD C 
ATOM    323  H3' THY    10       3.396 -13.349   0.036  0.00  0.00      QUAD H 
ATOM    324  O3' THY    10       4.597 -11.789  -0.617  1.00  0.00      QUAD O 
ATOM    325  P   GUA    11       4.309 -10.386  -1.226  1.00  0.00      QUAD P 
ATOM    326  O1P GUA    11       3.878 -10.606  -2.628  0.00  0.00      QUAD O 
ATOM    327  O2P GUA    11       3.393  -9.599  -0.366  0.00  0.00      QUAD O 
ATOM    328  O5' GUA    11       5.706  -9.633  -1.227  1.00  0.00      QUAD O 
ATOM    329  C5' GUA    11       7.019 -10.116  -0.927  1.00  0.00      QUAD C 
ATOM    330  H5' GUA    11       7.531 -10.373  -1.882  0.00  0.00      QUAD H 
ATOM    331 H5'' GUA    11       7.000 -11.068  -0.368  0.00  0.00      QUAD H 
ATOM    332  C4' GUA    11       7.917  -9.072  -0.188  1.00  0.00      QUAD C 
ATOM    333  H4' GUA    11       8.900  -9.032  -0.702  0.00  0.00      QUAD H 
ATOM    334  O4' GUA    11       7.364  -7.720  -0.231  1.00  0.00      QUAD O 
ATOM    335  C1' GUA    11       7.193  -7.206   1.102  1.00  0.00      QUAD C 
ATOM    336  H1' GUA    11       8.104  -6.599   1.294  0.00  0.00      QUAD H 
ATOM    337  N9  GUA    11       5.983  -6.400   1.116  1.00  0.00      QUAD N 
ATOM    338  C4  GUA    11       5.852  -5.032   1.142  1.00  0.00      QUAD C 
ATOM    339  N2  GUA    11       7.279  -1.879   1.433  1.00  0.00      QUAD N 
ATOM    340  H21 GUA    11       7.063  -0.892   1.435  0.00  0.00      QUAD H 
ATOM    341  H22 GUA    11       8.250  -2.128   1.555  0.00  0.00      QUAD H 
ATOM    342  N3  GUA    11       6.853  -4.141   1.306  1.00  0.00      QUAD N 
ATOM    343  C2  GUA    11       6.415  -2.894   1.286  1.00  0.00      QUAD C 
ATOM    344  N1  GUA    11       5.096  -2.546   1.120  1.00  0.00      QUAD N 
ATOM    345  H1  GUA    11       4.867  -1.542   1.121  0.00  0.00      QUAD H 
ATOM    346  C6  GUA    11       4.050  -3.446   0.951  1.00  0.00      QUAD C 
ATOM    347  O6  GUA    11       2.894  -3.027   0.810  1.00  0.00      QUAD O 
ATOM    348  C5  GUA    11       4.505  -4.788   0.970  1.00  0.00      QUAD C 
ATOM    349  N7  GUA    11       3.804  -5.980   0.838  1.00  0.00      QUAD N 
ATOM    350  C8  GUA    11       4.719  -6.907   0.931  1.00  0.00      QUAD C 
ATOM    351  H8  GUA    11       4.284  -7.803   0.845  0.00  0.00      QUAD H 
ATOM    352  C2' GUA    11       7.159  -8.423   2.003  1.00  0.00      QUAD C 
ATOM    353 H2'' GUA    11       6.161  -8.926   1.960  0.00  0.00      QUAD H 
ATOM    354  H2' GUA    11       7.385  -8.167   3.055  0.00  0.00      QUAD H 
ATOM    355  C3' GUA    11       8.180  -9.313   1.310  1.00  0.00      QUAD C 
ATOM    356  H3' GUA    11       8.004 -10.380   1.550  0.00  0.00      QUAD H 
ATOM    357  O3' GUA    11       9.524  -8.977   1.648  1.00  0.00      QUAD O 
ATOM    358  P   GUA    12      10.100  -9.027   3.117  1.00  0.00      QUAD P 
ATOM    359  O1P GUA    12       9.200  -9.828   3.977  0.00  0.00      QUAD O 
ATOM    360  O2P GUA    12      11.515  -9.457   3.041  0.00  0.00      QUAD O 
ATOM    361  O5' GUA    12      10.037  -7.503   3.564  1.00  0.00      QUAD O 
ATOM    362  C5' GUA    12      10.860  -6.549   2.876  1.00  0.00      QUAD C 
ATOM    363  H5' GUA    12      10.431  -6.328   1.870  0.00  0.00      QUAD H 
ATOM    364 H5'' GUA    12      11.897  -6.939   2.736  0.00  0.00      QUAD H 
ATOM    365  C4' GUA    12      10.976  -5.240   3.670  1.00  0.00      QUAD C 
ATOM    366  H4' GUA    12      11.794  -4.620   3.241  0.00  0.00      QUAD H 
ATOM    367  O4' GUA    12       9.758  -4.464   3.542  1.00  0.00      QUAD O 
ATOM    368  C1' GUA    12       9.286  -4.084   4.830  1.00  0.00      QUAD C 
ATOM    369  H1' GUA    12       9.749  -3.098   5.050  0.00  0.00      QUAD H 
ATOM    370  N9  GUA    12       7.842  -3.993   4.762  1.00  0.00      QUAD N 
ATOM    371  C4  GUA    12       7.079  -2.851   4.778  1.00  0.00      QUAD C 
ATOM    372  N2  GUA    12       6.839   0.603   5.056  1.00  0.00      QUAD N 
ATOM    373  H21 GUA    12       6.182   1.370   5.049  0.00  0.00      QUAD H 
ATOM    374  H22 GUA    12       7.811   0.844   5.187  0.00  0.00      QUAD H 
ATOM    375  N3  GUA    12       7.537  -1.592   4.942  1.00  0.00      QUAD N 
ATOM    376  C2  GUA    12       6.560  -0.701   4.910  1.00  0.00      QUAD C 
ATOM    377  N1  GUA    12       5.236  -1.020   4.733  1.00  0.00      QUAD N 
ATOM    378  H1  GUA    12       4.558  -0.244   4.725  0.00  0.00      QUAD H 
ATOM    379  C6  GUA    12       4.742  -2.309   4.564  1.00  0.00      QUAD C 
ATOM    380  O6  GUA    12       3.527  -2.488   4.411  1.00  0.00      QUAD O 
ATOM    381  C5  GUA    12       5.779  -3.275   4.594  1.00  0.00      QUAD C 
ATOM    382  N7  GUA    12       5.727  -4.657   4.466  1.00  0.00      QUAD N 
ATOM    383  C8  GUA    12       6.971  -5.040   4.571  1.00  0.00      QUAD C 
ATOM    384  H8  GUA    12       7.013  -6.036   4.487  0.00  0.00      QUAD H 
ATOM    385  C2' GUA    12       9.814  -5.137   5.783  1.00  0.00      QUAD C 
ATOM    386 H2'' GUA    12       9.195  -6.061   5.719  0.00  0.00      QUAD H 
ATOM    387  H2' GUA    12       9.807  -4.783   6.829  0.00  0.00      QUAD H 
ATOM    388  C3' GUA    12      11.195  -5.405   5.188  1.00  0.00      QUAD C 
ATOM    389  H3' GUA    12      11.511  -6.452   5.393  0.00  0.00      QUAD H 
ATOM    390  O3' GUA    12      12.191  -4.503   5.666  1.00  0.00      QUAD O 
ATOM    391  P   GUA    13      12.559  -4.358   7.196  1.00  0.00      QUAD P 
ATOM    392  O1P GUA    13      12.063  -5.543   7.938  0.00  0.00      QUAD O 
ATOM    393  O2P GUA    13      13.999  -4.052   7.320  0.00  0.00      QUAD O 
ATOM    394  O5' GUA    13      11.710  -3.082   7.625  1.00  0.00      QUAD O 
ATOM    395  C5' GUA    13      11.998  -1.836   6.967  1.00  0.00      QUAD C 
ATOM    396  H5' GUA    13      11.509  -1.815   5.969  0.00  0.00      QUAD H 
ATOM    397 H5'' GUA    13      13.094  -1.704   6.827  0.00  0.00      QUAD H 
ATOM    398  C4' GUA    13      11.525  -0.629   7.778  1.00  0.00      QUAD C 
ATOM    399  H4' GUA    13      11.940   0.303   7.329  0.00  0.00      QUAD H 
ATOM    400  O4' GUA    13      10.088  -0.519   7.728  1.00  0.00      QUAD O 
ATOM    401  C1' GUA    13       9.549  -0.458   9.044  1.00  0.00      QUAD C 
ATOM    402  H1' GUA    13       9.476   0.626   9.285  0.00  0.00      QUAD H 
ATOM    403  N9  GUA    13       8.236  -1.078   8.988  1.00  0.00      QUAD N 
ATOM    404  C4  GUA    13       7.038  -0.405   8.949  1.00  0.00      QUAD C 
ATOM    405  N2  GUA    13       5.249   2.566   9.138  1.00  0.00      QUAD N 
ATOM    406  H21 GUA    13       4.317   2.952   9.089  0.00  0.00      QUAD H 
ATOM    407  H22 GUA    13       6.000   3.222   9.299  0.00  0.00      QUAD H 
ATOM    408  N3  GUA    13       6.869   0.925   9.101  1.00  0.00      QUAD N 
ATOM    409  C2  GUA    13       5.597   1.276   9.012  1.00  0.00      QUAD C 
ATOM    410  N1  GUA    13       4.570   0.391   8.793  1.00  0.00      QUAD N 
ATOM    411  H1  GUA    13       3.616   0.775   8.742  0.00  0.00      QUAD H 
ATOM    412  C6  GUA    13       4.721  -0.982   8.635  1.00  0.00      QUAD C 
ATOM    413  O6  GUA    13       3.726  -1.693   8.441  1.00  0.00      QUAD O 
ATOM    414  C5  GUA    13       6.081  -1.373   8.727  1.00  0.00      QUAD C 
ATOM    415  N7  GUA    13       6.666  -2.629   8.629  1.00  0.00      QUAD N 
ATOM    416  C8  GUA    13       7.942  -2.406   8.790  1.00  0.00      QUAD C 
ATOM    417  H8  GUA    13       8.434  -3.275   8.732  0.00  0.00      QUAD H 
ATOM    418  C2' GUA    13      10.568  -1.131   9.939  1.00  0.00      QUAD C 
ATOM    419 H2'' GUA    13      10.468  -2.238   9.877  0.00  0.00      QUAD H 
ATOM    420  H2' GUA    13      10.443  -0.807  10.990  0.00  0.00      QUAD H 
ATOM    421  C3' GUA    13      11.867  -0.692   9.272  1.00  0.00      QUAD C 
ATOM    422  H3' GUA    13      12.643  -1.477   9.396  0.00  0.00      QUAD H 
ATOM    423  O3' GUA    13      12.316   0.576   9.758  1.00  0.00      QUAD O 
ATOM    424  P   THY    14      13.098   0.692  11.130  1.00  0.00      QUAD P 
ATOM    425  O1P THY    14      13.630   2.069  11.265  0.00  0.00      QUAD O 
ATOM    426  O2P THY    14      12.236   0.203  12.229  0.00  0.00      QUAD O 
ATOM    427  O5' THY    14      14.285  -0.333  10.918  1.00  0.00      QUAD O 
ATOM    428  C5' THY    14      15.619   0.145  10.759  1.00  0.00      QUAD C 
ATOM    429  H5' THY    14      16.294  -0.720  10.938  0.00  0.00      QUAD H 
ATOM    430 H5'' THY    14      15.866   0.910  11.531  0.00  0.00      QUAD H 
ATOM    431  C4' THY    14      15.878   0.710   9.352  1.00  0.00      QUAD C 
ATOM    432  H4' THY    14      15.348   1.677   9.220  0.00  0.00      QUAD H 
ATOM    433  O4' THY    14      17.305   0.967   9.217  1.00  0.00      QUAD O 
ATOM    434  C1' THY    14      17.890   0.076   8.261  1.00  0.00      QUAD C 
ATOM    435  H1' THY    14      18.027   0.693   7.347  0.00  0.00      QUAD H 
ATOM    436  N1  THY    14      19.168  -0.458   8.791  1.00  0.00      QUAD N 
ATOM    437  C6  THY    14      19.146  -1.249   9.918  1.00  0.00      QUAD C 
ATOM    438  H6  THY    14      18.163  -1.382  10.372  0.00  0.00      QUAD H 
ATOM    439  C2  THY    14      20.355  -0.185   8.128  1.00  0.00      QUAD C 
ATOM    440  O2  THY    14      20.398   0.500   7.110  1.00  0.00      QUAD O 
ATOM    441  N3  THY    14      21.485  -0.764   8.715  1.00  0.00      QUAD N 
ATOM    442  H3  THY    14      22.360  -0.587   8.247  0.00  0.00      QUAD H 
ATOM    443  C4  THY    14      21.513  -1.575   9.856  1.00  0.00      QUAD C 
ATOM    444  O4  THY    14      22.580  -2.045  10.274  1.00  0.00      QUAD O 
ATOM    445  C5  THY    14      20.229  -1.807  10.466  1.00  0.00      QUAD C 
ATOM    446  C5M THY    14      20.160  -2.645  11.693  0.00  0.00      QUAD C 
ATOM    447  H51 THY    14      19.112  -2.767  12.050  0.00  0.00      QUAD H 
ATOM    448  H52 THY    14      20.747  -2.187  12.520  0.00  0.00      QUAD H 
ATOM    449  H53 THY    14      20.566  -3.663  11.506  0.00  0.00      QUAD H 
ATOM    450  C2' THY    14      16.836  -0.991   7.966  1.00  0.00      QUAD C 
ATOM    451 H2'' THY    14      16.885  -1.805   8.724  0.00  0.00      QUAD H 
ATOM    452  H2' THY    14      16.975  -1.470   6.982  0.00  0.00      QUAD H 
ATOM    453  C3' THY    14      15.518  -0.254   8.193  1.00  0.00      QUAD C 
ATOM    454  H3' THY    14      14.755  -0.986   8.544  0.00  0.00      QUAD H 
ATOM    455  O3' THY    14      14.992   0.436   7.050  1.00  0.00      QUAD O 
ATOM    456  P   THY    15      15.213   0.046   5.529  1.00  0.00      QUAD P 
ATOM    457  O1P THY    15      16.481   0.656   5.068  0.00  0.00      QUAD O 
ATOM    458  O2P THY    15      15.063  -1.417   5.357  0.00  0.00      QUAD O 
ATOM    459  O5' THY    15      14.006   0.768   4.808  1.00  0.00      QUAD O 
ATOM    460  C5' THY    15      13.284   0.138   3.734  1.00  0.00      QUAD C 
ATOM    461  H5' THY    15      12.530  -0.555   4.167  0.00  0.00      QUAD H 
ATOM    462 H5'' THY    15      13.953  -0.462   3.077  0.00  0.00      QUAD H 
ATOM    463  C4' THY    15      12.541   1.169   2.835  1.00  0.00      QUAD C 
ATOM    464  H4' THY    15      11.716   0.667   2.294  0.00  0.00      QUAD H 
ATOM    465  O4' THY    15      12.024   2.266   3.651  1.00  0.00      QUAD O 
ATOM    466  C1' THY    15      12.709   3.481   3.302  1.00  0.00      QUAD C 
ATOM    467  H1' THY    15      12.016   3.932   2.587  0.00  0.00      QUAD H 
ATOM    468  N1  THY    15      12.927   4.404   4.443  1.00  0.00      QUAD N 
ATOM    469  C6  THY    15      12.956   3.964   5.749  1.00  0.00      QUAD C 
ATOM    470  H6  THY    15      12.805   2.892   5.881  0.00  0.00      QUAD H 
ATOM    471  C2  THY    15      13.238   5.724   4.126  1.00  0.00      QUAD C 
ATOM    472  O2  THY    15      13.358   6.119   2.964  1.00  0.00      QUAD O 
ATOM    473  N3  THY    15      13.415   6.553   5.230  1.00  0.00      QUAD N 
ATOM    474  H3  THY    15      13.588   7.526   5.030  0.00  0.00      QUAD H 
ATOM    475  C4  THY    15      13.346   6.177   6.574  1.00  0.00      QUAD C 
ATOM    476  O4  THY    15      13.446   7.021   7.471  1.00  0.00      QUAD O 
ATOM    477  C5  THY    15      13.167   4.760   6.796  1.00  0.00      QUAD C 
ATOM    478  C5M THY    15      13.249   4.239   8.185  0.00  0.00      QUAD C 
ATOM    479  H51 THY    15      13.150   3.128   8.213  0.00  0.00      QUAD H 
ATOM    480  H52 THY    15      12.446   4.664   8.828  0.00  0.00      QUAD H 
ATOM    481  H53 THY    15      14.226   4.496   8.656  0.00  0.00      QUAD H 
ATOM    482  C2' THY    15      13.979   3.069   2.575  1.00  0.00      QUAD C 
ATOM    483 H2'' THY    15      14.763   2.800   3.319  0.00  0.00      QUAD H 
ATOM    484  H2' THY    15      14.371   3.855   1.907  0.00  0.00      QUAD H 
ATOM    485  C3' THY    15      13.524   1.840   1.846  1.00  0.00      QUAD C 
ATOM    486  H3' THY    15      14.379   1.136   1.736  0.00  0.00      QUAD H 
ATOM    487  O3' THY    15      13.073   2.148   0.532  1.00  0.00      QUAD O 
ATOM    488  P   GUA    16      11.725   2.315  -0.254  1.00  0.00      QUAD P 
ATOM    489  O1P GUA    16      11.927   1.631  -1.549  0.00  0.00      QUAD O 
ATOM    490  O2P GUA    16      10.591   1.854   0.561  0.00  0.00      QUAD O 
ATOM    491  O5' GUA    16      11.525   3.840  -0.613  1.00  0.00      QUAD O 
ATOM    492  C5' GUA    16      11.466   5.008   0.187  1.00  0.00      QUAD C 
ATOM    493  H5' GUA    16      11.826   5.858  -0.433  0.00  0.00      QUAD H 
ATOM    494 H5'' GUA    16      12.202   4.961   1.003  0.00  0.00      QUAD H 
ATOM    495  C4' GUA    16      10.062   5.423   0.716  1.00  0.00      QUAD C 
ATOM    496  H4' GUA    16       9.716   6.315   0.168  0.00  0.00      QUAD H 
ATOM    497  O4' GUA    16       9.018   4.450   0.485  1.00  0.00      QUAD O 
ATOM    498  C1' GUA    16       8.164   4.465   1.624  1.00  0.00      QUAD C 
ATOM    499  H1' GUA    16       7.538   5.379   1.521  0.00  0.00      QUAD H 
ATOM    500  N9  GUA    16       7.389   3.253   1.612  1.00  0.00      QUAD N 
ATOM    501  C4  GUA    16       6.033   3.127   1.427  1.00  0.00      QUAD C 
ATOM    502  N2  GUA    16       2.900   4.579   1.052  1.00  0.00      QUAD N 
ATOM    503  H21 GUA    16       1.923   4.365   0.913  0.00  0.00      QUAD H 
ATOM    504  H22 GUA    16       3.143   5.557   1.117  0.00  0.00      QUAD H 
ATOM    505  N3  GUA    16       5.146   4.140   1.341  1.00  0.00      QUAD N 
ATOM    506  C2  GUA    16       3.911   3.703   1.160  1.00  0.00      QUAD C 
ATOM    507  N1  GUA    16       3.571   2.375   1.073  1.00  0.00      QUAD N 
ATOM    508  H1  GUA    16       2.576   2.149   0.934  0.00  0.00      QUAD H 
ATOM    509  C6  GUA    16       4.468   1.316   1.159  1.00  0.00      QUAD C 
ATOM    510  O6  GUA    16       4.057   0.152   1.067  1.00  0.00      QUAD O 
ATOM    511  C5  GUA    16       5.797   1.770   1.352  1.00  0.00      QUAD C 
ATOM    512  N7  GUA    16       6.982   1.058   1.488  1.00  0.00      QUAD N 
ATOM    513  C8  GUA    16       7.897   1.976   1.640  1.00  0.00      QUAD C 
ATOM    514  H8  GUA    16       8.788   1.534   1.746  0.00  0.00      QUAD H 
ATOM    515  C2' GUA    16       9.124   4.563   2.774  1.00  0.00      QUAD C 
ATOM    516 H2'' GUA    16       9.734   3.636   2.857  0.00  0.00      QUAD H 
ATOM    517  H2' GUA    16       8.619   4.748   3.747  0.00  0.00      QUAD H 
ATOM    518  C3' GUA    16       9.981   5.700   2.234  1.00  0.00      QUAD C 
ATOM    519  H3' GUA    16      10.990   5.654   2.669  0.00  0.00      QUAD H 
ATOM    520  O3' GUA    16       9.398   6.975   2.496  1.00  0.00      QUAD O 
ATOM    521  P   GUA    17       9.345   7.560   3.966  1.00  0.00      QUAD P 
ATOM    522  O1P GUA    17      10.024   6.639   4.905  0.00  0.00      QUAD O 
ATOM    523  O2P GUA    17       9.830   8.960   3.924  0.00  0.00      QUAD O 
ATOM    524  O5' GUA    17       7.792   7.537   4.265  1.00  0.00      QUAD O 
ATOM    525  C5' GUA    17       6.951   8.554   3.705  1.00  0.00      QUAD C 
ATOM    526  H5' GUA    17       6.887   8.446   2.597  0.00  0.00      QUAD H 
ATOM    527 H5'' GUA    17       7.343   9.571   3.951  0.00  0.00      QUAD H 
ATOM    528  C4' GUA    17       5.543   8.435   4.290  1.00  0.00      QUAD C 
ATOM    529  H4' GUA    17       4.867   9.179   3.822  0.00  0.00      QUAD H 
ATOM    530  O4' GUA    17       4.968   7.131   4.046  1.00  0.00      QUAD O 
ATOM    531  C1' GUA    17       4.468   6.618   5.272  1.00  0.00      QUAD C 
ATOM    532  H1' GUA    17       3.431   7.022   5.365  0.00  0.00      QUAD H 
ATOM    533  N9  GUA    17       4.503   5.175   5.201  1.00  0.00      QUAD N 
ATOM    534  C4  GUA    17       3.371   4.421   5.007  1.00  0.00      QUAD C 
ATOM    535  N2  GUA    17      -0.073   4.215   4.602  1.00  0.00      QUAD N 
ATOM    536  H21 GUA    17      -0.832   3.564   4.458  0.00  0.00      QUAD H 
ATOM    537  H22 GUA    17      -0.323   5.192   4.661  0.00  0.00      QUAD H 
ATOM    538  N3  GUA    17       2.110   4.892   4.909  1.00  0.00      QUAD N 
ATOM    539  C2  GUA    17       1.231   3.922   4.723  1.00  0.00      QUAD C 
ATOM    540  N1  GUA    17       1.562   2.592   4.642  1.00  0.00      QUAD N 
ATOM    541  H1  GUA    17       0.795   1.921   4.496  0.00  0.00      QUAD H 
ATOM    542  C6  GUA    17       2.853   2.084   4.742  1.00  0.00      QUAD C 
ATOM    543  O6  GUA    17       3.043   0.864   4.655  1.00  0.00      QUAD O 
ATOM    544  C5  GUA    17       3.807   3.114   4.940  1.00  0.00      QUAD C 
ATOM    545  N7  GUA    17       5.186   3.048   5.089  1.00  0.00      QUAD N 
ATOM    546  C8  GUA    17       5.556   4.291   5.241  1.00  0.00      QUAD C 
ATOM    547  H8  GUA    17       6.549   4.323   5.356  0.00  0.00      QUAD H 
ATOM    548  C2' GUA    17       5.334   7.207   6.351  1.00  0.00      QUAD C 
ATOM    549 H2'' GUA    17       6.319   6.689   6.368  0.00  0.00      QUAD H 
ATOM    550  H2' GUA    17       4.869   7.118   7.355  0.00  0.00      QUAD H 
ATOM    551  C3' GUA    17       5.514   8.621   5.817  1.00  0.00      QUAD C 
ATOM    552  H3' GUA    17       6.493   9.029   6.149  0.00  0.00      QUAD H 
ATOM    553  O3' GUA    17       4.464   9.501   6.202  1.00  0.00      QUAD O 
ATOM    554  C3' GUA    18       0.466   9.078   9.742  1.00  0.00      QUAD C 
ATOM    555  H3' GUA    18       1.161   9.902  10.000  0.00  0.00      QUAD H 
ATOM    556  O3' GUA    18      -0.772   9.327  10.391  1.00  0.00      QUAD O 
ATOM    557  H3T GUA    18      -0.662   9.184  11.337  0.00  0.00      QUAD H 
ATOM    558  P   GUA    18       4.153   9.889   7.696  1.00  0.00      QUAD P 
ATOM    559  O1P GUA    18       5.175   9.311   8.601  0.00  0.00      QUAD O 
ATOM    560  O2P GUA    18       3.927  11.345   7.788  0.00  0.00      QUAD O 
ATOM    561  O5' GUA    18       2.794   9.126   7.923  1.00  0.00      QUAD O 
ATOM    562  C5' GUA    18       1.544   9.695   7.511  1.00  0.00      QUAD C 
ATOM    563  H5' GUA    18       1.431   9.603   6.407  0.00  0.00      QUAD H 
ATOM    564 H5'' GUA    18       1.479  10.780   7.770  0.00  0.00      QUAD H 
ATOM    565  C4' GUA    18       0.397   8.951   8.200  1.00  0.00      QUAD C 
ATOM    566  H4' GUA    18      -0.581   9.313   7.829  0.00  0.00      QUAD H 
ATOM    567  O4' GUA    18       0.465   7.527   7.947  1.00  0.00      QUAD O 
ATOM    568  C1' GUA    18       0.415   6.846   9.194  1.00  0.00      QUAD C 
ATOM    569  H1' GUA    18      -0.673   6.714   9.421  0.00  0.00      QUAD H 
ATOM    570  N9  GUA    18       1.093   5.583   9.088  1.00  0.00      QUAD N 
ATOM    571  C4  GUA    18       0.434   4.397   8.870  1.00  0.00      QUAD C 
ATOM    572  N2  GUA    18      -2.522   2.651   8.340  1.00  0.00      QUAD N 
ATOM    573  H21 GUA    18      -2.897   1.726   8.183  0.00  0.00      QUAD H 
ATOM    574  H22 GUA    18      -3.189   3.409   8.367  0.00  0.00      QUAD H 
ATOM    575  N3  GUA    18      -0.898   4.245   8.713  1.00  0.00      QUAD N 
ATOM    576  C2  GUA    18      -1.233   2.981   8.517  1.00  0.00      QUAD C 
ATOM    577  N1  GUA    18      -0.332   1.945   8.480  1.00  0.00      QUAD N 
ATOM    578  H1  GUA    18      -0.705   0.998   8.322  0.00  0.00      QUAD H 
ATOM    579  C6  GUA    18       1.043   2.078   8.639  1.00  0.00      QUAD C 
ATOM    580  O6  GUA    18       1.768   1.076   8.588  1.00  0.00      QUAD O 
ATOM    581  C5  GUA    18       1.417   3.429   8.849  1.00  0.00      QUAD C 
ATOM    582  N7  GUA    18       2.668   3.996   9.051  1.00  0.00      QUAD N 
ATOM    583  C8  GUA    18       2.429   5.272   9.188  1.00  0.00      QUAD C 
ATOM    584  H8  GUA    18       3.294   5.751   9.339  0.00  0.00      QUAD H 
ATOM    585  C2' GUA    18       1.043   7.768  10.203  1.00  0.00      QUAD C 
ATOM    586 H2'' GUA    18       2.151   7.780  10.125  0.00  0.00      QUAD H 
ATOM    587  H2' GUA    18       0.758   7.462  11.234  0.00  0.00      QUAD H 
END
