# Supplementary material for: Molecular models for intrastrand DNA G-quadruplexes
Source: BMC Struct Biol. 2009 Oct 7;9:64. doi: 10.1186/1472-6807-9-64 (PMC2768733; doi:10.1186/1472-6807-9-64)
Supplement: Additional file 1 — Models for intrastrand G-quadruplexes. The name of the file contains all topology information. Each field is separated by the underscore character. The notation here follows Webba da Silva [56]. The first field indicates the glycosidic bond conformation in the first G-quadruplex strand a stands for anti and s stands for syn. The second field indicates the loop topology by letters p (parallel), l (lateral) and d (diagonal) preceded by + or - sign to indicate clockwise or anti clockwise rotation when the first strand is progressing towards the viewer. Similarly, the third field indicates the parallel or antiparallel (a/p) strand polarity with reference to the first strand. The order is according to the position in the quadruplex (rotating anti-clockwise with the first strand progressing towards the viewer), and in general not according to sequence order. The next three fields indicate loop lengths. The .nrg files contain the energy as ouput by the program NAMD [81]. The total energy is reported in the twelfth field. The .fas files contain the sequence of the representative model. [file 1472-6807-9-64-S1.TGZ › representative_G4_models/aaa_-p-p-p_ppp_1_3_1.pdb]

REMARK  FINAL COORDINATES WRITTEN BY NAMD AT TIMESTEP 300
ATOM      1  H5T GUA     1      -1.563   9.432  -0.941  0.00  0.00      QUAD H 
ATOM      2  O5' GUA     1      -2.105   8.834  -0.417  1.00  0.00      QUAD O 
ATOM      3  C5' GUA     1      -3.443   9.037  -0.885  1.00  0.00      QUAD C 
ATOM      4  H5' GUA     1      -3.379   9.075  -1.989  0.00  0.00      QUAD H 
ATOM      5 H5'' GUA     1      -3.759  10.048  -0.572  0.00  0.00      QUAD H 
ATOM      6  C4' GUA     1      -4.476   8.006  -0.434  1.00  0.00      QUAD C 
ATOM      7  H4' GUA     1      -5.391   8.108  -1.055  0.00  0.00      QUAD H 
ATOM      8  O4' GUA     1      -3.998   6.699  -0.716  1.00  0.00      QUAD O 
ATOM      9  C1' GUA     1      -3.939   5.934   0.457  1.00  0.00      QUAD C 
ATOM     10  H1' GUA     1      -4.798   5.241   0.396  0.00  0.00      QUAD H 
ATOM     11  N9  GUA     1      -2.705   5.230   0.495  1.00  0.00      QUAD N 
ATOM     12  C4  GUA     1      -2.463   3.879   0.440  1.00  0.00      QUAD C 
ATOM     13  N2  GUA     1      -3.634   0.624   0.115  1.00  0.00      QUAD N 
ATOM     14  H21 GUA     1      -3.338  -0.341   0.089  0.00  0.00      QUAD H 
ATOM     15  H22 GUA     1      -4.625   0.795   0.016  0.00  0.00      QUAD H 
ATOM     16  N3  GUA     1      -3.391   2.912   0.281  1.00  0.00      QUAD N 
ATOM     17  C2  GUA     1      -2.852   1.705   0.267  1.00  0.00      QUAD C 
ATOM     18  N1  GUA     1      -1.507   1.463   0.401  1.00  0.00      QUAD N 
ATOM     19  H1  GUA     1      -1.197   0.481   0.376  0.00  0.00      QUAD H 
ATOM     20  C6  GUA     1      -0.534   2.443   0.567  1.00  0.00      QUAD C 
ATOM     21  O6  GUA     1       0.655   2.118   0.679  1.00  0.00      QUAD O 
ATOM     22  C5  GUA     1      -1.098   3.744   0.583  1.00  0.00      QUAD C 
ATOM     23  N7  GUA     1      -0.494   4.986   0.724  1.00  0.00      QUAD N 
ATOM     24  C8  GUA     1      -1.483   5.836   0.666  1.00  0.00      QUAD C 
ATOM     25  H8  GUA     1      -1.121   6.763   0.761  0.00  0.00      QUAD H 
ATOM     26  C2' GUA     1      -3.950   6.896   1.610  1.00  0.00      QUAD C 
ATOM     27 H2'' GUA     1      -2.945   7.373   1.798  0.00  0.00      QUAD H 
ATOM     28  H2' GUA     1      -4.218   6.425   2.576  0.00  0.00      QUAD H 
ATOM     29  C3' GUA     1      -4.819   8.005   1.065  1.00  0.00      QUAD C 
ATOM     30  H3' GUA     1      -4.513   8.985   1.512  0.00  0.00      QUAD H 
ATOM     31  O3' GUA     1      -6.189   7.731   1.321  1.00  0.00      QUAD O 
ATOM     32  P   GUA     2      -6.720   7.496   2.804  1.00  0.00      QUAD P 
ATOM     33  O1P GUA     2      -8.150   7.868   2.860  1.00  0.00      QUAD O 
ATOM     34  O2P GUA     2      -5.823   8.204   3.741  1.00  0.00      QUAD O 
ATOM     35  O5' GUA     2      -6.588   5.904   3.072  1.00  0.00      QUAD O 
ATOM     36  C5' GUA     2      -7.431   5.041   2.279  1.00  0.00      QUAD C 
ATOM     37  H5' GUA     2      -7.062   5.013   1.229  0.00  0.00      QUAD H 
ATOM     38 H5'' GUA     2      -8.477   5.445   2.245  0.00  0.00      QUAD H 
ATOM     39  C4' GUA     2      -7.624   3.575   2.796  1.00  0.00      QUAD C 
ATOM     40  H4' GUA     2      -8.335   3.085   2.102  0.00  0.00      QUAD H 
ATOM     41  O4' GUA     2      -6.402   2.803   2.683  1.00  0.00      QUAD O 
ATOM     42  C1' GUA     2      -6.198   2.067   3.896  1.00  0.00      QUAD C 
ATOM     43  H1' GUA     2      -6.682   1.080   3.777  0.00  0.00      QUAD H 
ATOM     44  N9  GUA     2      -4.784   1.919   4.060  1.00  0.00      QUAD N 
ATOM     45  C4  GUA     2      -3.881   0.885   4.000  1.00  0.00      QUAD C 
ATOM     46  N2  GUA     2      -3.201  -2.495   3.577  1.00  0.00      QUAD N 
ATOM     47  H21 GUA     2      -2.451  -3.171   3.554  0.00  0.00      QUAD H 
ATOM     48  H22 GUA     2      -4.134  -2.852   3.431  0.00  0.00      QUAD H 
ATOM     49  N3  GUA     2      -4.174  -0.414   3.783  1.00  0.00      QUAD N 
ATOM     50  C2  GUA     2      -3.091  -1.173   3.781  1.00  0.00      QUAD C 
ATOM     51  N1  GUA     2      -1.819  -0.695   3.978  1.00  0.00      QUAD N 
ATOM     52  H1  GUA     2      -1.048  -1.377   3.956  0.00  0.00      QUAD H 
ATOM     53  C6  GUA     2      -1.494   0.638   4.204  1.00  0.00      QUAD C 
ATOM     54  O6  GUA     2      -0.312   0.964   4.369  1.00  0.00      QUAD O 
ATOM     55  C5  GUA     2      -2.646   1.464   4.208  1.00  0.00      QUAD C 
ATOM     56  N7  GUA     2      -2.772   2.834   4.394  1.00  0.00      QUAD N 
ATOM     57  C8  GUA     2      -4.054   3.059   4.299  1.00  0.00      QUAD C 
ATOM     58  H8  GUA     2      -4.223   4.037   4.425  0.00  0.00      QUAD H 
ATOM     59  C2' GUA     2      -6.795   3.002   4.950  1.00  0.00      QUAD C 
ATOM     60 H2'' GUA     2      -6.222   3.956   5.055  0.00  0.00      QUAD H 
ATOM     61  H2' GUA     2      -6.862   2.565   5.965  0.00  0.00      QUAD H 
ATOM     62  C3' GUA     2      -8.095   3.371   4.268  1.00  0.00      QUAD C 
ATOM     63  H3' GUA     2      -8.493   4.329   4.671  0.00  0.00      QUAD H 
ATOM     64  O3' GUA     2      -9.057   2.316   4.398  1.00  0.00      QUAD O 
ATOM     65  P   GUA     3      -9.506   1.797   5.834  1.00  0.00      QUAD P 
ATOM     66  O1P GUA     3     -10.868   1.231   5.728  1.00  0.00      QUAD O 
ATOM     67  O2P GUA     3      -9.324   2.902   6.804  1.00  0.00      QUAD O 
ATOM     68  O5' GUA     3      -8.470   0.613   6.193  1.00  0.00      QUAD O 
ATOM     69  C5' GUA     3      -8.514  -0.573   5.382  1.00  0.00      QUAD C 
ATOM     70  H5' GUA     3      -8.068  -0.388   4.389  0.00  0.00      QUAD H 
ATOM     71 H5'' GUA     3      -9.570  -0.870   5.242  0.00  0.00      QUAD H 
ATOM     72  C4' GUA     3      -7.864  -1.823   6.021  1.00  0.00      QUAD C 
ATOM     73  H4' GUA     3      -8.036  -2.690   5.353  0.00  0.00      QUAD H 
ATOM     74  O4' GUA     3      -6.428  -1.750   6.114  1.00  0.00      QUAD O 
ATOM     75  C1' GUA     3      -6.013  -2.348   7.346  1.00  0.00      QUAD C 
ATOM     76  H1' GUA     3      -6.018  -3.459   7.212  0.00  0.00      QUAD H 
ATOM     77  N9  GUA     3      -4.709  -1.775   7.633  1.00  0.00      QUAD N 
ATOM     78  C4  GUA     3      -3.432  -2.281   7.584  1.00  0.00      QUAD C 
ATOM     79  N2  GUA     3      -1.275  -4.963   7.118  1.00  0.00      QUAD N 
ATOM     80  H21 GUA     3      -0.299  -5.221   7.106  0.00  0.00      QUAD H 
ATOM     81  H22 GUA     3      -1.939  -5.702   6.935  0.00  0.00      QUAD H 
ATOM     82  N3  GUA     3      -3.095  -3.563   7.332  1.00  0.00      QUAD N 
ATOM     83  C2  GUA     3      -1.785  -3.744   7.351  1.00  0.00      QUAD C 
ATOM     84  N1  GUA     3      -0.876  -2.746   7.601  1.00  0.00      QUAD N 
ATOM     85  H1  GUA     3       0.122  -3.001   7.592  0.00  0.00      QUAD H 
ATOM     86  C6  GUA     3      -1.200  -1.419   7.865  1.00  0.00      QUAD C 
ATOM     87  O6  GUA     3      -0.301  -0.596   8.078  1.00  0.00      QUAD O 
ATOM     88  C5  GUA     3      -2.602  -1.210   7.846  1.00  0.00      QUAD C 
ATOM     89  N7  GUA     3      -3.344  -0.055   8.055  1.00  0.00      QUAD N 
ATOM     90  C8  GUA     3      -4.585  -0.436   7.920  1.00  0.00      QUAD C 
ATOM     91  H8  GUA     3      -5.185   0.352   8.059  0.00  0.00      QUAD H 
ATOM     92  C2' GUA     3      -7.113  -1.903   8.311  1.00  0.00      QUAD C 
ATOM     93 H2'' GUA     3      -7.030  -0.807   8.519  0.00  0.00      QUAD H 
ATOM     94  H2' GUA     3      -7.118  -2.478   9.261  0.00  0.00      QUAD H 
ATOM     95  C3' GUA     3      -8.337  -2.156   7.441  1.00  0.00      QUAD C 
ATOM     96  H3' GUA     3      -9.118  -1.431   7.772  0.00  0.00      QUAD H 
ATOM     97  O3' GUA     3      -8.720  -3.532   7.570  1.00  0.00      QUAD O 
ATOM     98  P   THY     4     -10.251  -3.881   7.555  1.00  0.00      QUAD P 
ATOM     99  O1P THY     4     -10.436  -5.300   7.932  0.00  0.00      QUAD O 
ATOM    100  O2P THY     4     -10.982  -2.889   8.364  0.00  0.00      QUAD O 
ATOM    101  O5' THY     4     -10.619  -3.691   6.031  1.00  0.00      QUAD O 
ATOM    102  C5' THY     4     -10.156  -4.708   5.126  1.00  0.00      QUAD C 
ATOM    103  H5' THY     4     -10.514  -5.713   5.446  0.00  0.00      QUAD H 
ATOM    104 H5'' THY     4      -9.039  -4.716   5.088  0.00  0.00      QUAD H 
ATOM    105  C4' THY     4     -10.678  -4.489   3.694  1.00  0.00      QUAD C 
ATOM    106  H4' THY     4     -10.502  -5.405   3.087  0.00  0.00      QUAD H 
ATOM    107  O4' THY     4     -12.116  -4.197   3.668  1.00  0.00      QUAD O 
ATOM    108  C1' THY     4     -12.364  -2.975   2.953  1.00  0.00      QUAD C 
ATOM    109  H1' THY     4     -12.542  -3.298   1.904  0.00  0.00      QUAD H 
ATOM    110  N1  THY     4     -13.545  -2.255   3.522  1.00  0.00      QUAD N 
ATOM    111  C6  THY     4     -13.785  -2.228   4.888  1.00  0.00      QUAD C 
ATOM    112  H6  THY     4     -13.071  -2.804   5.488  0.00  0.00      QUAD H 
ATOM    113  C2  THY     4     -14.320  -1.501   2.655  1.00  0.00      QUAD C 
ATOM    114  O2  THY     4     -14.060  -1.425   1.448  1.00  0.00      QUAD O 
ATOM    115  N3  THY     4     -15.386  -0.834   3.248  1.00  0.00      QUAD N 
ATOM    116  H3  THY     4     -15.971  -0.293   2.634  0.00  0.00      QUAD H 
ATOM    117  C4  THY     4     -15.715  -0.822   4.615  1.00  0.00      QUAD C 
ATOM    118  O4  THY     4     -16.705  -0.219   5.021  1.00  0.00      QUAD O 
ATOM    119  C5  THY     4     -14.803  -1.575   5.453  1.00  0.00      QUAD C 
ATOM    120  C5M THY     4     -15.086  -1.602   6.923  0.00  0.00      QUAD C 
ATOM    121  H51 THY     4     -14.264  -2.113   7.476  0.00  0.00      QUAD H 
ATOM    122  H52 THY     4     -16.039  -2.141   7.131  0.00  0.00      QUAD H 
ATOM    123  H53 THY     4     -15.178  -0.567   7.326  0.00  0.00      QUAD H 
ATOM    124  C2' THY     4     -11.047  -2.194   3.043  1.00  0.00      QUAD C 
ATOM    125 H2'' THY     4     -11.007  -1.684   4.032  0.00  0.00      QUAD H 
ATOM    126  H2' THY     4     -10.921  -1.440   2.243  0.00  0.00      QUAD H 
ATOM    127  C3' THY     4      -9.998  -3.300   3.008  1.00  0.00      QUAD C 
ATOM    128  H3' THY     4      -9.151  -3.004   3.660  0.00  0.00      QUAD H 
ATOM    129  O3' THY     4      -9.576  -3.596   1.670  1.00  0.00      QUAD O 
ATOM    130  P   GUA     5      -8.152  -3.121   1.151  1.00  0.00      QUAD P 
ATOM    131  O1P GUA     5      -7.598  -2.129   2.088  1.00  0.00      QUAD O 
ATOM    132  O2P GUA     5      -8.273  -2.690  -0.258  1.00  0.00      QUAD O 
ATOM    133  O5' GUA     5      -7.249  -4.424   1.204  1.00  0.00      QUAD O 
ATOM    134  C5' GUA     5      -7.590  -5.549   0.377  1.00  0.00      QUAD C 
ATOM    135  H5' GUA     5      -8.035  -5.231  -0.596  0.00  0.00      QUAD H 
ATOM    136 H5'' GUA     5      -8.341  -6.176   0.910  0.00  0.00      QUAD H 
ATOM    137  C4' GUA     5      -6.368  -6.437   0.039  1.00  0.00      QUAD C 
ATOM    138  H4' GUA     5      -6.702  -7.279  -0.608  0.00  0.00      QUAD H 
ATOM    139  O4' GUA     5      -5.353  -5.687  -0.720  1.00  0.00      QUAD O 
ATOM    140  C1' GUA     5      -4.045  -5.813  -0.128  1.00  0.00      QUAD C 
ATOM    141  H1' GUA     5      -3.516  -6.599  -0.706  0.00  0.00      QUAD H 
ATOM    142  N9  GUA     5      -3.327  -4.495  -0.157  1.00  0.00      QUAD N 
ATOM    143  C4  GUA     5      -1.983  -4.261   0.005  1.00  0.00      QUAD C 
ATOM    144  N2  GUA     5       1.265  -5.458   0.291  1.00  0.00      QUAD N 
ATOM    145  H21 GUA     5       2.224  -5.167   0.413  0.00  0.00      QUAD H 
ATOM    146  H22 GUA     5       1.102  -6.452   0.214  0.00  0.00      QUAD H 
ATOM    147  N3  GUA     5      -1.014  -5.200   0.057  1.00  0.00      QUAD N 
ATOM    148  C2  GUA     5       0.184  -4.666   0.220  1.00  0.00      QUAD C 
ATOM    149  N1  GUA     5       0.416  -3.316   0.327  1.00  0.00      QUAD N 
ATOM    150  H1  GUA     5       1.392  -3.011   0.454  0.00  0.00      QUAD H 
ATOM    151  C6  GUA     5      -0.566  -2.333   0.277  1.00  0.00      QUAD C 
ATOM    152  O6  GUA     5      -0.250  -1.141   0.384  1.00  0.00      QUAD O 
ATOM    153  C5  GUA     5      -1.857  -2.891   0.101  1.00  0.00      QUAD C 
ATOM    154  N7  GUA     5      -3.099  -2.276   0.001  1.00  0.00      QUAD N 
ATOM    155  C8  GUA     5      -3.939  -3.264  -0.151  1.00  0.00      QUAD C 
ATOM    156  H8  GUA     5      -4.865  -2.895  -0.231  0.00  0.00      QUAD H 
ATOM    157  C2' GUA     5      -4.311  -6.301   1.311  1.00  0.00      QUAD C 
ATOM    158 H2'' GUA     5      -4.398  -5.444   2.014  0.00  0.00      QUAD H 
ATOM    159  H2' GUA     5      -3.483  -6.951   1.648  0.00  0.00      QUAD H 
ATOM    160  C3' GUA     5      -5.653  -7.031   1.263  1.00  0.00      QUAD C 
ATOM    161  H3' GUA     5      -6.273  -6.755   2.146  0.00  0.00      QUAD H 
ATOM    162  O3' GUA     5      -5.484  -8.452   1.163  1.00  0.00      QUAD O 
ATOM    163  P   GUA     6      -5.281  -9.290   2.507  1.00  0.00      QUAD P 
ATOM    164  O1P GUA     6      -5.666 -10.698   2.254  1.00  0.00      QUAD O 
ATOM    165  O2P GUA     6      -5.963  -8.612   3.633  1.00  0.00      QUAD O 
ATOM    166  O5' GUA     6      -3.714  -9.210   2.749  1.00  0.00      QUAD O 
ATOM    167  C5' GUA     6      -2.907 -10.279   2.222  1.00  0.00      QUAD C 
ATOM    168  H5' GUA     6      -2.992 -10.319   1.110  0.00  0.00      QUAD H 
ATOM    169 H5'' GUA     6      -3.247 -11.259   2.636  0.00  0.00      QUAD H 
ATOM    170  C4' GUA     6      -1.429 -10.108   2.608  1.00  0.00      QUAD C 
ATOM    171  H4' GUA     6      -0.821 -10.881   2.099  0.00  0.00      QUAD H 
ATOM    172  O4' GUA     6      -0.917  -8.791   2.205  1.00  0.00      QUAD O 
ATOM    173  C1' GUA     6      -0.210  -8.200   3.291  1.00  0.00      QUAD C 
ATOM    174  H1' GUA     6       0.839  -8.555   3.221  0.00  0.00      QUAD H 
ATOM    175  N9  GUA     6      -0.299  -6.720   3.255  1.00  0.00      QUAD N 
ATOM    176  C4  GUA     6       0.728  -5.836   3.486  1.00  0.00      QUAD C 
ATOM    177  N2  GUA     6       4.117  -5.208   3.916  1.00  0.00      QUAD N 
ATOM    178  H21 GUA     6       4.786  -4.471   4.089  0.00  0.00      QUAD H 
ATOM    179  H22 GUA     6       4.490  -6.142   3.819  0.00  0.00      QUAD H 
ATOM    180  N3  GUA     6       2.038  -6.147   3.574  1.00  0.00      QUAD N 
ATOM    181  C2  GUA     6       2.786  -5.080   3.802  1.00  0.00      QUAD C 
ATOM    182  N1  GUA     6       2.287  -3.808   3.937  1.00  0.00      QUAD N 
ATOM    183  H1  GUA     6       2.962  -3.050   4.115  0.00  0.00      QUAD H 
ATOM    184  C6  GUA     6       0.942  -3.465   3.852  1.00  0.00      QUAD C 
ATOM    185  O6  GUA     6       0.597  -2.285   3.989  1.00  0.00      QUAD O 
ATOM    186  C5  GUA     6       0.128  -4.600   3.606  1.00  0.00      QUAD C 
ATOM    187  N7  GUA     6      -1.248  -4.705   3.453  1.00  0.00      QUAD N 
ATOM    188  C8  GUA     6      -1.456  -5.977   3.247  1.00  0.00      QUAD C 
ATOM    189  H8  GUA     6      -2.437  -6.131   3.126  0.00  0.00      QUAD H 
ATOM    190  C2' GUA     6      -0.881  -8.789   4.545  1.00  0.00      QUAD C 
ATOM    191 H2'' GUA     6      -1.838  -8.263   4.763  0.00  0.00      QUAD H 
ATOM    192  H2' GUA     6      -0.236  -8.716   5.440  0.00  0.00      QUAD H 
ATOM    193  C3' GUA     6      -1.216 -10.218   4.134  1.00  0.00      QUAD C 
ATOM    194  H3' GUA     6      -2.188 -10.534   4.577  0.00  0.00      QUAD H 
ATOM    195  O3' GUA     6      -0.179 -11.135   4.506  1.00  0.00      QUAD O 
ATOM    196  P   GUA     7      -0.083 -11.551   6.053  1.00  0.00      QUAD P 
ATOM    197  O1P GUA     7       0.001 -13.026   6.156  1.00  0.00      QUAD O 
ATOM    198  O2P GUA     7      -1.158 -10.888   6.827  1.00  0.00      QUAD O 
ATOM    199  O5' GUA     7       1.310 -10.922   6.497  1.00  0.00      QUAD O 
ATOM    200  C5' GUA     7       2.475 -11.654   6.074  1.00  0.00      QUAD C 
ATOM    201  H5' GUA     7       2.433 -11.819   4.978  0.00  0.00      QUAD H 
ATOM    202 H5'' GUA     7       2.528 -12.644   6.590  0.00  0.00      QUAD H 
ATOM    203  C4' GUA     7       3.775 -10.894   6.340  1.00  0.00      QUAD C 
ATOM    204  H4' GUA     7       4.619 -11.403   5.825  0.00  0.00      QUAD H 
ATOM    205  O4' GUA     7       3.687  -9.521   5.842  1.00  0.00      QUAD O 
ATOM    206  C1' GUA     7       4.036  -8.617   6.882  1.00  0.00      QUAD C 
ATOM    207  H1' GUA     7       5.123  -8.413   6.772  0.00  0.00      QUAD H 
ATOM    208  N9  GUA     7       3.243  -7.387   6.812  1.00  0.00      QUAD N 
ATOM    209  C4  GUA     7       3.747  -6.141   7.096  1.00  0.00      QUAD C 
ATOM    210  N2  GUA     7       6.465  -4.052   7.655  1.00  0.00      QUAD N 
ATOM    211  H21 GUA     7       6.720  -3.098   7.865  0.00  0.00      QUAD H 
ATOM    212  H22 GUA     7       7.225  -4.709   7.552  0.00  0.00      QUAD H 
ATOM    213  N3  GUA     7       5.052  -5.823   7.223  1.00  0.00      QUAD N 
ATOM    214  C2  GUA     7       5.225  -4.541   7.498  1.00  0.00      QUAD C 
ATOM    215  N1  GUA     7       4.198  -3.641   7.641  1.00  0.00      QUAD N 
ATOM    216  H1  GUA     7       4.449  -2.666   7.857  0.00  0.00      QUAD H 
ATOM    217  C6  GUA     7       2.847  -3.947   7.516  1.00  0.00      QUAD C 
ATOM    218  O6  GUA     7       1.998  -3.059   7.665  1.00  0.00      QUAD O 
ATOM    219  C5  GUA     7       2.646  -5.319   7.220  1.00  0.00      QUAD C 
ATOM    220  N7  GUA     7       1.474  -6.035   7.017  1.00  0.00      QUAD N 
ATOM    221  C8  GUA     7       1.875  -7.254   6.779  1.00  0.00      QUAD C 
ATOM    222  H8  GUA     7       1.076  -7.835   6.622  0.00  0.00      QUAD H 
ATOM    223  C2' GUA     7       3.765  -9.366   8.197  1.00  0.00      QUAD C 
ATOM    224 H2'' GUA     7       2.680  -9.310   8.451  0.00  0.00      QUAD H 
ATOM    225  H2' GUA     7       4.338  -8.960   9.055  0.00  0.00      QUAD H 
ATOM    226  C3' GUA     7       4.110 -10.794   7.835  1.00  0.00      QUAD C 
ATOM    227  H3' GUA     7       3.413 -11.469   8.388  0.00  0.00      QUAD H 
ATOM    228  O3' GUA     7       5.490 -11.071   8.117  1.00  0.00      QUAD O 
ATOM    229  P   THY     8       5.824 -12.117   9.274  1.00  0.00      QUAD P 
ATOM    230  O1P THY     8       5.035 -11.769  10.481  1.00  0.00      QUAD O 
ATOM    231  O2P THY     8       7.293 -12.216   9.448  1.00  0.00      QUAD O 
ATOM    232  O5' THY     8       5.272 -13.479   8.668  1.00  0.00      QUAD O 
ATOM    233  C5' THY     8       5.968 -14.056   7.547  1.00  0.00      QUAD C 
ATOM    234  H5' THY     8       7.026 -14.277   7.823  0.00  0.00      QUAD H 
ATOM    235 H5'' THY     8       5.964 -13.359   6.679  0.00  0.00      QUAD H 
ATOM    236  C4' THY     8       5.296 -15.371   7.155  1.00  0.00      QUAD C 
ATOM    237  H4' THY     8       5.153 -16.009   8.053  0.00  0.00      QUAD H 
ATOM    238  O4' THY     8       3.990 -15.121   6.570  1.00  0.00      QUAD O 
ATOM    239  C1' THY     8       3.893 -15.768   5.299  1.00  0.00      QUAD C 
ATOM    240  H1' THY     8       3.499 -16.782   5.530  0.00  0.00      QUAD H 
ATOM    241  N1  THY     8       2.962 -15.001   4.423  1.00  0.00      QUAD N 
ATOM    242  C6  THY     8       3.407 -13.897   3.725  1.00  0.00      QUAD C 
ATOM    243  H6  THY     8       4.423 -13.571   3.960  0.00  0.00      QUAD H 
ATOM    244  C2  THY     8       1.632 -15.399   4.367  1.00  0.00      QUAD C 
ATOM    245  O2  THY     8       1.206 -16.363   5.003  1.00  0.00      QUAD O 
ATOM    246  N3  THY     8       0.835 -14.621   3.525  1.00  0.00      QUAD N 
ATOM    247  H3  THY     8      -0.131 -14.898   3.455  0.00  0.00      QUAD H 
ATOM    248  C4  THY     8       1.256 -13.546   2.736  1.00  0.00      QUAD C 
ATOM    249  O4  THY     8       0.470 -12.989   1.958  1.00  0.00      QUAD O 
ATOM    250  C5  THY     8       2.639 -13.172   2.899  1.00  0.00      QUAD C 
ATOM    251  C5M THY     8       3.104 -11.918   2.241  1.00  0.00      QUAD C 
ATOM    252  H51 THY     8       4.197 -11.768   2.401  0.00  0.00      QUAD H 
ATOM    253  H52 THY     8       2.569 -11.035   2.663  0.00  0.00      QUAD H 
ATOM    254  H53 THY     8       2.911 -11.953   1.146  0.00  0.00      QUAD H 
ATOM    255  C2' THY     8       5.334 -15.927   4.795  1.00  0.00      QUAD C 
ATOM    256 H2'' THY     8       5.717 -14.987   4.343  0.00  0.00      QUAD H 
ATOM    257  H2' THY     8       5.437 -16.752   4.058  0.00  0.00      QUAD H 
ATOM    258  C3' THY     8       6.075 -16.175   6.101  1.00  0.00      QUAD C 
ATOM    259  H3' THY     8       7.099 -15.742   6.013  0.00  0.00      QUAD H 
ATOM    260  O3' THY     8       6.096 -17.569   6.411  1.00  0.00      QUAD O 
ATOM    261  P   THY     9       7.470 -18.348   6.536  1.00  0.00      QUAD P 
ATOM    262  O1P THY     9       7.230 -19.667   7.167  1.00  0.00      QUAD O 
ATOM    263  O2P THY     9       8.495 -17.474   7.152  1.00  0.00      QUAD O 
ATOM    264  O5' THY     9       7.798 -18.562   5.013  1.00  0.00      QUAD O 
ATOM    265  C5' THY     9       9.128 -18.793   4.545  1.00  0.00      QUAD C 
ATOM    266  H5' THY     9       9.505 -19.767   4.930  0.00  0.00      QUAD H 
ATOM    267 H5'' THY     9       9.810 -17.983   4.893  0.00  0.00      QUAD H 
ATOM    268  C4' THY     9       9.132 -18.805   3.013  1.00  0.00      QUAD C 
ATOM    269  H4' THY     9      10.154 -18.973   2.616  0.00  0.00      QUAD H 
ATOM    270  O4' THY     9       8.301 -19.880   2.505  1.00  0.00      QUAD O 
ATOM    271  C1' THY     9       7.574 -19.439   1.343  1.00  0.00      QUAD C 
ATOM    272  H1' THY     9       7.869 -20.128   0.520  0.00  0.00      QUAD H 
ATOM    273  N1  THY     9       6.091 -19.516   1.570  1.00  0.00      QUAD N 
ATOM    274  C6  THY     9       5.534 -19.569   2.832  1.00  0.00      QUAD C 
ATOM    275  H6  THY     9       6.236 -19.614   3.662  0.00  0.00      QUAD H 
ATOM    276  C2  THY     9       5.289 -19.471   0.438  1.00  0.00      QUAD C 
ATOM    277  O2  THY     9       5.757 -19.360  -0.693  1.00  0.00      QUAD O 
ATOM    278  N3  THY     9       3.915 -19.570   0.696  1.00  0.00      QUAD N 
ATOM    279  H3  THY     9       3.317 -19.569  -0.111  0.00  0.00      QUAD H 
ATOM    280  C4  THY     9       3.317 -19.713   1.951  1.00  0.00      QUAD C 
ATOM    281  O4  THY     9       2.092 -19.907   2.053  1.00  0.00      QUAD O 
ATOM    282  C5  THY     9       4.214 -19.650   3.072  1.00  0.00      QUAD C 
ATOM    283  C5M THY     9       3.653 -19.731   4.450  1.00  0.00      QUAD C 
ATOM    284  H51 THY     9       4.455 -19.639   5.220  0.00  0.00      QUAD H 
ATOM    285  H52 THY     9       3.132 -20.705   4.604  0.00  0.00      QUAD H 
ATOM    286  H53 THY     9       2.918 -18.912   4.622  0.00  0.00      QUAD H 
ATOM    287  C2' THY     9       8.097 -18.028   1.032  1.00  0.00      QUAD C 
ATOM    288 H2'' THY     9       7.324 -17.382   0.566  0.00  0.00      QUAD H 
ATOM    289  H2' THY     9       8.971 -18.106   0.347  0.00  0.00      QUAD H 
ATOM    290  C3' THY     9       8.534 -17.531   2.398  1.00  0.00      QUAD C 
ATOM    291  H3' THY     9       7.660 -17.194   3.000  0.00  0.00      QUAD H 
ATOM    292  O3' THY     9       9.558 -16.545   2.287  1.00  0.00      QUAD O 
ATOM    293  P   ADE    10       9.152 -15.015   2.281  1.00  0.00      QUAD P 
ATOM    294  O1P ADE    10      10.359 -14.208   1.988  1.00  0.00      QUAD O 
ATOM    295  O2P ADE    10       8.420 -14.711   3.530  1.00  0.00      QUAD O 
ATOM    296  O5' ADE    10       8.142 -14.908   1.072  1.00  0.00      QUAD O 
ATOM    297  C5' ADE    10       8.602 -14.805  -0.282  1.00  0.00      QUAD C 
ATOM    298  H5' ADE    10       8.693 -15.827  -0.714  0.00  0.00      QUAD H 
ATOM    299 H5'' ADE    10       9.603 -14.318  -0.360  0.00  0.00      QUAD H 
ATOM    300  C4' ADE    10       7.611 -13.979  -1.116  1.00  0.00      QUAD C 
ATOM    301  H4' ADE    10       7.998 -13.885  -2.154  0.00  0.00      QUAD H 
ATOM    302  O4' ADE    10       6.324 -14.650  -1.192  1.00  0.00      QUAD O 
ATOM    303  C1' ADE    10       5.296 -13.855  -0.600  1.00  0.00      QUAD C 
ATOM    304  H1' ADE    10       4.779 -13.346  -1.439  0.00  0.00      QUAD H 
ATOM    305  N9  ADE    10       4.374 -14.761   0.119  1.00  0.00      QUAD N 
ATOM    306  C5  ADE    10       2.579 -15.913   0.724  1.00  0.00      QUAD C 
ATOM    307  N7  ADE    10       3.610 -16.347   1.517  1.00  0.00      QUAD N 
ATOM    308  C8  ADE    10       4.650 -15.649   1.135  1.00  0.00      QUAD C 
ATOM    309  H8  ADE    10       5.644 -15.740   1.571  0.00  0.00      QUAD H 
ATOM    310  N1  ADE    10       0.442 -15.637  -0.223  1.00  0.00      QUAD N 
ATOM    311  C2  ADE    10       1.012 -14.703  -1.000  1.00  0.00      QUAD C 
ATOM    312  H2  ADE    10       0.330 -14.223  -1.700  0.00  0.00      QUAD H 
ATOM    313  N3  ADE    10       2.287 -14.285  -1.059  1.00  0.00      QUAD N 
ATOM    314  C4  ADE    10       3.035 -14.934  -0.154  1.00  0.00      QUAD C 
ATOM    315  C6  ADE    10       1.222 -16.299   0.694  1.00  0.00      QUAD C 
ATOM    316  N6  ADE    10       0.765 -17.264   1.545  1.00  0.00      QUAD N 
ATOM    317  H61 ADE    10      -0.197 -17.534   1.545  0.00  0.00      QUAD H 
ATOM    318  H62 ADE    10       1.371 -17.726   2.193  0.00  0.00      QUAD H 
ATOM    319  C2' ADE    10       6.009 -12.793   0.249  1.00  0.00      QUAD C 
ATOM    320 H2'' ADE    10       6.217 -13.192   1.268  0.00  0.00      QUAD H 
ATOM    321  H2' ADE    10       5.417 -11.861   0.342  0.00  0.00      QUAD H 
ATOM    322  C3' ADE    10       7.331 -12.590  -0.495  1.00  0.00      QUAD C 
ATOM    323  H3' ADE    10       8.133 -12.346   0.240  0.00  0.00      QUAD H 
ATOM    324  O3' ADE    10       7.218 -11.554  -1.467  1.00  0.00      QUAD O 
ATOM    325  P   GUA    11       8.493 -10.911  -2.171  1.00  0.00      QUAD P 
ATOM    326  O1P GUA    11       8.073 -10.397  -3.491  1.00  0.00      QUAD O 
ATOM    327  O2P GUA    11       9.631 -11.868  -2.164  1.00  0.00      QUAD O 
ATOM    328  O5' GUA    11       8.868  -9.698  -1.220  1.00  0.00      QUAD O 
ATOM    329  C5' GUA    11       7.955  -8.601  -1.101  1.00  0.00      QUAD C 
ATOM    330  H5' GUA    11       7.104  -8.884  -0.440  0.00  0.00      QUAD H 
ATOM    331 H5'' GUA    11       7.543  -8.300  -2.097  0.00  0.00      QUAD H 
ATOM    332  C4' GUA    11       8.717  -7.408  -0.523  1.00  0.00      QUAD C 
ATOM    333  H4' GUA    11       9.600  -7.158  -1.163  0.00  0.00      QUAD H 
ATOM    334  O4' GUA    11       7.846  -6.265  -0.530  1.00  0.00      QUAD O 
ATOM    335  C1' GUA    11       7.687  -5.767   0.801  1.00  0.00      QUAD C 
ATOM    336  H1' GUA    11       8.476  -4.996   0.921  0.00  0.00      QUAD H 
ATOM    337  N9  GUA    11       6.361  -5.184   0.871  1.00  0.00      QUAD N 
ATOM    338  C4  GUA    11       6.119  -3.832   0.925  1.00  0.00      QUAD C 
ATOM    339  N2  GUA    11       7.290  -0.578   1.248  1.00  0.00      QUAD N 
ATOM    340  H21 GUA    11       6.995   0.388   1.272  0.00  0.00      QUAD H 
ATOM    341  H22 GUA    11       8.280  -0.749   1.348  0.00  0.00      QUAD H 
ATOM    342  N3  GUA    11       7.047  -2.865   1.087  1.00  0.00      QUAD N 
ATOM    343  C2  GUA    11       6.508  -1.658   1.098  1.00  0.00      QUAD C 
ATOM    344  N1  GUA    11       5.163  -1.417   0.964  1.00  0.00      QUAD N 
ATOM    345  H1  GUA    11       4.853  -0.435   0.988  0.00  0.00      QUAD H 
ATOM    346  C6  GUA    11       4.190  -2.397   0.798  1.00  0.00      QUAD C 
ATOM    347  O6  GUA    11       3.001  -2.071   0.687  1.00  0.00      QUAD O 
ATOM    348  C5  GUA    11       4.754  -3.697   0.783  1.00  0.00      QUAD C 
ATOM    349  N7  GUA    11       4.150  -4.940   0.642  1.00  0.00      QUAD N 
ATOM    350  C8  GUA    11       5.139  -5.790   0.700  1.00  0.00      QUAD C 
ATOM    351  H8  GUA    11       4.777  -6.717   0.605  0.00  0.00      QUAD H 
ATOM    352  C2' GUA    11       7.989  -6.922   1.730  1.00  0.00      QUAD C 
ATOM    353 H2'' GUA    11       7.129  -7.625   1.786  0.00  0.00      QUAD H 
ATOM    354  H2' GUA    11       8.235  -6.571   2.754  0.00  0.00      QUAD H 
ATOM    355  C3' GUA    11       9.136  -7.570   0.955  1.00  0.00      QUAD C 
ATOM    356  H3' GUA    11       9.215  -8.652   1.209  0.00  0.00      QUAD H 
ATOM    357  O3' GUA    11      10.386  -6.925   1.173  1.00  0.00      QUAD O 
ATOM    358  P   GUA    12      11.076  -6.792   2.578  1.00  0.00      QUAD P 
ATOM    359  O1P GUA    12      10.446  -7.730   3.536  0.00  0.00      QUAD O 
ATOM    360  O2P GUA    12      12.536  -6.907   2.377  0.00  0.00      QUAD O 
ATOM    361  O5' GUA    12      10.715  -5.306   2.997  1.00  0.00      QUAD O 
ATOM    362  C5' GUA    12      11.194  -4.198   2.217  1.00  0.00      QUAD C 
ATOM    363  H5' GUA    12      10.478  -3.990   1.388  0.00  0.00      QUAD H 
ATOM    364 H5'' GUA    12      12.187  -4.410   1.752  0.00  0.00      QUAD H 
ATOM    365  C4' GUA    12      11.365  -2.945   3.090  1.00  0.00      QUAD C 
ATOM    366  H4' GUA    12      12.011  -2.218   2.550  0.00  0.00      QUAD H 
ATOM    367  O4' GUA    12      10.092  -2.298   3.283  1.00  0.00      QUAD O 
ATOM    368  C1' GUA    12       9.770  -2.195   4.677  1.00  0.00      QUAD C 
ATOM    369  H1' GUA    12      10.072  -1.167   4.970  0.00  0.00      QUAD H 
ATOM    370  N9  GUA    12       8.323  -2.382   4.749  1.00  0.00      QUAD N 
ATOM    371  C4  GUA    12       7.420  -1.348   4.808  1.00  0.00      QUAD C 
ATOM    372  N2  GUA    12       6.740   2.032   5.230  1.00  0.00      QUAD N 
ATOM    373  H21 GUA    12       5.990   2.708   5.252  0.00  0.00      QUAD H 
ATOM    374  H22 GUA    12       7.673   2.390   5.375  0.00  0.00      QUAD H 
ATOM    375  N3  GUA    12       7.713  -0.049   5.027  1.00  0.00      QUAD N 
ATOM    376  C2  GUA    12       6.630   0.710   5.028  1.00  0.00      QUAD C 
ATOM    377  N1  GUA    12       5.358   0.232   4.831  1.00  0.00      QUAD N 
ATOM    378  H1  GUA    12       4.587   0.914   4.853  0.00  0.00      QUAD H 
ATOM    379  C6  GUA    12       5.033  -1.101   4.605  1.00  0.00      QUAD C 
ATOM    380  O6  GUA    12       3.851  -1.428   4.439  1.00  0.00      QUAD O 
ATOM    381  C5  GUA    12       6.185  -1.927   4.600  1.00  0.00      QUAD C 
ATOM    382  N7  GUA    12       6.311  -3.298   4.414  1.00  0.00      QUAD N 
ATOM    383  C8  GUA    12       7.593  -3.522   4.510  1.00  0.00      QUAD C 
ATOM    384  H8  GUA    12       7.763  -4.499   4.385  0.00  0.00      QUAD H 
ATOM    385  C2' GUA    12      10.644  -3.212   5.392  1.00  0.00      QUAD C 
ATOM    386 H2'' GUA    12      10.197  -4.228   5.334  0.00  0.00      QUAD H 
ATOM    387  H2' GUA    12      10.804  -2.946   6.456  0.00  0.00      QUAD H 
ATOM    388  C3' GUA    12      11.900  -3.184   4.515  1.00  0.00      QUAD C 
ATOM    389  H3' GUA    12      12.430  -4.161   4.550  0.00  0.00      QUAD H 
ATOM    390  O3' GUA    12      12.804  -2.151   4.871  1.00  0.00      QUAD O 
ATOM    391  P   GUA    13      13.465  -1.990   6.290  1.00  0.00      QUAD P 
ATOM    392  O1P GUA    13      13.237  -3.203   7.112  0.00  0.00      QUAD O 
ATOM    393  O2P GUA    13      14.866  -1.559   6.087  0.00  0.00      QUAD O 
ATOM    394  O5' GUA    13      12.631  -0.796   6.908  1.00  0.00      QUAD O 
ATOM    395  C5' GUA    13      12.591   0.470   6.226  1.00  0.00      QUAD C 
ATOM    396  H5' GUA    13      12.102   0.372   5.225  0.00  0.00      QUAD H 
ATOM    397 H5'' GUA    13      13.621   0.874   6.076  0.00  0.00      QUAD H 
ATOM    398  C4' GUA    13      11.807   1.483   7.060  1.00  0.00      QUAD C 
ATOM    399  H4' GUA    13      11.769   2.448   6.515  0.00  0.00      QUAD H 
ATOM    400  O4' GUA    13      10.444   1.079   7.205  1.00  0.00      QUAD O 
ATOM    401  C1' GUA    13      10.060   1.205   8.572  1.00  0.00      QUAD C 
ATOM    402  H1' GUA    13       9.805   2.278   8.714  0.00  0.00      QUAD H 
ATOM    403  N9  GUA    13       8.898   0.351   8.689  1.00  0.00      QUAD N 
ATOM    404  C4  GUA    13       7.621   0.857   8.738  1.00  0.00      QUAD C 
ATOM    405  N2  GUA    13       5.464   3.540   9.203  1.00  0.00      QUAD N 
ATOM    406  H21 GUA    13       4.488   3.798   9.213  0.00  0.00      QUAD H 
ATOM    407  H22 GUA    13       6.127   4.279   9.387  0.00  0.00      QUAD H 
ATOM    408  N3  GUA    13       7.284   2.139   8.992  1.00  0.00      QUAD N 
ATOM    409  C2  GUA    13       5.975   2.320   8.971  1.00  0.00      QUAD C 
ATOM    410  N1  GUA    13       5.065   1.322   8.721  1.00  0.00      QUAD N 
ATOM    411  H1  GUA    13       4.067   1.577   8.730  0.00  0.00      QUAD H 
ATOM    412  C6  GUA    13       5.390  -0.005   8.457  1.00  0.00      QUAD C 
ATOM    413  O6  GUA    13       4.491  -0.828   8.244  1.00  0.00      QUAD O 
ATOM    414  C5  GUA    13       6.792  -0.214   8.476  1.00  0.00      QUAD C 
ATOM    415  N7  GUA    13       7.534  -1.369   8.267  1.00  0.00      QUAD N 
ATOM    416  C8  GUA    13       8.775  -0.988   8.402  1.00  0.00      QUAD C 
ATOM    417  H8  GUA    13       9.375  -1.776   8.263  0.00  0.00      QUAD H 
ATOM    418  C2' GUA    13      11.306   0.863   9.352  1.00  0.00      QUAD C 
ATOM    419 H2'' GUA    13      11.532  -0.222   9.298  0.00  0.00      QUAD H 
ATOM    420  H2' GUA    13      11.259   1.205  10.408  0.00  0.00      QUAD H 
ATOM    421  C3' GUA    13      12.309   1.668   8.513  1.00  0.00      QUAD C 
ATOM    422  H3' GUA    13      13.329   1.235   8.643  0.00  0.00      QUAD H 
ATOM    423  O3' GUA    13      12.260   3.038   8.906  1.00  0.00      QUAD O 
ATOM    424  P   THY    14      13.399   4.079   8.545  1.00  0.00      QUAD P 
ATOM    425  O1P THY    14      13.113   5.342   9.268  0.00  0.00      QUAD O 
ATOM    426  O2P THY    14      14.713   3.450   8.807  0.00  0.00      QUAD O 
ATOM    427  O5' THY    14      13.268   4.315   6.979  1.00  0.00      QUAD O 
ATOM    428  C5' THY    14      12.316   5.200   6.369  1.00  0.00      QUAD C 
ATOM    429  H5' THY    14      11.690   5.733   7.121  0.00  0.00      QUAD H 
ATOM    430 H5'' THY    14      11.632   4.585   5.741  0.00  0.00      QUAD H 
ATOM    431  C4' THY    14      13.002   6.235   5.455  1.00  0.00      QUAD C 
ATOM    432  H4' THY    14      12.235   6.886   4.990  0.00  0.00      QUAD H 
ATOM    433  O4' THY    14      13.912   7.070   6.219  1.00  0.00      QUAD O 
ATOM    434  C1' THY    14      15.200   7.053   5.595  1.00  0.00      QUAD C 
ATOM    435  H1' THY    14      15.155   7.839   4.807  0.00  0.00      QUAD H 
ATOM    436  N1  THY    14      16.254   7.325   6.600  1.00  0.00      QUAD N 
ATOM    437  C6  THY    14      16.375   6.482   7.678  1.00  0.00      QUAD C 
ATOM    438  H6  THY    14      15.636   5.678   7.707  0.00  0.00      QUAD H 
ATOM    439  C2  THY    14      17.121   8.394   6.418  1.00  0.00      QUAD C 
ATOM    440  O2  THY    14      17.050   9.139   5.440  1.00  0.00      QUAD O 
ATOM    441  N3  THY    14      18.078   8.536   7.428  1.00  0.00      QUAD N 
ATOM    442  H3  THY    14      18.719   9.306   7.322  0.00  0.00      QUAD H 
ATOM    443  C4  THY    14      18.236   7.711   8.549  1.00  0.00      QUAD C 
ATOM    444  O4  THY    14      19.128   7.937   9.380  1.00  0.00      QUAD O 
ATOM    445  C5  THY    14      17.298   6.616   8.635  1.00  0.00      QUAD C 
ATOM    446  C5M THY    14      17.347   5.713   9.815  0.00  0.00      QUAD C 
ATOM    447  H51 THY    14      16.660   4.848   9.674  0.00  0.00      QUAD H 
ATOM    448  H52 THY    14      17.038   6.253  10.739  0.00  0.00      QUAD H 
ATOM    449  H53 THY    14      18.375   5.311   9.960  0.00  0.00      QUAD H 
ATOM    450  C2' THY    14      15.279   5.680   4.913  1.00  0.00      QUAD C 
ATOM    451 H2'' THY    14      15.436   4.869   5.656  0.00  0.00      QUAD H 
ATOM    452  H2' THY    14      16.069   5.622   4.136  0.00  0.00      QUAD H 
ATOM    453  C3' THY    14      13.877   5.601   4.346  1.00  0.00      QUAD C 
ATOM    454  H3' THY    14      13.578   4.537   4.195  0.00  0.00      QUAD H 
ATOM    455  O3' THY    14      13.851   6.336   3.124  1.00  0.00      QUAD O 
ATOM    456  P   GUA    15      12.922   5.922   1.926  1.00  0.00      QUAD P 
ATOM    457  O1P GUA    15      12.697   7.106   1.064  0.00  0.00      QUAD O 
ATOM    458  O2P GUA    15      13.438   4.692   1.284  0.00  0.00      QUAD O 
ATOM    459  O5' GUA    15      11.599   5.557   2.690  1.00  0.00      QUAD O 
ATOM    460  C5' GUA    15      10.426   5.291   1.935  1.00  0.00      QUAD C 
ATOM    461  H5' GUA    15       9.879   4.466   2.446  0.00  0.00      QUAD H 
ATOM    462 H5'' GUA    15      10.635   4.913   0.904  0.00  0.00      QUAD H 
ATOM    463  C4' GUA    15       9.597   6.557   1.889  1.00  0.00      QUAD C 
ATOM    464  H4' GUA    15      10.134   7.427   1.445  0.00  0.00      QUAD H 
ATOM    465  O4' GUA    15       8.501   6.250   1.048  1.00  0.00      QUAD O 
ATOM    466  C1' GUA    15       7.400   5.889   1.846  1.00  0.00      QUAD C 
ATOM    467  H1' GUA    15       6.635   6.664   1.625  0.00  0.00      QUAD H 
ATOM    468  N9  GUA    15       6.983   4.542   1.522  1.00  0.00      QUAD N 
ATOM    469  C4  GUA    15       5.639   4.308   1.360  1.00  0.00      QUAD C 
ATOM    470  N2  GUA    15       2.391   5.505   1.072  1.00  0.00      QUAD N 
ATOM    471  H21 GUA    15       1.432   5.215   0.948  0.00  0.00      QUAD H 
ATOM    472  H22 GUA    15       2.555   6.499   1.149  0.00  0.00      QUAD H 
ATOM    473  N3  GUA    15       4.670   5.246   1.310  1.00  0.00      QUAD N 
ATOM    474  C2  GUA    15       3.472   4.712   1.145  1.00  0.00      QUAD C 
ATOM    475  N1  GUA    15       3.240   3.363   1.039  1.00  0.00      QUAD N 
ATOM    476  H1  GUA    15       2.264   3.058   0.914  0.00  0.00      QUAD H 
ATOM    477  C6  GUA    15       4.222   2.379   1.088  1.00  0.00      QUAD C 
ATOM    478  O6  GUA    15       3.906   1.187   0.982  1.00  0.00      QUAD O 
ATOM    479  C5  GUA    15       5.513   2.937   1.264  1.00  0.00      QUAD C 
ATOM    480  N7  GUA    15       6.755   2.323   1.364  1.00  0.00      QUAD N 
ATOM    481  C8  GUA    15       7.595   3.310   1.516  1.00  0.00      QUAD C 
ATOM    482  H8  GUA    15       8.521   2.940   1.596  0.00  0.00      QUAD H 
ATOM    483  C2' GUA    15       7.774   6.001   3.320  1.00  0.00      QUAD C 
ATOM    484 H2'' GUA    15       8.069   5.007   3.733  0.00  0.00      QUAD H 
ATOM    485  H2' GUA    15       6.930   6.377   3.929  0.00  0.00      QUAD H 
ATOM    486  C3' GUA    15       8.992   6.890   3.266  1.00  0.00      QUAD C 
ATOM    487  H3' GUA    15       9.696   6.554   4.063  0.00  0.00      QUAD H 
ATOM    488  O3' GUA    15       8.687   8.280   3.396  1.00  0.00      QUAD O 
ATOM    489  P   GUA    16       8.238   8.861   4.801  1.00  0.00      QUAD P 
ATOM    490  O1P GUA    16       8.677   7.947   5.882  0.00  0.00      QUAD O 
ATOM    491  O2P GUA    16       8.663  10.277   4.888  0.00  0.00      QUAD O 
ATOM    492  O5' GUA    16       6.663   8.792   4.694  1.00  0.00      QUAD O 
ATOM    493  C5' GUA    16       5.871   9.992   4.687  1.00  0.00      QUAD C 
ATOM    494  H5' GUA    16       5.799  10.395   3.650  0.00  0.00      QUAD H 
ATOM    495 H5'' GUA    16       6.313  10.784   5.342  0.00  0.00      QUAD H 
ATOM    496  C4' GUA    16       4.465   9.720   5.224  1.00  0.00      QUAD C 
ATOM    497  H4' GUA    16       3.756  10.506   4.906  0.00  0.00      QUAD H 
ATOM    498  O4' GUA    16       3.941   8.462   4.747  1.00  0.00      QUAD O 
ATOM    499  C1' GUA    16       3.620   7.652   5.865  1.00  0.00      QUAD C 
ATOM    500  H1' GUA    16       2.549   7.864   6.086  0.00  0.00      QUAD H 
ATOM    501  N9  GUA    16       3.838   6.257   5.553  1.00  0.00      QUAD N 
ATOM    502  C4  GUA    16       2.811   5.373   5.322  1.00  0.00      QUAD C 
ATOM    503  N2  GUA    16      -0.578   4.745   4.891  1.00  0.00      QUAD N 
ATOM    504  H21 GUA    16      -1.247   4.008   4.716  0.00  0.00      QUAD H 
ATOM    505  H22 GUA    16      -0.951   5.678   4.990  0.00  0.00      QUAD H 
ATOM    506  N3  GUA    16       1.501   5.683   5.237  1.00  0.00      QUAD N 
ATOM    507  C2  GUA    16       0.753   4.617   5.006  1.00  0.00      QUAD C 
ATOM    508  N1  GUA    16       1.252   3.344   4.871  1.00  0.00      QUAD N 
ATOM    509  H1  GUA    16       0.577   2.587   4.693  0.00  0.00      QUAD H 
ATOM    510  C6  GUA    16       2.597   3.002   4.957  1.00  0.00      QUAD C 
ATOM    511  O6  GUA    16       2.942   1.821   4.820  1.00  0.00      QUAD O 
ATOM    512  C5  GUA    16       3.411   4.136   5.203  1.00  0.00      QUAD C 
ATOM    513  N7  GUA    16       4.787   4.242   5.356  1.00  0.00      QUAD N 
ATOM    514  C8  GUA    16       4.995   5.514   5.561  1.00  0.00      QUAD C 
ATOM    515  H8  GUA    16       5.976   5.668   5.681  0.00  0.00      QUAD H 
ATOM    516  C2' GUA    16       4.453   8.140   7.032  1.00  0.00      QUAD C 
ATOM    517 H2'' GUA    16       5.489   7.738   6.958  0.00  0.00      QUAD H 
ATOM    518  H2' GUA    16       4.020   7.844   8.008  0.00  0.00      QUAD H 
ATOM    519  C3' GUA    16       4.475   9.631   6.758  1.00  0.00      QUAD C 
ATOM    520  H3' GUA    16       5.436  10.046   7.148  0.00  0.00      QUAD H 
ATOM    521  O3' GUA    16       3.351  10.303   7.320  1.00  0.00      QUAD O 
ATOM    522  C3' GUA    17      -0.247   9.086  10.985  1.00  0.00      QUAD C 
ATOM    523  H3' GUA    17       0.348   9.915  11.428  0.00  0.00      QUAD H 
ATOM    524  O3' GUA    17      -1.489   9.004  11.675  1.00  0.00      QUAD O 
ATOM    525  H3T GUA    17      -1.312   8.716  12.574  0.00  0.00      QUAD H 
ATOM    526  P   GUA    17       3.297  10.576   8.873  1.00  0.00      QUAD P 
ATOM    527  O1P GUA    17       4.460   9.952   9.546  0.00  0.00      QUAD O 
ATOM    528  O2P GUA    17       3.065  12.020   9.101  0.00  0.00      QUAD O 
ATOM    529  O5' GUA    17       2.007   9.781   9.274  1.00  0.00      QUAD O 
ATOM    530  C5' GUA    17       0.700  10.322   9.022  1.00  0.00      QUAD C 
ATOM    531  H5' GUA    17       0.558  10.564   7.942  0.00  0.00      QUAD H 
ATOM    532 H5'' GUA    17       0.546  11.250   9.624  0.00  0.00      QUAD H 
ATOM    533  C4' GUA    17      -0.347   9.304   9.458  1.00  0.00      QUAD C 
ATOM    534  H4' GUA    17      -1.378   9.598   9.176  0.00  0.00      QUAD H 
ATOM    535  O4' GUA    17      -0.071   8.014   8.851  1.00  0.00      QUAD O 
ATOM    536  C1' GUA    17       0.066   7.060   9.886  1.00  0.00      QUAD C 
ATOM    537  H1' GUA    17      -0.978   6.712  10.061  0.00  0.00      QUAD H 
ATOM    538  N9  GUA    17       0.947   5.963   9.510  1.00  0.00      QUAD N 
ATOM    539  C4  GUA    17       0.442   4.717   9.226  1.00  0.00      QUAD C 
ATOM    540  N2  GUA    17      -2.276   2.628   8.665  1.00  0.00      QUAD N 
ATOM    541  H21 GUA    17      -2.531   1.674   8.453  0.00  0.00      QUAD H 
ATOM    542  H22 GUA    17      -3.036   3.285   8.769  0.00  0.00      QUAD H 
ATOM    543  N3  GUA    17      -0.863   4.398   9.101  1.00  0.00      QUAD N 
ATOM    544  C2  GUA    17      -1.036   3.117   8.824  1.00  0.00      QUAD C 
ATOM    545  N1  GUA    17      -0.009   2.217   8.681  1.00  0.00      QUAD N 
ATOM    546  H1  GUA    17      -0.260   1.242   8.465  0.00  0.00      QUAD H 
ATOM    547  C6  GUA    17       1.342   2.523   8.806  1.00  0.00      QUAD C 
ATOM    548  O6  GUA    17       2.191   1.635   8.657  1.00  0.00      QUAD O 
ATOM    549  C5  GUA    17       1.543   3.895   9.102  1.00  0.00      QUAD C 
ATOM    550  N7  GUA    17       2.716   4.611   9.305  1.00  0.00      QUAD N 
ATOM    551  C8  GUA    17       2.315   5.830   9.543  1.00  0.00      QUAD C 
ATOM    552  H8  GUA    17       3.114   6.411   9.700  0.00  0.00      QUAD H 
ATOM    553  C2' GUA    17       0.527   7.798  11.126  1.00  0.00      QUAD C 
ATOM    554 H2'' GUA    17       1.621   7.990  11.089  0.00  0.00      QUAD H 
ATOM    555  H2' GUA    17       0.284   7.215  12.040  0.00  0.00      QUAD H 
END
