# Supplementary material for: Molecular models for intrastrand DNA G-quadruplexes
Source: BMC Struct Biol. 2009 Oct 7;9:64. doi: 10.1186/1472-6807-9-64 (PMC2768733; doi:10.1186/1472-6807-9-64)
Supplement: Additional file 1 — Models for intrastrand G-quadruplexes. The name of the file contains all topology information. Each field is separated by the underscore character. The notation here follows Webba da Silva [56]. The first field indicates the glycosidic bond conformation in the first G-quadruplex strand a stands for anti and s stands for syn. The second field indicates the loop topology by letters p (parallel), l (lateral) and d (diagonal) preceded by + or - sign to indicate clockwise or anti clockwise rotation when the first strand is progressing towards the viewer. Similarly, the third field indicates the parallel or antiparallel (a/p) strand polarity with reference to the first strand. The order is according to the position in the quadruplex (rotating anti-clockwise with the first strand progressing towards the viewer), and in general not according to sequence order. The next three fields indicate loop lengths. The .nrg files contain the energy as ouput by the program NAMD [81]. The total energy is reported in the twelfth field. The .fas files contain the sequence of the representative model. [file 1472-6807-9-64-S1.TGZ › representative_G4_models/aaa_-p-p-p_ppp_1_3_1__.fas]

> representative_G4_models/aaa_-p-p-p_ppp_1_3_1.pdb chain _
GGGTGGGTTAGGGTGGG
