# Supplementary material for: Molecular models for intrastrand DNA G-quadruplexes
Source: BMC Struct Biol. 2009 Oct 7;9:64. doi: 10.1186/1472-6807-9-64 (PMC2768733; doi:10.1186/1472-6807-9-64)
Supplement: Additional file 1 — Models for intrastrand G-quadruplexes. The name of the file contains all topology information. Each field is separated by the underscore character. The notation here follows Webba da Silva [56]. The first field indicates the glycosidic bond conformation in the first G-quadruplex strand a stands for anti and s stands for syn. The second field indicates the loop topology by letters p (parallel), l (lateral) and d (diagonal) preceded by + or - sign to indicate clockwise or anti clockwise rotation when the first strand is progressing towards the viewer. Similarly, the third field indicates the parallel or antiparallel (a/p) strand polarity with reference to the first strand. The order is according to the position in the quadruplex (rotating anti-clockwise with the first strand progressing towards the viewer), and in general not according to sequence order. The next three fields indicate loop lengths. The .nrg files contain the energy as ouput by the program NAMD [81]. The total energy is reported in the twelfth field. The .fas files contain the sequence of the representative model. [file 1472-6807-9-64-S1.TGZ › representative_G4_models/aaa_-p-p-l_ppa_3_1_3.pdb]

REMARK  FINAL COORDINATES WRITTEN BY NAMD AT TIMESTEP 300
ATOM      1  H5T GUA     1      -1.852  10.231  -1.235  0.00  0.00      QUAD H 
ATOM      2  O5' GUA     1      -2.761   9.998  -1.011  1.00  0.00      QUAD O 
ATOM      3  C5' GUA     1      -2.802   8.570  -1.041  1.00  0.00      QUAD C 
ATOM      4  H5' GUA     1      -2.030   8.188  -0.338  0.00  0.00      QUAD H 
ATOM      5 H5'' GUA     1      -2.474   8.302  -2.072  0.00  0.00      QUAD H 
ATOM      6  C4' GUA     1      -4.201   7.891  -0.778  1.00  0.00      QUAD C 
ATOM      7  H4' GUA     1      -4.965   8.409  -1.426  0.00  0.00      QUAD H 
ATOM      8  O4' GUA     1      -4.065   6.452  -1.156  1.00  0.00      QUAD O 
ATOM      9  C1' GUA     1      -4.301   5.585  -0.005  1.00  0.00      QUAD C 
ATOM     10  H1' GUA     1      -5.374   5.313  -0.079  0.00  0.00      QUAD H 
ATOM     11  N9  GUA     1      -3.354   4.372   0.023  1.00  0.00      QUAD N 
ATOM     12  C4  GUA     1      -3.152   3.013   0.054  1.00  0.00      QUAD C 
ATOM     13  N2  GUA     1      -4.415  -0.220  -0.100  1.00  0.00      QUAD N 
ATOM     14  H21 GUA     1      -4.148  -1.193  -0.062  0.00  0.00      QUAD H 
ATOM     15  H22 GUA     1      -5.398  -0.027  -0.229  0.00  0.00      QUAD H 
ATOM     16  N3  GUA     1      -4.106   2.066  -0.066  1.00  0.00      QUAD N 
ATOM     17  C2  GUA     1      -3.604   0.844   0.003  1.00  0.00      QUAD C 
ATOM     18  N1  GUA     1      -2.269   0.572   0.179  1.00  0.00      QUAD N 
ATOM     19  H1  GUA     1      -1.988  -0.418   0.220  0.00  0.00      QUAD H 
ATOM     20  C6  GUA     1      -1.270   1.531   0.306  1.00  0.00      QUAD C 
ATOM     21  O6  GUA     1      -0.094   1.179   0.461  1.00  0.00      QUAD O 
ATOM     22  C5  GUA     1      -1.794   2.846   0.233  1.00  0.00      QUAD C 
ATOM     23  N7  GUA     1      -1.156   4.077   0.312  1.00  0.00      QUAD N 
ATOM     24  C8  GUA     1      -2.117   4.951   0.183  1.00  0.00      QUAD C 
ATOM     25  H8  GUA     1      -1.729   5.871   0.231  0.00  0.00      QUAD H 
ATOM     26  C2' GUA     1      -4.018   6.570   1.185  1.00  0.00      QUAD C 
ATOM     27 H2'' GUA     1      -2.947   6.894   1.261  0.00  0.00      QUAD H 
ATOM     28  H2' GUA     1      -4.331   6.197   2.174  0.00  0.00      QUAD H 
ATOM     29  C3' GUA     1      -4.702   7.815   0.710  1.00  0.00      QUAD C 
ATOM     30  H3' GUA     1      -4.358   8.731   1.226  0.00  0.00      QUAD H 
ATOM     31  O3' GUA     1      -6.130   7.683   0.863  1.00  0.00      QUAD O 
ATOM     32  P   GUA     2      -6.770   7.614   2.350  1.00  0.00      QUAD P 
ATOM     33  O1P GUA     2      -5.848   8.292   3.292  0.00  0.00      QUAD O 
ATOM     34  O2P GUA     2      -8.150   8.152   2.288  0.00  0.00      QUAD O 
ATOM     35  O5' GUA     2      -6.885   6.071   2.825  1.00  0.00      QUAD O 
ATOM     36  C5' GUA     2      -7.208   4.969   1.958  1.00  0.00      QUAD C 
ATOM     37  H5' GUA     2      -6.231   4.656   1.531  0.00  0.00      QUAD H 
ATOM     38 H5'' GUA     2      -7.838   5.312   1.107  0.00  0.00      QUAD H 
ATOM     39  C4' GUA     2      -7.894   3.661   2.570  1.00  0.00      QUAD C 
ATOM     40  H4' GUA     2      -8.884   3.551   2.049  0.00  0.00      QUAD H 
ATOM     41  O4' GUA     2      -7.035   2.481   2.246  1.00  0.00      QUAD O 
ATOM     42  C1' GUA     2      -6.738   1.675   3.416  1.00  0.00      QUAD C 
ATOM     43  H1' GUA     2      -7.497   0.861   3.435  0.00  0.00      QUAD H 
ATOM     44  N9  GUA     2      -5.297   1.151   3.447  1.00  0.00      QUAD N 
ATOM     45  C4  GUA     2      -4.460   0.066   3.543  1.00  0.00      QUAD C 
ATOM     46  N2  GUA     2      -3.972  -3.372   3.479  1.00  0.00      QUAD N 
ATOM     47  H21 GUA     2      -3.266  -4.089   3.567  0.00  0.00      QUAD H 
ATOM     48  H22 GUA     2      -4.916  -3.688   3.306  0.00  0.00      QUAD H 
ATOM     49  N3  GUA     2      -4.821  -1.229   3.428  1.00  0.00      QUAD N 
ATOM     50  C2  GUA     2      -3.791  -2.046   3.567  1.00  0.00      QUAD C 
ATOM     51  N1  GUA     2      -2.505  -1.625   3.804  1.00  0.00      QUAD N 
ATOM     52  H1  GUA     2      -1.779  -2.349   3.897  0.00  0.00      QUAD H 
ATOM     53  C6  GUA     2      -2.110  -0.298   3.928  1.00  0.00      QUAD C 
ATOM     54  O6  GUA     2      -0.922  -0.026   4.142  1.00  0.00      QUAD O 
ATOM     55  C5  GUA     2      -3.206   0.590   3.779  1.00  0.00      QUAD C 
ATOM     56  N7  GUA     2      -3.255   1.977   3.830  1.00  0.00      QUAD N 
ATOM     57  C8  GUA     2      -4.512   2.265   3.628  1.00  0.00      QUAD C 
ATOM     58  H8  GUA     2      -4.626   3.258   3.651  0.00  0.00      QUAD H 
ATOM     59  C2' GUA     2      -6.976   2.696   4.576  1.00  0.00      QUAD C 
ATOM     60 H2'' GUA     2      -6.192   3.478   4.667  0.00  0.00      QUAD H 
ATOM     61  H2' GUA     2      -7.059   2.218   5.566  0.00  0.00      QUAD H 
ATOM     62  C3' GUA     2      -8.158   3.518   4.113  1.00  0.00      QUAD C 
ATOM     63  H3' GUA     2      -8.147   4.546   4.541  0.00  0.00      QUAD H 
ATOM     64  O3' GUA     2      -9.374   2.852   4.490  1.00  0.00      QUAD O 
ATOM     65  P   GUA     3      -9.733   2.705   6.060  1.00  0.00      QUAD P 
ATOM     66  O1P GUA     3      -8.998   3.751   6.811  0.00  0.00      QUAD O 
ATOM     67  O2P GUA     3     -11.207   2.708   6.202  0.00  0.00      QUAD O 
ATOM     68  O5' GUA     3      -9.172   1.268   6.570  1.00  0.00      QUAD O 
ATOM     69  C5' GUA     3      -9.411   0.081   5.789  1.00  0.00      QUAD C 
ATOM     70  H5' GUA     3      -8.770   0.110   4.877  0.00  0.00      QUAD H 
ATOM     71 H5'' GUA     3     -10.456   0.122   5.418  0.00  0.00      QUAD H 
ATOM     72  C4' GUA     3      -9.239  -1.360   6.458  1.00  0.00      QUAD C 
ATOM     73  H4' GUA     3      -9.995  -2.001   5.967  0.00  0.00      QUAD H 
ATOM     74  O4' GUA     3      -7.983  -1.971   6.025  1.00  0.00      QUAD O 
ATOM     75  C1' GUA     3      -7.391  -2.804   7.063  1.00  0.00      QUAD C 
ATOM     76  H1' GUA     3      -7.752  -3.836   6.956  0.00  0.00      QUAD H 
ATOM     77  N9  GUA     3      -5.887  -2.654   7.051  1.00  0.00      QUAD N 
ATOM     78  C4  GUA     3      -4.629  -3.193   7.181  1.00  0.00      QUAD C 
ATOM     79  N2  GUA     3      -2.521  -5.954   7.138  1.00  0.00      QUAD N 
ATOM     80  H21 GUA     3      -1.558  -6.236   7.255  0.00  0.00      QUAD H 
ATOM     81  H22 GUA     3      -3.183  -6.687   6.928  0.00  0.00      QUAD H 
ATOM     82  N3  GUA     3      -4.308  -4.497   7.052  1.00  0.00      QUAD N 
ATOM     83  C2  GUA     3      -3.015  -4.709   7.232  1.00  0.00      QUAD C 
ATOM     84  N1  GUA     3      -2.107  -3.719   7.519  1.00  0.00      QUAD N 
ATOM     85  H1  GUA     3      -1.123  -3.999   7.641  0.00  0.00      QUAD H 
ATOM     86  C6  GUA     3      -2.417  -2.370   7.657  1.00  0.00      QUAD C 
ATOM     87  O6  GUA     3      -1.521  -1.557   7.917  1.00  0.00      QUAD O 
ATOM     88  C5  GUA     3      -3.800  -2.128   7.465  1.00  0.00      QUAD C 
ATOM     89  N7  GUA     3      -4.523  -0.943   7.513  1.00  0.00      QUAD N 
ATOM     90  C8  GUA     3      -5.752  -1.302   7.262  1.00  0.00      QUAD C 
ATOM     91  H8  GUA     3      -6.338  -0.492   7.279  0.00  0.00      QUAD H 
ATOM     92  C2' GUA     3      -8.017  -2.176   8.384  1.00  0.00      QUAD C 
ATOM     93 H2'' GUA     3      -7.505  -1.284   8.782  0.00  0.00      QUAD H 
ATOM     94  H2' GUA     3      -8.027  -2.919   9.197  0.00  0.00      QUAD H 
ATOM     95  C3' GUA     3      -9.396  -1.711   7.964  1.00  0.00      QUAD C 
ATOM     96  H3' GUA     3      -9.704  -0.811   8.561  0.00  0.00      QUAD H 
ATOM     97  O3' GUA     3     -10.231  -2.826   8.171  1.00  0.00      QUAD O 
ATOM     98  P   THY     4     -11.658  -3.040   8.754  1.00  0.00      QUAD P 
ATOM     99  O1P THY     4     -11.776  -4.446   9.220  0.00  0.00      QUAD O 
ATOM    100  O2P THY     4     -12.037  -1.985   9.721  0.00  0.00      QUAD O 
ATOM    101  O5' THY     4     -12.457  -2.871   7.418  1.00  0.00      QUAD O 
ATOM    102  C5' THY     4     -12.691  -1.619   6.767  1.00  0.00      QUAD C 
ATOM    103  H5' THY     4     -11.864  -0.896   6.922  0.00  0.00      QUAD H 
ATOM    104 H5'' THY     4     -13.603  -1.143   7.200  0.00  0.00      QUAD H 
ATOM    105  C4' THY     4     -12.949  -1.852   5.262  1.00  0.00      QUAD C 
ATOM    106  H4' THY     4     -13.715  -1.138   4.901  0.00  0.00      QUAD H 
ATOM    107  O4' THY     4     -11.775  -1.541   4.481  1.00  0.00      QUAD O 
ATOM    108  C1' THY     4     -11.548  -2.472   3.431  1.00  0.00      QUAD C 
ATOM    109  H1' THY     4     -11.625  -1.876   2.497  0.00  0.00      QUAD H 
ATOM    110  N1  THY     4     -10.166  -3.037   3.552  1.00  0.00      QUAD N 
ATOM    111  C6  THY     4      -9.928  -4.112   4.373  1.00  0.00      QUAD C 
ATOM    112  H6  THY     4     -10.729  -4.330   5.072  0.00  0.00      QUAD H 
ATOM    113  C2  THY     4      -9.117  -2.363   2.907  1.00  0.00      QUAD C 
ATOM    114  O2  THY     4      -9.270  -1.359   2.265  1.00  0.00      QUAD O 
ATOM    115  N3  THY     4      -7.861  -2.984   3.084  1.00  0.00      QUAD N 
ATOM    116  H3  THY     4      -7.085  -2.531   2.626  0.00  0.00      QUAD H 
ATOM    117  C4  THY     4      -7.599  -4.125   3.842  1.00  0.00      QUAD C 
ATOM    118  O4  THY     4      -6.456  -4.606   3.909  1.00  0.00      QUAD O 
ATOM    119  C5  THY     4      -8.715  -4.671   4.548  1.00  0.00      QUAD C 
ATOM    120  C5M THY     4      -8.422  -5.827   5.441  0.00  0.00      QUAD C 
ATOM    121  H51 THY     4      -9.285  -6.083   6.082  0.00  0.00      QUAD H 
ATOM    122  H52 THY     4      -7.566  -5.621   6.120  0.00  0.00      QUAD H 
ATOM    123  H53 THY     4      -8.164  -6.723   4.849  0.00  0.00      QUAD H 
ATOM    124  C2' THY     4     -12.731  -3.455   3.449  1.00  0.00      QUAD C 
ATOM    125 H2'' THY     4     -12.394  -4.496   3.274  0.00  0.00      QUAD H 
ATOM    126  H2' THY     4     -13.442  -3.174   2.643  0.00  0.00      QUAD H 
ATOM    127  C3' THY     4     -13.337  -3.284   4.849  1.00  0.00      QUAD C 
ATOM    128  H3' THY     4     -12.866  -4.056   5.500  0.00  0.00      QUAD H 
ATOM    129  O3' THY     4     -14.763  -3.364   4.807  1.00  0.00      QUAD O 
ATOM    130  P   THY     5     -15.578  -3.953   6.031  1.00  0.00      QUAD P 
ATOM    131  O1P THY     5     -15.160  -3.353   7.315  0.00  0.00      QUAD O 
ATOM    132  O2P THY     5     -17.022  -3.870   5.710  0.00  0.00      QUAD O 
ATOM    133  O5' THY     5     -15.102  -5.464   5.989  1.00  0.00      QUAD O 
ATOM    134  C5' THY     5     -15.921  -6.317   5.176  1.00  0.00      QUAD C 
ATOM    135  H5' THY     5     -16.206  -5.838   4.205  0.00  0.00      QUAD H 
ATOM    136 H5'' THY     5     -16.845  -6.567   5.749  0.00  0.00      QUAD H 
ATOM    137  C4' THY     5     -15.163  -7.593   4.878  1.00  0.00      QUAD C 
ATOM    138  H4' THY     5     -14.777  -8.048   5.814  0.00  0.00      QUAD H 
ATOM    139  O4' THY     5     -16.074  -8.530   4.244  1.00  0.00      QUAD O 
ATOM    140  C1' THY     5     -15.558  -8.905   2.967  1.00  0.00      QUAD C 
ATOM    141  H1' THY     5     -14.915  -9.793   3.168  0.00  0.00      QUAD H 
ATOM    142  N1  THY     5     -16.680  -9.233   2.056  1.00  0.00      QUAD N 
ATOM    143  C6  THY     5     -17.398  -8.226   1.446  1.00  0.00      QUAD C 
ATOM    144  H6  THY     5     -17.127  -7.217   1.752  0.00  0.00      QUAD H 
ATOM    145  C2  THY     5     -17.033 -10.563   1.883  1.00  0.00      QUAD C 
ATOM    146  O2  THY     5     -16.445 -11.485   2.459  1.00  0.00      QUAD O 
ATOM    147  N3  THY     5     -18.098 -10.777   1.012  1.00  0.00      QUAD N 
ATOM    148  H3  THY     5     -18.364 -11.739   0.857  0.00  0.00      QUAD H 
ATOM    149  C4  THY     5     -18.832  -9.792   0.338  1.00  0.00      QUAD C 
ATOM    150  O4  THY     5     -19.757 -10.103  -0.427  1.00  0.00      QUAD O 
ATOM    151  C5  THY     5     -18.421  -8.436   0.611  1.00  0.00      QUAD C 
ATOM    152  C5M THY     5     -19.188  -7.337  -0.045  0.00  0.00      QUAD C 
ATOM    153  H51 THY     5     -18.784  -6.339   0.225  0.00  0.00      QUAD H 
ATOM    154  H52 THY     5     -20.257  -7.365   0.257  0.00  0.00      QUAD H 
ATOM    155  H53 THY     5     -19.146  -7.430  -1.151  0.00  0.00      QUAD H 
ATOM    156  C2' THY     5     -14.635  -7.762   2.540  1.00  0.00      QUAD C 
ATOM    157 H2'' THY     5     -15.203  -6.886   2.157  0.00  0.00      QUAD H 
ATOM    158  H2' THY     5     -13.891  -8.075   1.784  0.00  0.00      QUAD H 
ATOM    159  C3' THY     5     -14.015  -7.403   3.880  1.00  0.00      QUAD C 
ATOM    160  H3' THY     5     -13.698  -6.328   3.853  0.00  0.00      QUAD H 
ATOM    161  O3' THY     5     -12.937  -8.286   4.180  1.00  0.00      QUAD O 
ATOM    162  P   ADE     6     -11.578  -7.743   4.758  1.00  0.00      QUAD P 
ATOM    163  O1P ADE     6     -11.827  -6.554   5.602  0.00  0.00      QUAD O 
ATOM    164  O2P ADE     6     -10.843  -8.873   5.371  0.00  0.00      QUAD O 
ATOM    165  O5' ADE     6     -10.859  -7.302   3.418  1.00  0.00      QUAD O 
ATOM    166  C5' ADE     6     -10.617  -8.350   2.460  1.00  0.00      QUAD C 
ATOM    167  H5' ADE     6     -11.465  -9.070   2.363  0.00  0.00      QUAD H 
ATOM    168 H5'' ADE     6      -9.692  -8.906   2.766  0.00  0.00      QUAD H 
ATOM    169  C4' ADE     6     -10.336  -7.717   1.104  1.00  0.00      QUAD C 
ATOM    170  H4' ADE     6      -9.504  -7.047   1.279  0.00  0.00      QUAD H 
ATOM    171  O4' ADE     6      -9.947  -8.782   0.197  1.00  0.00      QUAD O 
ATOM    172  C1' ADE     6     -10.777  -8.738  -0.955  1.00  0.00      QUAD C 
ATOM    173  H1' ADE     6     -10.248  -8.119  -1.710  0.00  0.00      QUAD H 
ATOM    174  N9  ADE     6     -11.041 -10.076  -1.430  1.00  0.00      QUAD N 
ATOM    175  C5  ADE     6     -12.019 -11.724  -2.497  1.00  0.00      QUAD C 
ATOM    176  N7  ADE     6     -11.146 -12.296  -1.601  1.00  0.00      QUAD N 
ATOM    177  C8  ADE     6     -10.589 -11.294  -0.981  1.00  0.00      QUAD C 
ATOM    178  H8  ADE     6      -9.842 -11.376  -0.187  0.00  0.00      QUAD H 
ATOM    179  N1  ADE     6     -13.713 -11.429  -4.101  1.00  0.00      QUAD N 
ATOM    180  C2  ADE     6     -13.499 -10.113  -3.945  1.00  0.00      QUAD C 
ATOM    181  H2  ADE     6     -14.121  -9.462  -4.559  0.00  0.00      QUAD H 
ATOM    182  N3  ADE     6     -12.638  -9.469  -3.156  1.00  0.00      QUAD N 
ATOM    183  C4  ADE     6     -11.939 -10.346  -2.418  1.00  0.00      QUAD C 
ATOM    184  C6  ADE     6     -12.958 -12.308  -3.358  1.00  0.00      QUAD C 
ATOM    185  N6  ADE     6     -13.081 -13.669  -3.398  1.00  0.00      QUAD N 
ATOM    186  H61 ADE     6     -13.754 -14.109  -3.988  0.00  0.00      QUAD H 
ATOM    187  H62 ADE     6     -12.537 -14.255  -2.793  0.00  0.00      QUAD H 
ATOM    188  C2' ADE     6     -12.043  -8.009  -0.504  1.00  0.00      QUAD C 
ATOM    189 H2'' ADE     6     -12.690  -8.703   0.079  0.00  0.00      QUAD H 
ATOM    190  H2' ADE     6     -12.645  -7.586  -1.333  0.00  0.00      QUAD H 
ATOM    191  C3' ADE     6     -11.464  -6.945   0.379  1.00  0.00      QUAD C 
ATOM    192  H3' ADE     6     -12.216  -6.588   1.096  0.00  0.00      QUAD H 
ATOM    193  O3' ADE     6     -11.087  -5.847  -0.440  1.00  0.00      QUAD O 
ATOM    194  P   GUA     7     -10.271  -4.552  -0.266  1.00  0.00      QUAD P 
ATOM    195  O1P GUA     7      -9.691  -4.221  -1.608  1.00  0.00      QUAD O 
ATOM    196  O2P GUA     7     -11.168  -3.557   0.361  1.00  0.00      QUAD O 
ATOM    197  O5' GUA     7      -9.127  -4.894   0.745  1.00  0.00      QUAD O 
ATOM    198  C5' GUA     7      -7.779  -5.125   0.328  1.00  0.00      QUAD C 
ATOM    199  H5' GUA     7      -7.135  -4.659   1.082  0.00  0.00      QUAD H 
ATOM    200 H5'' GUA     7      -7.556  -4.568  -0.592  0.00  0.00      QUAD H 
ATOM    201  C4' GUA     7      -7.328  -6.600   0.152  1.00  0.00      QUAD C 
ATOM    202  H4' GUA     7      -8.099  -7.176  -0.370  0.00  0.00      QUAD H 
ATOM    203  O4' GUA     7      -6.153  -6.609  -0.688  1.00  0.00      QUAD O 
ATOM    204  C1' GUA     7      -4.973  -6.607   0.122  1.00  0.00      QUAD C 
ATOM    205  H1' GUA     7      -4.387  -7.512  -0.156  0.00  0.00      QUAD H 
ATOM    206  N9  GUA     7      -4.259  -5.353  -0.061  1.00  0.00      QUAD N 
ATOM    207  C4  GUA     7      -2.912  -5.149   0.115  1.00  0.00      QUAD C 
ATOM    208  N2  GUA     7       0.293  -6.421   0.538  1.00  0.00      QUAD N 
ATOM    209  H21 GUA     7       1.258  -6.151   0.663  0.00  0.00      QUAD H 
ATOM    210  H22 GUA     7       0.101  -7.412   0.516  0.00  0.00      QUAD H 
ATOM    211  N3  GUA     7      -1.973  -6.111   0.242  1.00  0.00      QUAD N 
ATOM    212  C2  GUA     7      -0.762  -5.604   0.398  1.00  0.00      QUAD C 
ATOM    213  N1  GUA     7      -0.492  -4.257   0.429  1.00  0.00      QUAD N 
ATOM    214  H1  GUA     7       0.490  -3.973   0.557  0.00  0.00      QUAD H 
ATOM    215  C6  GUA     7      -1.442  -3.250   0.301  1.00  0.00      QUAD C 
ATOM    216  O6  GUA     7      -1.092  -2.064   0.342  1.00  0.00      QUAD O 
ATOM    217  C5  GUA     7      -2.746  -3.780   0.132  1.00  0.00      QUAD C 
ATOM    218  N7  GUA     7      -3.966  -3.136  -0.030  1.00  0.00      QUAD N 
ATOM    219  C8  GUA     7      -4.833  -4.106  -0.140  1.00  0.00      QUAD C 
ATOM    220  H8  GUA     7      -5.745  -3.715  -0.260  0.00  0.00      QUAD H 
ATOM    221  C2' GUA     7      -5.442  -6.701   1.582  1.00  0.00      QUAD C 
ATOM    222 H2'' GUA     7      -5.509  -5.690   2.038  0.00  0.00      QUAD H 
ATOM    223  H2' GUA     7      -4.760  -7.302   2.194  0.00  0.00      QUAD H 
ATOM    224  C3' GUA     7      -6.852  -7.241   1.496  1.00  0.00      QUAD C 
ATOM    225  H3' GUA     7      -7.504  -6.815   2.298  0.00  0.00      QUAD H 
ATOM    226  O3' GUA     7      -6.898  -8.685   1.567  1.00  0.00      QUAD O 
ATOM    227  P   GUA     8      -6.499  -9.421   2.935  1.00  0.00      QUAD P 
ATOM    228  O1P GUA     8      -7.114 -10.768   2.960  1.00  0.00      QUAD O 
ATOM    229  O2P GUA     8      -6.832  -8.539   4.072  1.00  0.00      QUAD O 
ATOM    230  O5' GUA     8      -4.921  -9.574   2.922  1.00  0.00      QUAD O 
ATOM    231  C5' GUA     8      -4.226 -10.495   2.083  1.00  0.00      QUAD C 
ATOM    232  H5' GUA     8      -4.072 -10.020   1.088  0.00  0.00      QUAD H 
ATOM    233 H5'' GUA     8      -4.820 -11.427   1.920  0.00  0.00      QUAD H 
ATOM    234  C4' GUA     8      -2.835 -10.863   2.670  1.00  0.00      QUAD C 
ATOM    235  H4' GUA     8      -2.450 -11.743   2.114  0.00  0.00      QUAD H 
ATOM    236  O4' GUA     8      -1.913  -9.733   2.482  1.00  0.00      QUAD O 
ATOM    237  C1' GUA     8      -1.401  -9.261   3.744  1.00  0.00      QUAD C 
ATOM    238  H1' GUA     8      -0.397  -9.731   3.858  0.00  0.00      QUAD H 
ATOM    239  N9  GUA     8      -1.330  -7.769   3.743  1.00  0.00      QUAD N 
ATOM    240  C4  GUA     8      -0.266  -6.928   3.960  1.00  0.00      QUAD C 
ATOM    241  N2  GUA     8       3.124  -6.458   4.557  1.00  0.00      QUAD N 
ATOM    242  H21 GUA     8       3.826  -5.748   4.707  0.00  0.00      QUAD H 
ATOM    243  H22 GUA     8       3.442  -7.416   4.570  0.00  0.00      QUAD H 
ATOM    244  N3  GUA     8       1.014  -7.303   4.163  1.00  0.00      QUAD N 
ATOM    245  C2  GUA     8       1.813  -6.265   4.343  1.00  0.00      QUAD C 
ATOM    246  N1  GUA     8       1.389  -4.959   4.326  1.00  0.00      QUAD N 
ATOM    247  H1  GUA     8       2.099  -4.228   4.478  0.00  0.00      QUAD H 
ATOM    248  C6  GUA     8       0.076  -4.549   4.120  1.00  0.00      QUAD C 
ATOM    249  O6  GUA     8      -0.201  -3.343   4.124  1.00  0.00      QUAD O 
ATOM    250  C5  GUA     8      -0.792  -5.653   3.925  1.00  0.00      QUAD C 
ATOM    251  N7  GUA     8      -2.160  -5.693   3.690  1.00  0.00      QUAD N 
ATOM    252  C8  GUA     8      -2.435  -6.965   3.589  1.00  0.00      QUAD C 
ATOM    253  H8  GUA     8      -3.414  -7.074   3.418  0.00  0.00      QUAD H 
ATOM    254  C2' GUA     8      -2.351  -9.845   4.807  1.00  0.00      QUAD C 
ATOM    255 H2'' GUA     8      -3.256  -9.208   4.912  0.00  0.00      QUAD H 
ATOM    256  H2' GUA     8      -1.867  -9.922   5.800  0.00  0.00      QUAD H 
ATOM    257  C3' GUA     8      -2.785 -11.182   4.199  1.00  0.00      QUAD C 
ATOM    258  H3' GUA     8      -3.819 -11.453   4.533  0.00  0.00      QUAD H 
ATOM    259  O3' GUA     8      -1.886 -12.259   4.532  1.00  0.00      QUAD O 
ATOM    260  P   GUA     9      -1.632 -12.706   6.042  1.00  0.00      QUAD P 
ATOM    261  O1P GUA     9      -1.448 -14.174   6.089  1.00  0.00      QUAD O 
ATOM    262  O2P GUA     9      -2.701 -12.149   6.909  1.00  0.00      QUAD O 
ATOM    263  O5' GUA     9      -0.258 -12.001   6.434  1.00  0.00      QUAD O 
ATOM    264  C5' GUA     9       0.942 -12.333   5.717  1.00  0.00      QUAD C 
ATOM    265  H5' GUA     9       0.925 -11.826   4.721  0.00  0.00      QUAD H 
ATOM    266 H5'' GUA     9       1.014 -13.432   5.527  0.00  0.00      QUAD H 
ATOM    267  C4' GUA     9       2.224 -11.868   6.457  1.00  0.00      QUAD C 
ATOM    268  H4' GUA     9       3.070 -12.379   5.982  0.00  0.00      QUAD H 
ATOM    269  O4' GUA     9       2.387 -10.435   6.268  1.00  0.00      QUAD O 
ATOM    270  C1' GUA     9       2.536  -9.808   7.542  1.00  0.00      QUAD C 
ATOM    271  H1' GUA     9       3.626  -9.746   7.750  0.00  0.00      QUAD H 
ATOM    272  N9  GUA     9       1.921  -8.505   7.507  1.00  0.00      QUAD N 
ATOM    273  C4  GUA     9       2.431  -7.255   7.765  1.00  0.00      QUAD C 
ATOM    274  N2  GUA     9       5.135  -5.200   8.493  1.00  0.00      QUAD N 
ATOM    275  H21 GUA     9       5.395  -4.240   8.669  0.00  0.00      QUAD H 
ATOM    276  H22 GUA     9       5.881  -5.881   8.519  0.00  0.00      QUAD H 
ATOM    277  N3  GUA     9       3.723  -6.961   8.018  1.00  0.00      QUAD N 
ATOM    278  C2  GUA     9       3.906  -5.668   8.228  1.00  0.00      QUAD C 
ATOM    279  N1  GUA     9       2.898  -4.735   8.194  1.00  0.00      QUAD N 
ATOM    280  H1  GUA     9       3.154  -3.754   8.374  0.00  0.00      QUAD H 
ATOM    281  C6  GUA     9       1.561  -5.015   7.936  1.00  0.00      QUAD C 
ATOM    282  O6  GUA     9       0.730  -4.098   7.929  1.00  0.00      QUAD O 
ATOM    283  C5  GUA     9       1.350  -6.399   7.709  1.00  0.00      QUAD C 
ATOM    284  N7  GUA     9       0.185  -7.098   7.421  1.00  0.00      QUAD N 
ATOM    285  C8  GUA     9       0.570  -8.340   7.310  1.00  0.00      QUAD C 
ATOM    286  H8  GUA     9      -0.225  -8.910   7.101  0.00  0.00      QUAD H 
ATOM    287  C2' GUA     9       1.858 -10.763   8.537  1.00  0.00      QUAD C 
ATOM    288 H2'' GUA     9       0.749 -10.716   8.462  0.00  0.00      QUAD H 
ATOM    289  H2' GUA     9       2.162 -10.574   9.590  0.00  0.00      QUAD H 
ATOM    290  C3' GUA     9       2.350 -12.080   8.002  1.00  0.00      QUAD C 
ATOM    291  H3' GUA     9       1.715 -12.935   8.347  0.00  0.00      QUAD H 
ATOM    292  O3' GUA     9       3.692 -12.212   8.465  1.00  0.00      QUAD O 
ATOM    293  P   THY    10       4.569 -13.492   8.517  1.00  0.00      QUAD P 
ATOM    294  O1P THY    10       3.726 -14.623   8.951  1.00  0.00      QUAD O 
ATOM    295  O2P THY    10       5.788 -13.211   9.312  1.00  0.00      QUAD O 
ATOM    296  O5' THY    10       4.969 -13.665   7.005  1.00  0.00      QUAD O 
ATOM    297  C5' THY    10       5.694 -12.626   6.330  1.00  0.00      QUAD C 
ATOM    298  H5' THY    10       6.612 -12.351   6.905  0.00  0.00      QUAD H 
ATOM    299 H5'' THY    10       5.072 -11.704   6.219  0.00  0.00      QUAD H 
ATOM    300  C4' THY    10       6.123 -13.102   4.936  1.00  0.00      QUAD C 
ATOM    301  H4' THY    10       6.772 -12.331   4.475  0.00  0.00      QUAD H 
ATOM    302  O4' THY    10       6.879 -14.341   5.044  1.00  0.00      QUAD O 
ATOM    303  C1' THY    10       6.153 -15.449   4.492  1.00  0.00      QUAD C 
ATOM    304  H1' THY    10       6.715 -15.722   3.572  0.00  0.00      QUAD H 
ATOM    305  N1  THY    10       6.161 -16.560   5.506  1.00  0.00      QUAD N 
ATOM    306  C6  THY    10       5.192 -16.642   6.493  1.00  0.00      QUAD C 
ATOM    307  H6  THY    10       4.447 -15.852   6.503  0.00  0.00      QUAD H 
ATOM    308  C2  THY    10       7.214 -17.465   5.491  1.00  0.00      QUAD C 
ATOM    309  O2  THY    10       8.123 -17.401   4.660  1.00  0.00      QUAD O 
ATOM    310  N3  THY    10       7.166 -18.444   6.485  1.00  0.00      QUAD N 
ATOM    311  H3  THY    10       7.922 -19.113   6.495  0.00  0.00      QUAD H 
ATOM    312  C4  THY    10       6.201 -18.565   7.497  1.00  0.00      QUAD C 
ATOM    313  O4  THY    10       6.287 -19.451   8.354  1.00  0.00      QUAD O 
ATOM    314  C5  THY    10       5.145 -17.589   7.436  1.00  0.00      QUAD C 
ATOM    315  C5M THY    10       4.107 -17.631   8.510  1.00  0.00      QUAD C 
ATOM    316  H51 THY    10       3.268 -16.939   8.291  0.00  0.00      QUAD H 
ATOM    317  H52 THY    10       4.540 -17.341   9.492  0.00  0.00      QUAD H 
ATOM    318  H53 THY    10       3.669 -18.644   8.615  0.00  0.00      QUAD H 
ATOM    319  C2' THY    10       4.768 -14.921   4.062  1.00  0.00      QUAD C 
ATOM    320 H2'' THY    10       3.975 -15.148   4.799  0.00  0.00      QUAD H 
ATOM    321  H2' THY    10       4.462 -15.356   3.089  0.00  0.00      QUAD H 
ATOM    322  C3' THY    10       4.953 -13.405   3.983  1.00  0.00      QUAD C 
ATOM    323  H3' THY    10       4.032 -12.946   4.402  0.00  0.00      QUAD H 
ATOM    324  O3' THY    10       5.213 -12.964   2.642  1.00  0.00      QUAD O 
ATOM    325  P   GUA    11       4.442 -11.701   2.041  1.00  0.00      QUAD P 
ATOM    326  O1P GUA    11       3.307 -11.317   2.911  1.00  0.00      QUAD O 
ATOM    327  O2P GUA    11       4.124 -11.992   0.624  1.00  0.00      QUAD O 
ATOM    328  O5' GUA    11       5.508 -10.528   2.098  1.00  0.00      QUAD O 
ATOM    329  C5' GUA    11       6.683 -10.606   1.278  1.00  0.00      QUAD C 
ATOM    330  H5' GUA    11       6.447 -10.930   0.236  0.00  0.00      QUAD H 
ATOM    331 H5'' GUA    11       7.397 -11.341   1.717  0.00  0.00      QUAD H 
ATOM    332  C4' GUA    11       7.400  -9.249   1.207  1.00  0.00      QUAD C 
ATOM    333  H4' GUA    11       8.302  -9.331   0.563  0.00  0.00      QUAD H 
ATOM    334  O4' GUA    11       6.569  -8.223   0.600  1.00  0.00      QUAD O 
ATOM    335  C1' GUA    11       6.639  -7.012   1.367  1.00  0.00      QUAD C 
ATOM    336  H1' GUA    11       7.513  -6.440   0.983  0.00  0.00      QUAD H 
ATOM    337  N9  GUA    11       5.383  -6.262   1.204  1.00  0.00      QUAD N 
ATOM    338  C4  GUA    11       5.181  -4.903   1.173  1.00  0.00      QUAD C 
ATOM    339  N2  GUA    11       6.444  -1.671   1.326  1.00  0.00      QUAD N 
ATOM    340  H21 GUA    11       6.177  -0.698   1.287  0.00  0.00      QUAD H 
ATOM    341  H22 GUA    11       7.427  -1.864   1.455  0.00  0.00      QUAD H 
ATOM    342  N3  GUA    11       6.135  -3.956   1.296  1.00  0.00      QUAD N 
ATOM    343  C2  GUA    11       5.633  -2.735   1.225  1.00  0.00      QUAD C 
ATOM    344  N1  GUA    11       4.298  -2.463   1.049  1.00  0.00      QUAD N 
ATOM    345  H1  GUA    11       4.017  -1.473   1.008  0.00  0.00      QUAD H 
ATOM    346  C6  GUA    11       3.299  -3.422   0.922  1.00  0.00      QUAD C 
ATOM    347  O6  GUA    11       2.123  -3.069   0.766  1.00  0.00      QUAD O 
ATOM    348  C5  GUA    11       3.823  -4.737   0.995  1.00  0.00      QUAD C 
ATOM    349  N7  GUA    11       3.185  -5.968   0.916  1.00  0.00      QUAD N 
ATOM    350  C8  GUA    11       4.146  -6.841   1.045  1.00  0.00      QUAD C 
ATOM    351  H8  GUA    11       3.758  -7.762   0.998  0.00  0.00      QUAD H 
ATOM    352  C2' GUA    11       6.899  -7.478   2.794  1.00  0.00      QUAD C 
ATOM    353 H2'' GUA    11       5.948  -7.793   3.286  0.00  0.00      QUAD H 
ATOM    354  H2' GUA    11       7.384  -6.685   3.400  0.00  0.00      QUAD H 
ATOM    355  C3' GUA    11       7.799  -8.687   2.573  1.00  0.00      QUAD C 
ATOM    356  H3' GUA    11       7.548  -9.467   3.327  0.00  0.00      QUAD H 
ATOM    357  O3' GUA    11       9.172  -8.302   2.598  1.00  0.00      QUAD O 
ATOM    358  P   GUA    12      10.045  -8.557   3.891  1.00  0.00      QUAD P 
ATOM    359  O1P GUA    12      11.419  -8.902   3.459  1.00  0.00      QUAD O 
ATOM    360  O2P GUA    12       9.366  -9.502   4.805  1.00  0.00      QUAD O 
ATOM    361  O5' GUA    12      10.033  -7.118   4.550  1.00  0.00      QUAD O 
ATOM    362  C5' GUA    12      11.026  -6.190   4.081  1.00  0.00      QUAD C 
ATOM    363  H5' GUA    12      11.004  -6.095   2.968  0.00  0.00      QUAD H 
ATOM    364 H5'' GUA    12      12.044  -6.536   4.384  0.00  0.00      QUAD H 
ATOM    365  C4' GUA    12      10.816  -4.806   4.694  1.00  0.00      QUAD C 
ATOM    366  H4' GUA    12      11.556  -4.093   4.271  0.00  0.00      QUAD H 
ATOM    367  O4' GUA    12       9.501  -4.278   4.388  1.00  0.00      QUAD O 
ATOM    368  C1' GUA    12       8.900  -3.775   5.581  1.00  0.00      QUAD C 
ATOM    369  H1' GUA    12       9.273  -2.734   5.699  0.00  0.00      QUAD H 
ATOM    370  N9  GUA    12       7.443  -3.812   5.406  1.00  0.00      QUAD N 
ATOM    371  C4  GUA    12       6.605  -2.727   5.310  1.00  0.00      QUAD C 
ATOM    372  N2  GUA    12       6.118   0.712   5.372  1.00  0.00      QUAD N 
ATOM    373  H21 GUA    12       5.413   1.429   5.282  0.00  0.00      QUAD H 
ATOM    374  H22 GUA    12       7.062   1.027   5.545  0.00  0.00      QUAD H 
ATOM    375  N3  GUA    12       6.966  -1.432   5.427  1.00  0.00      QUAD N 
ATOM    376  C2  GUA    12       5.936  -0.615   5.286  1.00  0.00      QUAD C 
ATOM    377  N1  GUA    12       4.650  -1.036   5.049  1.00  0.00      QUAD N 
ATOM    378  H1  GUA    12       3.924  -0.312   4.956  0.00  0.00      QUAD H 
ATOM    379  C6  GUA    12       4.256  -2.363   4.925  1.00  0.00      QUAD C 
ATOM    380  O6  GUA    12       3.067  -2.635   4.711  1.00  0.00      QUAD O 
ATOM    381  C5  GUA    12       5.351  -3.251   5.074  1.00  0.00      QUAD C 
ATOM    382  N7  GUA    12       5.401  -4.638   5.023  1.00  0.00      QUAD N 
ATOM    383  C8  GUA    12       6.658  -4.926   5.225  1.00  0.00      QUAD C 
ATOM    384  H8  GUA    12       6.772  -5.919   5.202  0.00  0.00      QUAD H 
ATOM    385  C2' GUA    12       9.467  -4.644   6.700  1.00  0.00      QUAD C 
ATOM    386 H2'' GUA    12       8.963  -5.638   6.716  0.00  0.00      QUAD H 
ATOM    387  H2' GUA    12       9.368  -4.169   7.697  0.00  0.00      QUAD H 
ATOM    388  C3' GUA    12      10.915  -4.801   6.227  1.00  0.00      QUAD C 
ATOM    389  H3' GUA    12      11.320  -5.787   6.550  0.00  0.00      QUAD H 
ATOM    390  O3' GUA    12      11.737  -3.727   6.680  1.00  0.00      QUAD O 
ATOM    391  P   GUA    13      12.314  -3.696   8.148  1.00  0.00      QUAD P 
ATOM    392  O1P GUA    13      13.754  -3.355   8.069  1.00  0.00      QUAD O 
ATOM    393  O2P GUA    13      11.950  -4.936   8.867  1.00  0.00      QUAD O 
ATOM    394  O5' GUA    13      11.511  -2.484   8.781  1.00  0.00      QUAD O 
ATOM    395  C5' GUA    13      11.986  -1.164   8.458  1.00  0.00      QUAD C 
ATOM    396  H5' GUA    13      12.048  -1.019   7.353  0.00  0.00      QUAD H 
ATOM    397 H5'' GUA    13      13.000  -1.000   8.892  0.00  0.00      QUAD H 
ATOM    398  C4' GUA    13      11.063  -0.071   9.014  1.00  0.00      QUAD C 
ATOM    399  H4' GUA    13      11.390   0.906   8.603  0.00  0.00      QUAD H 
ATOM    400  O4' GUA    13       9.682  -0.262   8.612  1.00  0.00      QUAD O 
ATOM    401  C1' GUA    13       8.849  -0.119   9.766  1.00  0.00      QUAD C 
ATOM    402  H1' GUA    13       8.690   0.967   9.928  0.00  0.00      QUAD H 
ATOM    403  N9  GUA    13       7.579  -0.799   9.508  1.00  0.00      QUAD N 
ATOM    404  C4  GUA    13       6.321  -0.259   9.379  1.00  0.00      QUAD C 
ATOM    405  N2  GUA    13       4.214   2.501   9.420  1.00  0.00      QUAD N 
ATOM    406  H21 GUA    13       3.252   2.784   9.301  0.00  0.00      QUAD H 
ATOM    407  H22 GUA    13       4.876   3.234   9.632  0.00  0.00      QUAD H 
ATOM    408  N3  GUA    13       5.999   1.045   9.510  1.00  0.00      QUAD N 
ATOM    409  C2  GUA    13       4.707   1.257   9.327  1.00  0.00      QUAD C 
ATOM    410  N1  GUA    13       3.799   0.267   9.041  1.00  0.00      QUAD N 
ATOM    411  H1  GUA    13       2.815   0.547   8.921  0.00  0.00      QUAD H 
ATOM    412  C6  GUA    13       4.109  -1.082   8.902  1.00  0.00      QUAD C 
ATOM    413  O6  GUA    13       3.213  -1.896   8.642  1.00  0.00      QUAD O 
ATOM    414  C5  GUA    13       5.492  -1.324   9.094  1.00  0.00      QUAD C 
ATOM    415  N7  GUA    13       6.215  -2.509   9.047  1.00  0.00      QUAD N 
ATOM    416  C8  GUA    13       7.444  -2.151   9.297  1.00  0.00      QUAD C 
ATOM    417  H8  GUA    13       8.029  -2.962   9.279  0.00  0.00      QUAD H 
ATOM    418  C2' GUA    13       9.712  -0.680  10.892  1.00  0.00      QUAD C 
ATOM    419 H2'' GUA    13       9.841  -1.784  10.765  0.00  0.00      QUAD H 
ATOM    420  H2' GUA    13       9.332  -0.478  11.909  0.00  0.00      QUAD H 
ATOM    421  C3' GUA    13      11.023   0.029  10.552  1.00  0.00      QUAD C 
ATOM    422  H3' GUA    13      11.896  -0.500  10.994  0.00  0.00      QUAD H 
ATOM    423  O3' GUA    13      11.007   1.395  10.921  1.00  0.00      QUAD O 
ATOM    424  P   THY    14      11.340   2.061  12.286  1.00  0.00      QUAD P 
ATOM    425  O1P THY    14      11.935   1.076  13.219  0.00  0.00      QUAD O 
ATOM    426  O2P THY    14      12.103   3.298  11.999  0.00  0.00      QUAD O 
ATOM    427  O5' THY    14       9.887   2.439  12.747  1.00  0.00      QUAD O 
ATOM    428  C5' THY    14       9.596   2.986  14.036  1.00  0.00      QUAD C 
ATOM    429  H5' THY    14      10.362   3.733  14.354  0.00  0.00      QUAD H 
ATOM    430 H5'' THY    14       9.588   2.164  14.787  0.00  0.00      QUAD H 
ATOM    431  C4' THY    14       8.217   3.672  14.023  1.00  0.00      QUAD C 
ATOM    432  H4' THY    14       8.121   4.328  14.911  0.00  0.00      QUAD H 
ATOM    433  O4' THY    14       8.015   4.480  12.818  1.00  0.00      QUAD O 
ATOM    434  C1' THY    14       6.850   4.008  12.110  1.00  0.00      QUAD C 
ATOM    435  H1' THY    14       6.002   4.610  12.516  0.00  0.00      QUAD H 
ATOM    436  N1  THY    14       7.015   4.204  10.642  1.00  0.00      QUAD N 
ATOM    437  C6  THY    14       8.088   3.641   9.979  1.00  0.00      QUAD C 
ATOM    438  H6  THY    14       8.746   3.050  10.607  0.00  0.00      QUAD H 
ATOM    439  C2  THY    14       6.061   4.910   9.941  1.00  0.00      QUAD C 
ATOM    440  O2  THY    14       5.049   5.389  10.505  1.00  0.00      QUAD O 
ATOM    441  N3  THY    14       6.271   5.021   8.574  1.00  0.00      QUAD N 
ATOM    442  H3  THY    14       5.575   5.520   8.039  0.00  0.00      QUAD H 
ATOM    443  C4  THY    14       7.358   4.485   7.863  1.00  0.00      QUAD C 
ATOM    444  O4  THY    14       7.460   4.637   6.644  1.00  0.00      QUAD O 
ATOM    445  C5  THY    14       8.312   3.774   8.667  1.00  0.00      QUAD C 
ATOM    446  C5M THY    14       9.490   3.203   7.947  0.00  0.00      QUAD C 
ATOM    447  H51 THY    14      10.236   2.786   8.654  0.00  0.00      QUAD H 
ATOM    448  H52 THY    14      10.004   3.988   7.349  0.00  0.00      QUAD H 
ATOM    449  H53 THY    14       9.182   2.392   7.252  0.00  0.00      QUAD H 
ATOM    450  C2' THY    14       6.654   2.562  12.563  1.00  0.00      QUAD C 
ATOM    451 H2'' THY    14       7.360   1.886  12.037  0.00  0.00      QUAD H 
ATOM    452  H2' THY    14       5.625   2.194  12.410  0.00  0.00      QUAD H 
ATOM    453  C3' THY    14       7.048   2.674  14.025  1.00  0.00      QUAD C 
ATOM    454  H3' THY    14       7.429   1.691  14.395  0.00  0.00      QUAD H 
ATOM    455  O3' THY    14       5.960   3.163  14.815  1.00  0.00      QUAD O 
ATOM    456  P   THY    15       5.116   2.209  15.736  1.00  0.00      QUAD P 
ATOM    457  O1P THY    15       6.021   1.282  16.453  0.00  0.00      QUAD O 
ATOM    458  O2P THY    15       4.200   3.028  16.560  0.00  0.00      QUAD O 
ATOM    459  O5' THY    15       4.301   1.391  14.674  1.00  0.00      QUAD O 
ATOM    460  C5' THY    15       3.126   1.859  14.012  1.00  0.00      QUAD C 
ATOM    461  H5' THY    15       3.378   2.057  12.946  0.00  0.00      QUAD H 
ATOM    462 H5'' THY    15       2.736   2.812  14.446  0.00  0.00      QUAD H 
ATOM    463  C4' THY    15       2.018   0.796  14.071  1.00  0.00      QUAD C 
ATOM    464  H4' THY    15       1.141   1.137  13.484  0.00  0.00      QUAD H 
ATOM    465  O4' THY    15       2.466  -0.470  13.508  1.00  0.00      QUAD O 
ATOM    466  C1' THY    15       2.470  -1.501  14.509  1.00  0.00      QUAD C 
ATOM    467  H1' THY    15       1.533  -2.065  14.341  0.00  0.00      QUAD H 
ATOM    468  N1  THY    15       3.674  -2.352  14.318  1.00  0.00      QUAD N 
ATOM    469  C6  THY    15       4.917  -1.769  14.431  1.00  0.00      QUAD C 
ATOM    470  H6  THY    15       4.907  -0.754  14.802  0.00  0.00      QUAD H 
ATOM    471  C2  THY    15       3.558  -3.690  13.993  1.00  0.00      QUAD C 
ATOM    472  O2  THY    15       2.449  -4.248  13.872  1.00  0.00      QUAD O 
ATOM    473  N3  THY    15       4.760  -4.365  13.810  1.00  0.00      QUAD N 
ATOM    474  H3  THY    15       4.705  -5.344  13.570  0.00  0.00      QUAD H 
ATOM    475  C4  THY    15       6.050  -3.802  13.887  1.00  0.00      QUAD C 
ATOM    476  O4  THY    15       7.054  -4.484  13.671  1.00  0.00      QUAD O 
ATOM    477  C5  THY    15       6.070  -2.403  14.234  1.00  0.00      QUAD C 
ATOM    478  C5M THY    15       7.380  -1.689  14.300  0.00  0.00      QUAD C 
ATOM    479  H51 THY    15       7.248  -0.627  14.598  0.00  0.00      QUAD H 
ATOM    480  H52 THY    15       7.881  -1.700  13.308  0.00  0.00      QUAD H 
ATOM    481  H53 THY    15       8.060  -2.164  15.038  0.00  0.00      QUAD H 
ATOM    482  C2' THY    15       2.354  -0.793  15.866  1.00  0.00      QUAD C 
ATOM    483 H2'' THY    15       3.356  -0.530  16.267  0.00  0.00      QUAD H 
ATOM    484  H2' THY    15       1.822  -1.413  16.616  0.00  0.00      QUAD H 
ATOM    485  C3' THY    15       1.593   0.482  15.516  1.00  0.00      QUAD C 
ATOM    486  H3' THY    15       1.948   1.303  16.189  0.00  0.00      QUAD H 
ATOM    487  O3' THY    15       0.187   0.266  15.633  1.00  0.00      QUAD O 
ATOM    488  P   ADE    16      -0.762   1.459  16.051  1.00  0.00      QUAD P 
ATOM    489  O1P ADE    16      -1.228   1.231  17.437  0.00  0.00      QUAD O 
ATOM    490  O2P ADE    16      -0.112   2.759  15.762  0.00  0.00      QUAD O 
ATOM    491  O5' ADE    16      -1.972   1.224  15.052  1.00  0.00      QUAD O 
ATOM    492  C5' ADE    16      -2.172   2.172  13.993  1.00  0.00      QUAD C 
ATOM    493  H5' ADE    16      -1.206   2.530  13.559  0.00  0.00      QUAD H 
ATOM    494 H5'' ADE    16      -2.718   3.059  14.393  0.00  0.00      QUAD H 
ATOM    495  C4' ADE    16      -2.973   1.585  12.829  1.00  0.00      QUAD C 
ATOM    496  H4' ADE    16      -2.966   2.319  12.001  0.00  0.00      QUAD H 
ATOM    497  O4' ADE    16      -2.380   0.357  12.308  1.00  0.00      QUAD O 
ATOM    498  C1' ADE    16      -3.252  -0.777  12.461  1.00  0.00      QUAD C 
ATOM    499  H1' ADE    16      -3.713  -0.969  11.464  0.00  0.00      QUAD H 
ATOM    500  N9  ADE    16      -2.416  -1.963  12.886  1.00  0.00      QUAD N 
ATOM    501  C5  ADE    16      -1.537  -3.996  13.227  1.00  0.00      QUAD C 
ATOM    502  N7  ADE    16      -0.609  -3.089  13.636  1.00  0.00      QUAD N 
ATOM    503  C8  ADE    16      -1.140  -1.919  13.418  1.00  0.00      QUAD C 
ATOM    504  H8  ADE    16      -0.636  -0.977  13.622  0.00  0.00      QUAD H 
ATOM    505  N1  ADE    16      -2.596  -6.028  12.743  1.00  0.00      QUAD N 
ATOM    506  C2  ADE    16      -3.637  -5.274  12.352  1.00  0.00      QUAD C 
ATOM    507  H2  ADE    16      -4.495  -5.851  12.005  0.00  0.00      QUAD H 
ATOM    508  N3  ADE    16      -3.784  -3.937  12.308  1.00  0.00      QUAD N 
ATOM    509  C4  ADE    16      -2.677  -3.328  12.766  1.00  0.00      QUAD C 
ATOM    510  C6  ADE    16      -1.463  -5.401  13.201  1.00  0.00      QUAD C 
ATOM    511  N6  ADE    16      -0.309  -6.033  13.601  1.00  0.00      QUAD N 
ATOM    512  H61 ADE    16      -0.207  -7.026  13.562  0.00  0.00      QUAD H 
ATOM    513  H62 ADE    16       0.499  -5.507  13.878  0.00  0.00      QUAD H 
ATOM    514  C2' ADE    16      -4.365  -0.280  13.413  1.00  0.00      QUAD C 
ATOM    515 H2'' ADE    16      -4.050  -0.468  14.464  0.00  0.00      QUAD H 
ATOM    516  H2' ADE    16      -5.337  -0.786  13.248  0.00  0.00      QUAD H 
ATOM    517  C3' ADE    16      -4.414   1.257  13.170  1.00  0.00      QUAD C 
ATOM    518  H3' ADE    16      -4.697   1.731  14.140  0.00  0.00      QUAD H 
ATOM    519  O3' ADE    16      -5.301   1.673  12.104  1.00  0.00      QUAD O 
ATOM    520  P   GUA    17      -5.861   3.196  11.995  1.00  0.00      QUAD P 
ATOM    521  O1P GUA    17      -7.049   3.143  11.112  0.00  0.00      QUAD O 
ATOM    522  O2P GUA    17      -6.130   3.657  13.379  0.00  0.00      QUAD O 
ATOM    523  O5' GUA    17      -4.723   4.187  11.367  1.00  0.00      QUAD O 
ATOM    524  C5' GUA    17      -4.704   4.731  10.017  1.00  0.00      QUAD C 
ATOM    525  H5' GUA    17      -5.735   4.938   9.644  0.00  0.00      QUAD H 
ATOM    526 H5'' GUA    17      -4.307   3.954   9.362  0.00  0.00      QUAD H 
ATOM    527  C4' GUA    17      -3.800   6.064   9.781  1.00  0.00      QUAD C 
ATOM    528  H4' GUA    17      -4.250   6.888  10.416  0.00  0.00      QUAD H 
ATOM    529  O4' GUA    17      -2.375   5.817  10.185  1.00  0.00      QUAD O 
ATOM    530  C1' GUA    17      -1.429   6.087   9.080  1.00  0.00      QUAD C 
ATOM    531  H1' GUA    17      -1.046   7.132   9.247  0.00  0.00      QUAD H 
ATOM    532  N9  GUA    17      -0.229   5.052   9.052  1.00  0.00      QUAD N 
ATOM    533  C4  GUA    17      -0.739   3.802   8.794  1.00  0.00      QUAD C 
ATOM    534  N2  GUA    17      -3.443   1.748   8.065  1.00  0.00      QUAD N 
ATOM    535  H21 GUA    17      -3.703   0.788   7.888  0.00  0.00      QUAD H 
ATOM    536  H22 GUA    17      -4.189   2.429   8.038  0.00  0.00      QUAD H 
ATOM    537  N3  GUA    17      -2.031   3.508   8.543  1.00  0.00      QUAD N 
ATOM    538  C2  GUA    17      -2.214   2.216   8.332  1.00  0.00      QUAD C 
ATOM    539  N1  GUA    17      -1.206   1.283   8.366  1.00  0.00      QUAD N 
ATOM    540  H1  GUA    17      -1.462   0.302   8.187  0.00  0.00      QUAD H 
ATOM    541  C6  GUA    17       0.131   1.563   8.623  1.00  0.00      QUAD C 
ATOM    542  O6  GUA    17       0.962   0.646   8.630  1.00  0.00      QUAD O 
ATOM    543  C5  GUA    17       0.342   2.946   8.851  1.00  0.00      QUAD C 
ATOM    544  N7  GUA    17       1.507   3.645   9.139  1.00  0.00      QUAD N 
ATOM    545  C8  GUA    17       1.122   4.887   9.250  1.00  0.00      QUAD C 
ATOM    546  H8  GUA    17       1.917   5.457   9.460  0.00  0.00      QUAD H 
ATOM    547  C2' GUA    17      -2.404   6.022   7.850  1.00  0.00      QUAD C 
ATOM    548 H2'' GUA    17      -2.877   5.124   7.455  0.00  0.00      QUAD H 
ATOM    549  H2' GUA    17      -1.989   6.196   6.886  0.00  0.00      QUAD H 
ATOM    550  C3' GUA    17      -3.673   6.640   8.261  1.00  0.00      QUAD C 
ATOM    551  H3' GUA    17      -4.557   6.234   7.684  0.00  0.00      QUAD H 
ATOM    552  O3' GUA    17      -3.543   8.064   7.988  1.00  0.00      QUAD O 
ATOM    553  P   GUA    18      -3.204   8.444   6.398  1.00  0.00      QUAD P 
ATOM    554  O1P GUA    18      -3.643   7.312   5.527  0.00  0.00      QUAD O 
ATOM    555  O2P GUA    18      -3.844   9.751   6.131  0.00  0.00      QUAD O 
ATOM    556  O5' GUA    18      -1.570   8.667   6.220  1.00  0.00      QUAD O 
ATOM    557  C5' GUA    18      -0.630   7.688   5.681  1.00  0.00      QUAD C 
ATOM    558  H5' GUA    18      -1.101   7.117   4.863  0.00  0.00      QUAD H 
ATOM    559 H5'' GUA    18      -0.412   7.016   6.510  0.00  0.00      QUAD H 
ATOM    560  C4' GUA    18       0.899   8.086   5.312  1.00  0.00      QUAD C 
ATOM    561  H4' GUA    18       1.075   9.032   5.861  0.00  0.00      QUAD H 
ATOM    562  O4' GUA    18       1.890   7.085   5.923  1.00  0.00      QUAD O 
ATOM    563  C1' GUA    18       2.982   6.667   4.993  1.00  0.00      QUAD C 
ATOM    564  H1' GUA    18       3.773   7.401   5.307  0.00  0.00      QUAD H 
ATOM    565  N9  GUA    18       3.476   5.108   5.110  1.00  0.00      QUAD N 
ATOM    566  C4  GUA    18       2.411   4.267   4.893  1.00  0.00      QUAD C 
ATOM    567  N2  GUA    18      -0.978   3.797   4.294  1.00  0.00      QUAD N 
ATOM    568  H21 GUA    18      -1.680   3.087   4.143  0.00  0.00      QUAD H 
ATOM    569  H22 GUA    18      -1.296   4.755   4.281  0.00  0.00      QUAD H 
ATOM    570  N3  GUA    18       1.131   4.642   4.692  1.00  0.00      QUAD N 
ATOM    571  C2  GUA    18       0.332   3.604   4.510  1.00  0.00      QUAD C 
ATOM    572  N1  GUA    18       0.756   2.298   4.527  1.00  0.00      QUAD N 
ATOM    573  H1  GUA    18       0.046   1.567   4.375  0.00  0.00      QUAD H 
ATOM    574  C6  GUA    18       2.069   1.888   4.733  1.00  0.00      QUAD C 
ATOM    575  O6  GUA    18       2.346   0.682   4.729  1.00  0.00      QUAD O 
ATOM    576  C5  GUA    18       2.937   2.992   4.928  1.00  0.00      QUAD C 
ATOM    577  N7  GUA    18       4.305   3.032   5.163  1.00  0.00      QUAD N 
ATOM    578  C8  GUA    18       4.580   4.304   5.264  1.00  0.00      QUAD C 
ATOM    579  H8  GUA    18       5.559   4.413   5.436  0.00  0.00      QUAD H 
ATOM    580  C2' GUA    18       2.266   6.978   3.619  1.00  0.00      QUAD C 
ATOM    581 H2'' GUA    18       1.512   6.264   3.239  0.00  0.00      QUAD H 
ATOM    582  H2' GUA    18       3.016   6.993   2.837  0.00  0.00      QUAD H 
ATOM    583  C3' GUA    18       1.379   8.207   3.822  1.00  0.00      QUAD C 
ATOM    584  H3' GUA    18       0.449   8.136   3.230  0.00  0.00      QUAD H 
ATOM    585  O3' GUA    18       2.119   9.392   3.468  1.00  0.00      QUAD O 
ATOM    586  C3' GUA    19       6.051   7.609   0.153  1.00  0.00      QUAD C 
ATOM    587  H3' GUA    19       5.180   8.218  -0.229  0.00  0.00      QUAD H 
ATOM    588  O3' GUA    19       7.198   7.978  -0.616  1.00  0.00      QUAD O 
ATOM    589  H3T GUA    19       7.396   7.283  -1.251  0.00  0.00      QUAD H 
ATOM    590  P   GUA    19       2.442   9.551   1.880  1.00  0.00      QUAD P 
ATOM    591  O1P GUA    19       1.337   8.902   1.121  0.00  0.00      QUAD O 
ATOM    592  O2P GUA    19       2.709  10.979   1.603  0.00  0.00      QUAD O 
ATOM    593  O5' GUA    19       3.790   8.719   1.574  1.00  0.00      QUAD O 
ATOM    594  C5' GUA    19       5.038   8.681   2.285  1.00  0.00      QUAD C 
ATOM    595  H5' GUA    19       4.894   8.452   3.342  0.00  0.00      QUAD H 
ATOM    596 H5'' GUA    19       5.420   9.736   2.275  0.00  0.00      QUAD H 
ATOM    597  C4' GUA    19       6.196   7.741   1.650  1.00  0.00      QUAD C 
ATOM    598  H4' GUA    19       7.103   8.329   1.833  0.00  0.00      QUAD H 
ATOM    599  O4' GUA    19       6.531   6.260   2.213  1.00  0.00      QUAD O 
ATOM    600  C1' GUA    19       6.504   5.202   1.156  1.00  0.00      QUAD C 
ATOM    601  H1' GUA    19       5.764   5.136   1.997  0.00  0.00      QUAD H 
ATOM    602  N9  GUA    19       6.288   3.462   1.288  1.00  0.00      QUAD N 
ATOM    603  C4  GUA    19       4.941   3.259   1.112  1.00  0.00      QUAD C 
ATOM    604  N2  GUA    19       1.737   4.531   0.688  1.00  0.00      QUAD N 
ATOM    605  H21 GUA    19       0.772   4.262   0.562  0.00  0.00      QUAD H 
ATOM    606  H22 GUA    19       1.930   5.522   0.709  0.00  0.00      QUAD H 
ATOM    607  N3  GUA    19       4.002   4.220   0.987  1.00  0.00      QUAD N 
ATOM    608  C2  GUA    19       2.791   3.713   0.830  1.00  0.00      QUAD C 
ATOM    609  N1  GUA    19       2.521   2.367   0.799  1.00  0.00      QUAD N 
ATOM    610  H1  GUA    19       1.539   2.083   0.671  0.00  0.00      QUAD H 
ATOM    611  C6  GUA    19       3.471   1.360   0.927  1.00  0.00      QUAD C 
ATOM    612  O6  GUA    19       3.121   0.173   0.885  1.00  0.00      QUAD O 
ATOM    613  C5  GUA    19       4.775   1.889   1.096  1.00  0.00      QUAD C 
ATOM    614  N7  GUA    19       5.995   1.246   1.258  1.00  0.00      QUAD N 
ATOM    615  C8  GUA    19       6.862   2.216   1.368  1.00  0.00      QUAD C 
ATOM    616  H8  GUA    19       7.774   1.825   1.489  0.00  0.00      QUAD H 
ATOM    617  C2' GUA    19       5.695   6.102   0.072  1.00  0.00      QUAD C 
ATOM    618 H2'' GUA    19       4.623   6.220   0.460  0.00  0.00      QUAD H 
ATOM    619  H2' GUA    19       5.564   5.633  -0.915  0.00  0.00      QUAD H 
END
