# Supplementary material for: Molecular models for intrastrand DNA G-quadruplexes
Source: BMC Struct Biol. 2009 Oct 7;9:64. doi: 10.1186/1472-6807-9-64 (PMC2768733; doi:10.1186/1472-6807-9-64)
Supplement: Additional file 1 — Models for intrastrand G-quadruplexes. The name of the file contains all topology information. Each field is separated by the underscore character. The notation here follows Webba da Silva [56]. The first field indicates the glycosidic bond conformation in the first G-quadruplex strand a stands for anti and s stands for syn. The second field indicates the loop topology by letters p (parallel), l (lateral) and d (diagonal) preceded by + or - sign to indicate clockwise or anti clockwise rotation when the first strand is progressing towards the viewer. Similarly, the third field indicates the parallel or antiparallel (a/p) strand polarity with reference to the first strand. The order is according to the position in the quadruplex (rotating anti-clockwise with the first strand progressing towards the viewer), and in general not according to sequence order. The next three fields indicate loop lengths. The .nrg files contain the energy as ouput by the program NAMD [81]. The total energy is reported in the twelfth field. The .fas files contain the sequence of the representative model. [file 1472-6807-9-64-S1.TGZ › representative_G4_models/aaa_-p-l-l_pap_1_4_3.pdb]

REMARK  FINAL COORDINATES WRITTEN BY NAMD AT TIMESTEP 300
ATOM      1  H5T GUA     1      -0.787   8.525  -2.393  0.00  0.00      QUAD H 
ATOM      2  O5' GUA     1      -1.325   8.261  -1.642  1.00  0.00      QUAD O 
ATOM      3  C5' GUA     1      -2.672   8.281  -2.107  1.00  0.00      QUAD C 
ATOM      4  H5' GUA     1      -2.728   7.693  -3.046  0.00  0.00      QUAD H 
ATOM      5 H5'' GUA     1      -2.935   9.330  -2.353  0.00  0.00      QUAD H 
ATOM      6  C4' GUA     1      -3.684   7.726  -1.097  1.00  0.00      QUAD C 
ATOM      7  H4' GUA     1      -4.715   7.868  -1.489  0.00  0.00      QUAD H 
ATOM      8  O4' GUA     1      -3.495   6.304  -0.924  1.00  0.00      QUAD O 
ATOM      9  C1' GUA     1      -2.989   5.996   0.381  1.00  0.00      QUAD C 
ATOM     10  H1' GUA     1      -3.795   5.451   0.900  0.00  0.00      QUAD H 
ATOM     11  N9  GUA     1      -1.825   5.152   0.163  1.00  0.00      QUAD N 
ATOM     12  C4  GUA     1      -1.765   3.789  -0.004  1.00  0.00      QUAD C 
ATOM     13  N2  GUA     1      -3.309   0.679   0.072  1.00  0.00      QUAD N 
ATOM     14  H21 GUA     1      -3.148  -0.306  -0.081  0.00  0.00      QUAD H 
ATOM     15  H22 GUA     1      -4.241   0.945   0.355  0.00  0.00      QUAD H 
ATOM     16  N3  GUA     1      -2.782   2.921   0.178  1.00  0.00      QUAD N 
ATOM     17  C2  GUA     1      -2.417   1.673  -0.060  1.00  0.00      QUAD C 
ATOM     18  N1  GUA     1      -1.152   1.303  -0.446  1.00  0.00      QUAD N 
ATOM     19  H1  GUA     1      -0.979   0.300  -0.603  0.00  0.00      QUAD H 
ATOM     20  C6  GUA     1      -0.090   2.180  -0.640  1.00  0.00      QUAD C 
ATOM     21  O6  GUA     1       1.014   1.742  -0.989  1.00  0.00      QUAD O 
ATOM     22  C5  GUA     1      -0.467   3.523  -0.388  1.00  0.00      QUAD C 
ATOM     23  N7  GUA     1       0.273   4.696  -0.461  1.00  0.00      QUAD N 
ATOM     24  C8  GUA     1      -0.570   5.634  -0.127  1.00  0.00      QUAD C 
ATOM     25  H8  GUA     1      -0.103   6.518  -0.157  0.00  0.00      QUAD H 
ATOM     26  C2' GUA     1      -2.688   7.335   1.068  1.00  0.00      QUAD C 
ATOM     27 H2'' GUA     1      -1.626   7.633   0.924  0.00  0.00      QUAD H 
ATOM     28  H2' GUA     1      -2.826   7.275   2.160  0.00  0.00      QUAD H 
ATOM     29  C3' GUA     1      -3.557   8.337   0.311  1.00  0.00      QUAD C 
ATOM     30  H3' GUA     1      -3.020   9.308   0.227  0.00  0.00      QUAD H 
ATOM     31  O3' GUA     1      -4.843   8.590   0.867  1.00  0.00      QUAD O 
ATOM     32  P   GUA     2      -5.298   8.498   2.369  1.00  0.00      QUAD P 
ATOM     33  O1P GUA     2      -4.226   8.988   3.265  0.00  0.00      QUAD O 
ATOM     34  O2P GUA     2      -6.619   9.151   2.481  0.00  0.00      QUAD O 
ATOM     35  O5' GUA     2      -5.460   6.939   2.574  1.00  0.00      QUAD O 
ATOM     36  C5' GUA     2      -6.485   6.265   1.827  1.00  0.00      QUAD C 
ATOM     37  H5' GUA     2      -6.217   6.220   0.745  0.00  0.00      QUAD H 
ATOM     38 H5'' GUA     2      -7.470   6.793   1.914  0.00  0.00      QUAD H 
ATOM     39  C4' GUA     2      -6.681   4.840   2.366  1.00  0.00      QUAD C 
ATOM     40  H4' GUA     2      -7.519   4.364   1.811  0.00  0.00      QUAD H 
ATOM     41  O4' GUA     2      -5.513   4.009   2.139  1.00  0.00      QUAD O 
ATOM     42  C1' GUA     2      -5.036   3.461   3.372  1.00  0.00      QUAD C 
ATOM     43  H1' GUA     2      -5.539   2.469   3.446  0.00  0.00      QUAD H 
ATOM     44  N9  GUA     2      -3.551   3.339   3.257  1.00  0.00      QUAD N 
ATOM     45  C4  GUA     2      -2.881   2.144   3.141  1.00  0.00      QUAD C 
ATOM     46  N2  GUA     2      -2.888  -1.328   3.230  1.00  0.00      QUAD N 
ATOM     47  H21 GUA     2      -2.297  -2.140   3.122  0.00  0.00      QUAD H 
ATOM     48  H22 GUA     2      -3.859  -1.503   3.445  0.00  0.00      QUAD H 
ATOM     49  N3  GUA     2      -3.419   0.916   3.290  1.00  0.00      QUAD N 
ATOM     50  C2  GUA     2      -2.522  -0.041   3.119  1.00  0.00      QUAD C 
ATOM     51  N1  GUA     2      -1.200   0.189   2.826  1.00  0.00      QUAD N 
ATOM     52  H1  GUA     2      -0.589  -0.633   2.715  0.00  0.00      QUAD H 
ATOM     53  C6  GUA     2      -0.626   1.445   2.669  1.00  0.00      QUAD C 
ATOM     54  O6  GUA     2       0.580   1.542   2.405  1.00  0.00      QUAD O 
ATOM     55  C5  GUA     2      -1.576   2.482   2.850  1.00  0.00      QUAD C 
ATOM     56  N7  GUA     2      -1.429   3.861   2.783  1.00  0.00      QUAD N 
ATOM     57  C8  GUA     2      -2.622   4.327   3.030  1.00  0.00      QUAD C 
ATOM     58  H8  GUA     2      -2.594   5.326   2.998  0.00  0.00      QUAD H 
ATOM     59  C2' GUA     2      -5.599   4.356   4.479  1.00  0.00      QUAD C 
ATOM     60 H2'' GUA     2      -4.963   5.260   4.611  0.00  0.00      QUAD H 
ATOM     61  H2' GUA     2      -5.663   3.833   5.452  0.00  0.00      QUAD H 
ATOM     62  C3' GUA     2      -6.950   4.775   3.878  1.00  0.00      QUAD C 
ATOM     63  H3' GUA     2      -7.241   5.793   4.215  0.00  0.00      QUAD H 
ATOM     64  O3' GUA     2      -8.011   3.867   4.150  1.00  0.00      QUAD O 
ATOM     65  P   GUA     3      -8.540   3.548   5.601  1.00  0.00      QUAD P 
ATOM     66  O1P GUA     3      -8.105   4.596   6.554  0.00  0.00      QUAD O 
ATOM     67  O2P GUA     3      -9.990   3.263   5.521  0.00  0.00      QUAD O 
ATOM     68  O5' GUA     3      -7.771   2.206   5.932  1.00  0.00      QUAD O 
ATOM     69  C5' GUA     3      -8.024   1.075   5.080  1.00  0.00      QUAD C 
ATOM     70  H5' GUA     3      -7.670   1.274   4.035  0.00  0.00      QUAD H 
ATOM     71 H5'' GUA     3      -9.116   0.836   5.049  0.00  0.00      QUAD H 
ATOM     72  C4' GUA     3      -7.299  -0.153   5.637  1.00  0.00      QUAD C 
ATOM     73  H4' GUA     3      -7.523  -1.030   4.988  0.00  0.00      QUAD H 
ATOM     74  O4' GUA     3      -5.867   0.049   5.591  1.00  0.00      QUAD O 
ATOM     75  C1' GUA     3      -5.275  -0.410   6.799  1.00  0.00      QUAD C 
ATOM     76  H1' GUA     3      -5.247  -1.526   6.695  0.00  0.00      QUAD H 
ATOM     77  N9  GUA     3      -3.890   0.201   6.845  1.00  0.00      QUAD N 
ATOM     78  C4  GUA     3      -2.771  -0.579   6.682  1.00  0.00      QUAD C 
ATOM     79  N2  GUA     3      -1.285  -3.715   6.536  1.00  0.00      QUAD N 
ATOM     80  H21 GUA     3      -0.401  -4.184   6.401  0.00  0.00      QUAD H 
ATOM     81  H22 GUA     3      -2.089  -4.306   6.693  0.00  0.00      QUAD H 
ATOM     82  N3  GUA     3      -2.730  -1.927   6.722  1.00  0.00      QUAD N 
ATOM     83  C2  GUA     3      -1.507  -2.392   6.529  1.00  0.00      QUAD C 
ATOM     84  N1  GUA     3      -0.408  -1.596   6.315  1.00  0.00      QUAD N 
ATOM     85  H1  GUA     3       0.498  -2.066   6.178  0.00  0.00      QUAD H 
ATOM     86  C6  GUA     3      -0.427  -0.206   6.270  1.00  0.00      QUAD C 
ATOM     87  O6  GUA     3       0.622   0.418   6.070  1.00  0.00      QUAD O 
ATOM     88  C5  GUA     3      -1.733   0.306   6.475  1.00  0.00      QUAD C 
ATOM     89  N7  GUA     3      -2.193   1.616   6.507  1.00  0.00      QUAD N 
ATOM     90  C8  GUA     3      -3.474   1.506   6.729  1.00  0.00      QUAD C 
ATOM     91  H8  GUA     3      -3.878   2.420   6.766  0.00  0.00      QUAD H 
ATOM     92  C2' GUA     3      -6.315  -0.079   7.876  1.00  0.00      QUAD C 
ATOM     93 H2'' GUA     3      -6.331   1.001   8.135  0.00  0.00      QUAD H 
ATOM     94  H2' GUA     3      -6.166  -0.658   8.809  0.00  0.00      QUAD H 
ATOM     95  C3' GUA     3      -7.614  -0.466   7.126  1.00  0.00      QUAD C 
ATOM     96  H3' GUA     3      -8.442   0.192   7.473  0.00  0.00      QUAD H 
ATOM     97  O3' GUA     3      -7.934  -1.849   7.335  1.00  0.00      QUAD O 
ATOM     98  P   ADE     4      -9.386  -2.407   6.959  1.00  0.00      QUAD P 
ATOM     99  O1P ADE     4      -9.656  -3.616   7.772  0.00  0.00      QUAD O 
ATOM    100  O2P ADE     4     -10.387  -1.320   7.043  0.00  0.00      QUAD O 
ATOM    101  O5' ADE     4      -9.271  -2.837   5.437  1.00  0.00      QUAD O 
ATOM    102  C5' ADE     4      -8.306  -3.806   4.990  1.00  0.00      QUAD C 
ATOM    103  H5' ADE     4      -7.769  -4.301   5.837  0.00  0.00      QUAD H 
ATOM    104 H5'' ADE     4      -7.531  -3.295   4.376  0.00  0.00      QUAD H 
ATOM    105  C4' ADE     4      -8.958  -4.906   4.128  1.00  0.00      QUAD C 
ATOM    106  H4' ADE     4      -8.169  -5.634   3.832  0.00  0.00      QUAD H 
ATOM    107  O4' ADE     4      -9.936  -5.629   4.918  1.00  0.00      QUAD O 
ATOM    108  C1' ADE     4     -11.210  -5.621   4.273  1.00  0.00      QUAD C 
ATOM    109  H1' ADE     4     -11.283  -6.573   3.698  0.00  0.00      QUAD H 
ATOM    110  N9  ADE     4     -12.263  -5.550   5.304  1.00  0.00      QUAD N 
ATOM    111  C5  ADE     4     -13.556  -5.946   7.061  1.00  0.00      QUAD C 
ATOM    112  N7  ADE     4     -14.065  -4.843   6.436  1.00  0.00      QUAD N 
ATOM    113  C8  ADE     4     -13.284  -4.638   5.407  1.00  0.00      QUAD C 
ATOM    114  H8  ADE     4     -13.413  -3.828   4.689  0.00  0.00      QUAD H 
ATOM    115  N1  ADE     4     -13.260  -7.728   8.565  1.00  0.00      QUAD N 
ATOM    116  C2  ADE     4     -12.208  -8.070   7.802  1.00  0.00      QUAD C 
ATOM    117  H2  ADE     4     -11.662  -8.956   8.128  0.00  0.00      QUAD H 
ATOM    118  N3  ADE     4     -11.719  -7.490   6.696  1.00  0.00      QUAD N 
ATOM    119  C4  ADE     4     -12.440  -6.410   6.372  1.00  0.00      QUAD C 
ATOM    120  C6  ADE     4     -13.993  -6.622   8.219  1.00  0.00      QUAD C 
ATOM    121  N6  ADE     4     -15.069  -6.143   8.916  1.00  0.00      QUAD N 
ATOM    122  H61 ADE     4     -15.360  -6.570   9.773  0.00  0.00      QUAD H 
ATOM    123  H62 ADE     4     -15.533  -5.305   8.638  0.00  0.00      QUAD H 
ATOM    124  C2' ADE     4     -11.170  -4.441   3.290  1.00  0.00      QUAD C 
ATOM    125 H2'' ADE     4     -11.386  -3.485   3.820  0.00  0.00      QUAD H 
ATOM    126  H2' ADE     4     -11.904  -4.564   2.473  0.00  0.00      QUAD H 
ATOM    127  C3' ADE     4      -9.707  -4.434   2.856  1.00  0.00      QUAD C 
ATOM    128  H3' ADE     4      -9.358  -3.405   2.604  0.00  0.00      QUAD H 
ATOM    129  O3' ADE     4      -9.468  -5.310   1.755  1.00  0.00      QUAD O 
ATOM    130  P   GUA     5     -10.043  -5.031   0.305  1.00  0.00      QUAD P 
ATOM    131  O1P GUA     5     -11.362  -5.690   0.163  1.00  0.00      QUAD O 
ATOM    132  O2P GUA     5      -9.974  -3.584  -0.004  1.00  0.00      QUAD O 
ATOM    133  O5' GUA     5      -9.003  -5.808  -0.606  1.00  0.00      QUAD O 
ATOM    134  C5' GUA     5      -7.729  -5.218  -0.903  1.00  0.00      QUAD C 
ATOM    135  H5' GUA     5      -7.457  -4.373  -0.226  0.00  0.00      QUAD H 
ATOM    136 H5'' GUA     5      -7.769  -4.828  -1.940  0.00  0.00      QUAD H 
ATOM    137  C4' GUA     5      -6.665  -6.295  -0.799  1.00  0.00      QUAD C 
ATOM    138  H4' GUA     5      -6.950  -7.196  -1.392  0.00  0.00      QUAD H 
ATOM    139  O4' GUA     5      -5.394  -5.784  -1.299  1.00  0.00      QUAD O 
ATOM    140  C1' GUA     5      -4.436  -5.682  -0.240  1.00  0.00      QUAD C 
ATOM    141  H1' GUA     5      -3.778  -6.574  -0.344  0.00  0.00      QUAD H 
ATOM    142  N9  GUA     5      -3.668  -4.424  -0.393  1.00  0.00      QUAD N 
ATOM    143  C4  GUA     5      -2.343  -4.322  -0.743  1.00  0.00      QUAD C 
ATOM    144  N2  GUA     5       0.633  -5.823  -1.723  1.00  0.00      QUAD N 
ATOM    145  H21 GUA     5       1.594  -5.628  -1.965  0.00  0.00      QUAD H 
ATOM    146  H22 GUA     5       0.349  -6.792  -1.752  0.00  0.00      QUAD H 
ATOM    147  N3  GUA     5      -1.529  -5.346  -1.077  1.00  0.00      QUAD N 
ATOM    148  C2  GUA     5      -0.307  -4.933  -1.367  1.00  0.00      QUAD C 
ATOM    149  N1  GUA     5       0.089  -3.619  -1.329  1.00  0.00      QUAD N 
ATOM    150  H1  GUA     5       1.068  -3.412  -1.572  0.00  0.00      QUAD H 
ATOM    151  C6  GUA     5      -0.732  -2.549  -0.987  1.00  0.00      QUAD C 
ATOM    152  O6  GUA     5      -0.275  -1.399  -0.985  1.00  0.00      QUAD O 
ATOM    153  C5  GUA     5      -2.047  -2.977  -0.675  1.00  0.00      QUAD C 
ATOM    154  N7  GUA     5      -3.164  -2.247  -0.290  1.00  0.00      QUAD N 
ATOM    155  C8  GUA     5      -4.099  -3.144  -0.134  1.00  0.00      QUAD C 
ATOM    156  H8  GUA     5      -4.944  -2.688   0.147  0.00  0.00      QUAD H 
ATOM    157  C2' GUA     5      -5.221  -5.817   1.075  1.00  0.00      QUAD C 
ATOM    158 H2'' GUA     5      -5.596  -4.826   1.421  0.00  0.00      QUAD H 
ATOM    159  H2' GUA     5      -4.612  -6.263   1.884  0.00  0.00      QUAD H 
ATOM    160  C3' GUA     5      -6.433  -6.661   0.669  1.00  0.00      QUAD C 
ATOM    161  H3' GUA     5      -7.320  -6.319   1.248  0.00  0.00      QUAD H 
ATOM    162  O3' GUA     5      -6.241  -8.065   0.825  1.00  0.00      QUAD O 
ATOM    163  P   GUA     6      -6.355  -8.759   2.247  1.00  0.00      QUAD P 
ATOM    164  O1P GUA     6      -6.705 -10.174   2.052  1.00  0.00      QUAD O 
ATOM    165  O2P GUA     6      -7.239  -7.972   3.146  1.00  0.00      QUAD O 
ATOM    166  O5' GUA     6      -4.866  -8.640   2.776  1.00  0.00      QUAD O 
ATOM    167  C5' GUA     6      -3.952  -9.672   2.367  1.00  0.00      QUAD C 
ATOM    168  H5' GUA     6      -3.957  -9.803   1.259  0.00  0.00      QUAD H 
ATOM    169 H5'' GUA     6      -4.241 -10.642   2.837  0.00  0.00      QUAD H 
ATOM    170  C4' GUA     6      -2.526  -9.327   2.822  1.00  0.00      QUAD C 
ATOM    171  H4' GUA     6      -1.793 -10.081   2.468  0.00  0.00      QUAD H 
ATOM    172  O4' GUA     6      -2.126  -8.023   2.291  1.00  0.00      QUAD O 
ATOM    173  C1' GUA     6      -1.133  -7.506   3.161  1.00  0.00      QUAD C 
ATOM    174  H1' GUA     6      -0.210  -8.106   3.027  0.00  0.00      QUAD H 
ATOM    175  N9  GUA     6      -0.914  -6.059   2.922  1.00  0.00      QUAD N 
ATOM    176  C4  GUA     6       0.250  -5.381   2.652  1.00  0.00      QUAD C 
ATOM    177  N2  GUA     6       3.644  -5.406   1.915  1.00  0.00      QUAD N 
ATOM    178  H21 GUA     6       4.434  -4.805   1.727  0.00  0.00      QUAD H 
ATOM    179  H22 GUA     6       3.821  -6.400   1.902  0.00  0.00      QUAD H 
ATOM    180  N3  GUA     6       1.455  -5.937   2.406  1.00  0.00      QUAD N 
ATOM    181  C2  GUA     6       2.385  -5.026   2.180  1.00  0.00      QUAD C 
ATOM    182  N1  GUA     6       2.153  -3.672   2.196  1.00  0.00      QUAD N 
ATOM    183  H1  GUA     6       2.953  -3.052   2.007  0.00  0.00      QUAD H 
ATOM    184  C6  GUA     6       0.922  -3.077   2.448  1.00  0.00      QUAD C 
ATOM    185  O6  GUA     6       0.820  -1.844   2.439  1.00  0.00      QUAD O 
ATOM    186  C5  GUA     6      -0.086  -4.044   2.691  1.00  0.00      QUAD C 
ATOM    187  N7  GUA     6      -1.436  -3.886   2.980  1.00  0.00      QUAD N 
ATOM    188  C8  GUA     6      -1.885  -5.104   3.109  1.00  0.00      QUAD C 
ATOM    189  H8  GUA     6      -2.862  -5.070   3.321  0.00  0.00      QUAD H 
ATOM    190  C2' GUA     6      -1.777  -7.775   4.524  1.00  0.00      QUAD C 
ATOM    191 H2'' GUA     6      -2.587  -7.043   4.745  0.00  0.00      QUAD H 
ATOM    192  H2' GUA     6      -1.038  -7.731   5.340  0.00  0.00      QUAD H 
ATOM    193  C3' GUA     6      -2.414  -9.166   4.361  1.00  0.00      QUAD C 
ATOM    194  H3' GUA     6      -3.444  -9.184   4.790  0.00  0.00      QUAD H 
ATOM    195  O3' GUA     6      -1.621 -10.205   4.943  1.00  0.00      QUAD O 
ATOM    196  P   GUA     7      -1.531 -10.336   6.529  1.00  0.00      QUAD P 
ATOM    197  O1P GUA     7      -1.955 -11.694   6.929  1.00  0.00      QUAD O 
ATOM    198  O2P GUA     7      -2.207  -9.198   7.195  1.00  0.00      QUAD O 
ATOM    199  O5' GUA     7       0.020 -10.208   6.775  1.00  0.00      QUAD O 
ATOM    200  C5' GUA     7       0.867 -11.215   6.190  1.00  0.00      QUAD C 
ATOM    201  H5' GUA     7       0.556 -11.499   5.154  0.00  0.00      QUAD H 
ATOM    202 H5'' GUA     7       0.822 -12.139   6.810  0.00  0.00      QUAD H 
ATOM    203  C4' GUA     7       2.310 -10.710   6.140  1.00  0.00      QUAD C 
ATOM    204  H4' GUA     7       2.950 -11.442   5.603  0.00  0.00      QUAD H 
ATOM    205  O4' GUA     7       2.368  -9.428   5.417  1.00  0.00      QUAD O 
ATOM    206  C1' GUA     7       3.064  -8.462   6.202  1.00  0.00      QUAD C 
ATOM    207  H1' GUA     7       4.125  -8.522   5.891  0.00  0.00      QUAD H 
ATOM    208  N9  GUA     7       2.535  -7.106   6.004  1.00  0.00      QUAD N 
ATOM    209  C4  GUA     7       3.298  -5.976   5.835  1.00  0.00      QUAD C 
ATOM    210  N2  GUA     7       6.383  -4.487   5.258  1.00  0.00      QUAD N 
ATOM    211  H21 GUA     7       6.840  -3.593   5.148  0.00  0.00      QUAD H 
ATOM    212  H22 GUA     7       6.971  -5.305   5.187  0.00  0.00      QUAD H 
ATOM    213  N3  GUA     7       4.628  -5.942   5.609  1.00  0.00      QUAD N 
ATOM    214  C2  GUA     7       5.079  -4.705   5.488  1.00  0.00      QUAD C 
ATOM    215  N1  GUA     7       4.287  -3.587   5.584  1.00  0.00      QUAD N 
ATOM    216  H1  GUA     7       4.745  -2.671   5.474  0.00  0.00      QUAD H 
ATOM    217  C6  GUA     7       2.917  -3.598   5.818  1.00  0.00      QUAD C 
ATOM    218  O6  GUA     7       2.295  -2.530   5.887  1.00  0.00      QUAD O 
ATOM    219  C5  GUA     7       2.419  -4.919   5.948  1.00  0.00      QUAD C 
ATOM    220  N7  GUA     7       1.129  -5.377   6.183  1.00  0.00      QUAD N 
ATOM    221  C8  GUA     7       1.245  -6.677   6.208  1.00  0.00      QUAD C 
ATOM    222  H8  GUA     7       0.345  -7.081   6.374  0.00  0.00      QUAD H 
ATOM    223  C2' GUA     7       2.887  -8.915   7.656  1.00  0.00      QUAD C 
ATOM    224 H2'' GUA     7       1.903  -8.555   8.040  0.00  0.00      QUAD H 
ATOM    225  H2' GUA     7       3.670  -8.533   8.335  0.00  0.00      QUAD H 
ATOM    226  C3' GUA     7       2.849 -10.431   7.570  1.00  0.00      QUAD C 
ATOM    227  H3' GUA     7       2.099 -10.800   8.306  0.00  0.00      QUAD H 
ATOM    228  O3' GUA     7       4.084 -11.039   7.912  1.00  0.00      QUAD O 
ATOM    229  P   GUA     8       5.441 -11.275   7.177  1.00  0.00      QUAD P 
ATOM    230  O1P GUA     8       6.361 -11.900   8.157  0.00  0.00      QUAD O 
ATOM    231  O2P GUA     8       5.211 -12.019   5.922  0.00  0.00      QUAD O 
ATOM    232  O5' GUA     8       5.927  -9.819   6.824  1.00  0.00      QUAD O 
ATOM    233  C5' GUA     8       7.171  -9.273   7.277  1.00  0.00      QUAD C 
ATOM    234  H5' GUA     8       7.838  -9.148   6.396  0.00  0.00      QUAD H 
ATOM    235 H5'' GUA     8       7.707  -9.928   8.003  0.00  0.00      QUAD H 
ATOM    236  C4' GUA     8       6.937  -7.906   7.928  1.00  0.00      QUAD C 
ATOM    237  H4' GUA     8       6.521  -7.174   7.204  0.00  0.00      QUAD H 
ATOM    238  O4' GUA     8       5.973  -8.042   9.012  1.00  0.00      QUAD O 
ATOM    239  C1' GUA     8       6.628  -7.948  10.266  1.00  0.00      QUAD C 
ATOM    240  H1' GUA     8       5.902  -7.514  10.990  0.00  0.00      QUAD H 
ATOM    241  N9  GUA     8       7.044  -9.313  10.715  1.00  0.00      QUAD N 
ATOM    242  C4  GUA     8       8.280  -9.922  10.916  1.00  0.00      QUAD C 
ATOM    243  N2  GUA     8      11.822  -9.822  10.895  1.00  0.00      QUAD N 
ATOM    244  H21 GUA     8      12.579 -10.447  11.084  0.00  0.00      QUAD H 
ATOM    245  H22 GUA     8      12.059  -8.882  10.642  0.00  0.00      QUAD H 
ATOM    246  N3  GUA     8       9.495  -9.365  10.745  1.00  0.00      QUAD N 
ATOM    247  C2  GUA     8      10.521 -10.208  10.994  1.00  0.00      QUAD C 
ATOM    248  N1  GUA     8      10.296 -11.527  11.402  1.00  0.00      QUAD N 
ATOM    249  H1  GUA     8      11.096 -12.121  11.560  0.00  0.00      QUAD H 
ATOM    250  C6  GUA     8       9.036 -12.133  11.608  1.00  0.00      QUAD C 
ATOM    251  O6  GUA     8       8.875 -13.296  11.980  1.00  0.00      QUAD O 
ATOM    252  C5  GUA     8       7.996 -11.209  11.342  1.00  0.00      QUAD C 
ATOM    253  N7  GUA     8       6.640 -11.405  11.435  1.00  0.00      QUAD N 
ATOM    254  C8  GUA     8       6.113 -10.271  11.060  1.00  0.00      QUAD C 
ATOM    255  H8  GUA     8       5.041 -10.077  11.002  0.00  0.00      QUAD H 
ATOM    256  C2' GUA     8       7.721  -6.930   9.979  1.00  0.00      QUAD C 
ATOM    257 H2'' GUA     8       8.474  -6.915  10.781  0.00  0.00      QUAD H 
ATOM    258  H2' GUA     8       7.262  -5.917   9.916  0.00  0.00      QUAD H 
ATOM    259  C3' GUA     8       8.220  -7.367   8.599  1.00  0.00      QUAD C 
ATOM    260  H3' GUA     8       8.937  -8.207   8.681  0.00  0.00      QUAD H 
ATOM    261  O3' GUA     8       8.749  -6.255   7.877  1.00  0.00      QUAD O 
ATOM    262  P   THY     9       9.991  -6.436   6.897  1.00  0.00      QUAD P 
ATOM    263  O1P THY     9      10.220  -7.875   6.628  0.00  0.00      QUAD O 
ATOM    264  O2P THY     9       9.776  -5.567   5.719  0.00  0.00      QUAD O 
ATOM    265  O5' THY     9      11.226  -5.857   7.706  1.00  0.00      QUAD O 
ATOM    266  C5' THY     9      11.841  -6.545   8.799  1.00  0.00      QUAD C 
ATOM    267  H5' THY     9      12.931  -6.318   8.775  0.00  0.00      QUAD H 
ATOM    268 H5'' THY     9      11.734  -7.652   8.716  0.00  0.00      QUAD H 
ATOM    269  C4' THY     9      11.260  -6.048  10.124  1.00  0.00      QUAD C 
ATOM    270  H4' THY     9      10.220  -6.381  10.221  0.00  0.00      QUAD H 
ATOM    271  O4' THY     9      11.951  -6.628  11.256  1.00  0.00      QUAD O 
ATOM    272  C1' THY     9      11.871  -5.724  12.375  1.00  0.00      QUAD C 
ATOM    273  H1' THY     9      12.925  -5.428  12.573  0.00  0.00      QUAD H 
ATOM    274  N1  THY     9      11.250  -6.357  13.580  1.00  0.00      QUAD N 
ATOM    275  C6  THY     9      10.427  -7.463  13.496  1.00  0.00      QUAD C 
ATOM    276  H6  THY     9      10.278  -7.841  12.488  0.00  0.00      QUAD H 
ATOM    277  C2  THY     9      11.405  -5.677  14.781  1.00  0.00      QUAD C 
ATOM    278  O2  THY     9      12.046  -4.632  14.868  1.00  0.00      QUAD O 
ATOM    279  N3  THY     9      10.761  -6.264  15.873  1.00  0.00      QUAD N 
ATOM    280  H3  THY     9      10.841  -5.778  16.751  0.00  0.00      QUAD H 
ATOM    281  C4  THY     9       9.957  -7.416  15.847  1.00  0.00      QUAD C 
ATOM    282  O4  THY     9       9.406  -7.824  16.873  1.00  0.00      QUAD O 
ATOM    283  C5  THY     9       9.840  -8.042  14.553  1.00  0.00      QUAD C 
ATOM    284  C5M THY     9       8.925  -9.216  14.422  0.00  0.00      QUAD C 
ATOM    285  H51 THY     9       9.107  -9.752  13.468  0.00  0.00      QUAD H 
ATOM    286  H52 THY     9       7.860  -8.892  14.436  0.00  0.00      QUAD H 
ATOM    287  H53 THY     9       9.080  -9.949  15.245  0.00  0.00      QUAD H 
ATOM    288  C2' THY     9      11.084  -4.508  11.878  1.00  0.00      QUAD C 
ATOM    289 H2'' THY     9      11.482  -3.590  12.346  0.00  0.00      QUAD H 
ATOM    290  H2' THY     9      10.003  -4.612  12.121  0.00  0.00      QUAD H 
ATOM    291  C3' THY     9      11.293  -4.536  10.374  1.00  0.00      QUAD C 
ATOM    292  H3' THY     9      12.285  -4.141  10.063  0.00  0.00      QUAD H 
ATOM    293  O3' THY     9      10.200  -3.924   9.693  1.00  0.00      QUAD O 
ATOM    294  P   THY    10      10.100  -2.351   9.580  1.00  0.00      QUAD P 
ATOM    295  O1P THY    10      11.444  -1.812   9.272  0.00  0.00      QUAD O 
ATOM    296  O2P THY    10       9.007  -2.034   8.634  0.00  0.00      QUAD O 
ATOM    297  O5' THY    10       9.646  -1.907  11.037  1.00  0.00      QUAD O 
ATOM    298  C5' THY    10      10.479  -1.025  11.814  1.00  0.00      QUAD C 
ATOM    299  H5' THY    10      11.121  -0.363  11.185  0.00  0.00      QUAD H 
ATOM    300 H5'' THY    10      11.152  -1.624  12.461  0.00  0.00      QUAD H 
ATOM    301  C4' THY    10       9.650  -0.108  12.722  1.00  0.00      QUAD C 
ATOM    302  H4' THY    10       9.153   0.666  12.120  0.00  0.00      QUAD H 
ATOM    303  O4' THY    10       8.580  -0.806  13.402  1.00  0.00      QUAD O 
ATOM    304  C1' THY    10       8.689  -0.606  14.816  1.00  0.00      QUAD C 
ATOM    305  H1' THY    10       8.070   0.294  15.033  0.00  0.00      QUAD H 
ATOM    306  N1  THY    10       8.181  -1.795  15.559  1.00  0.00      QUAD N 
ATOM    307  C6  THY    10       7.925  -3.001  14.926  1.00  0.00      QUAD C 
ATOM    308  H6  THY    10       8.192  -3.040  13.868  0.00  0.00      QUAD H 
ATOM    309  C2  THY    10       7.949  -1.636  16.916  1.00  0.00      QUAD C 
ATOM    310  O2  THY    10       8.150  -0.572  17.498  1.00  0.00      QUAD O 
ATOM    311  N3  THY    10       7.459  -2.775  17.557  1.00  0.00      QUAD N 
ATOM    312  H3  THY    10       7.289  -2.686  18.545  0.00  0.00      QUAD H 
ATOM    313  C4  THY    10       7.162  -4.012  16.959  1.00  0.00      QUAD C 
ATOM    314  O4  THY    10       6.701  -4.944  17.623  1.00  0.00      QUAD O 
ATOM    315  C5  THY    10       7.439  -4.082  15.545  1.00  0.00      QUAD C 
ATOM    316  C5M THY    10       7.081  -5.332  14.805  0.00  0.00      QUAD C 
ATOM    317  H51 THY    10       7.414  -5.288  13.744  0.00  0.00      QUAD H 
ATOM    318  H52 THY    10       5.978  -5.483  14.810  0.00  0.00      QUAD H 
ATOM    319  H53 THY    10       7.550  -6.222  15.276  0.00  0.00      QUAD H 
ATOM    320  C2' THY    10      10.166  -0.272  15.061  1.00  0.00      QUAD C 
ATOM    321 H2'' THY    10      10.767  -1.208  15.073  0.00  0.00      QUAD H 
ATOM    322  H2' THY    10      10.333   0.282  16.007  0.00  0.00      QUAD H 
ATOM    323  C3' THY    10      10.502   0.537  13.822  1.00  0.00      QUAD C 
ATOM    324  H3' THY    10      11.572   0.387  13.546  0.00  0.00      QUAD H 
ATOM    325  O3' THY    10      10.183   1.919  14.011  1.00  0.00      QUAD O 
ATOM    326  P   GUA    11      11.333   2.964  14.314  1.00  0.00      QUAD P 
ATOM    327  O1P GUA    11      10.722   4.288  14.567  0.00  0.00      QUAD O 
ATOM    328  O2P GUA    11      12.201   2.418  15.381  0.00  0.00      QUAD O 
ATOM    329  O5' GUA    11      12.166   3.000  12.968  1.00  0.00      QUAD O 
ATOM    330  C5' GUA    11      11.893   3.926  11.899  1.00  0.00      QUAD C 
ATOM    331  H5' GUA    11      12.826   4.490  11.671  0.00  0.00      QUAD H 
ATOM    332 H5'' GUA    11      11.119   4.683  12.161  0.00  0.00      QUAD H 
ATOM    333  C4' GUA    11      11.447   3.179  10.634  1.00  0.00      QUAD C 
ATOM    334  H4' GUA    11      12.266   2.515  10.276  0.00  0.00      QUAD H 
ATOM    335  O4' GUA    11      10.276   2.381  10.926  1.00  0.00      QUAD O 
ATOM    336  C1' GUA    11       9.146   2.842  10.184  1.00  0.00      QUAD C 
ATOM    337  H1' GUA    11       9.079   2.180   9.293  0.00  0.00      QUAD H 
ATOM    338  N9  GUA    11       7.954   2.707  11.031  1.00  0.00      QUAD N 
ATOM    339  C4  GUA    11       7.088   1.638  11.044  1.00  0.00      QUAD C 
ATOM    340  N2  GUA    11       6.216  -1.614   9.974  1.00  0.00      QUAD N 
ATOM    341  H21 GUA    11       5.556  -2.317  10.234  0.00  0.00      QUAD H 
ATOM    342  H22 GUA    11       6.891  -1.851   9.271  0.00  0.00      QUAD H 
ATOM    343  N3  GUA    11       7.175   0.543  10.267  1.00  0.00      QUAD N 
ATOM    344  C2  GUA    11       6.269  -0.405  10.597  1.00  0.00      QUAD C 
ATOM    345  N1  GUA    11       5.314  -0.192  11.603  1.00  0.00      QUAD N 
ATOM    346  H1  GUA    11       4.658  -0.933  11.799  0.00  0.00      QUAD H 
ATOM    347  C6  GUA    11       5.189   0.974  12.394  1.00  0.00      QUAD C 
ATOM    348  O6  GUA    11       4.334   1.136  13.267  1.00  0.00      QUAD O 
ATOM    349  C5  GUA    11       6.175   1.922  12.041  1.00  0.00      QUAD C 
ATOM    350  N7  GUA    11       6.443   3.145  12.619  1.00  0.00      QUAD N 
ATOM    351  C8  GUA    11       7.513   3.574  12.000  1.00  0.00      QUAD C 
ATOM    352  H8  GUA    11       8.032   4.510  12.216  0.00  0.00      QUAD H 
ATOM    353  C2' GUA    11       9.498   4.255   9.723  1.00  0.00      QUAD C 
ATOM    354 H2'' GUA    11       9.312   4.988  10.538  0.00  0.00      QUAD H 
ATOM    355  H2' GUA    11       8.942   4.559   8.813  0.00  0.00      QUAD H 
ATOM    356  C3' GUA    11      10.990   4.097   9.489  1.00  0.00      QUAD C 
ATOM    357  H3' GUA    11      11.520   5.076   9.559  0.00  0.00      QUAD H 
ATOM    358  O3' GUA    11      11.211   3.472   8.239  1.00  0.00      QUAD O 
ATOM    359  P   GUA    12      12.045   4.033   7.044  1.00  0.00      QUAD P 
ATOM    360  O1P GUA    12      13.486   3.738   7.279  1.00  0.00      QUAD O 
ATOM    361  O2P GUA    12      11.666   5.430   6.775  1.00  0.00      QUAD O 
ATOM    362  O5' GUA    12      11.479   3.092   5.910  1.00  0.00      QUAD O 
ATOM    363  C5' GUA    12      12.105   2.953   4.628  1.00  0.00      QUAD C 
ATOM    364  H5' GUA    12      12.962   3.647   4.474  0.00  0.00      QUAD H 
ATOM    365 H5'' GUA    12      11.339   3.246   3.877  0.00  0.00      QUAD H 
ATOM    366  C4' GUA    12      12.550   1.503   4.334  1.00  0.00      QUAD C 
ATOM    367  H4' GUA    12      13.604   1.347   4.650  0.00  0.00      QUAD H 
ATOM    368  O4' GUA    12      11.716   0.543   5.056  1.00  0.00      QUAD O 
ATOM    369  C1' GUA    12      11.043  -0.297   4.124  1.00  0.00      QUAD C 
ATOM    370  H1' GUA    12      11.667  -1.215   4.034  0.00  0.00      QUAD H 
ATOM    371  N9  GUA    12       9.706  -0.634   4.561  1.00  0.00      QUAD N 
ATOM    372  C4  GUA    12       8.587   0.146   4.724  1.00  0.00      QUAD C 
ATOM    373  N2  GUA    12       7.101   3.282   4.868  1.00  0.00      QUAD N 
ATOM    374  H21 GUA    12       6.216   3.751   5.001  0.00  0.00      QUAD H 
ATOM    375  H22 GUA    12       7.905   3.873   4.711  0.00  0.00      QUAD H 
ATOM    376  N3  GUA    12       8.546   1.494   4.686  1.00  0.00      QUAD N 
ATOM    377  C2  GUA    12       7.323   1.958   4.877  1.00  0.00      QUAD C 
ATOM    378  N1  GUA    12       6.224   1.162   5.091  1.00  0.00      QUAD N 
ATOM    379  H1  GUA    12       5.318   1.632   5.228  0.00  0.00      QUAD H 
ATOM    380  C6  GUA    12       6.243  -0.228   5.136  1.00  0.00      QUAD C 
ATOM    381  O6  GUA    12       5.194  -0.852   5.336  1.00  0.00      QUAD O 
ATOM    382  C5  GUA    12       7.549  -0.740   4.931  1.00  0.00      QUAD C 
ATOM    383  N7  GUA    12       8.009  -2.050   4.899  1.00  0.00      QUAD N 
ATOM    384  C8  GUA    12       9.290  -1.940   4.677  1.00  0.00      QUAD C 
ATOM    385  H8  GUA    12       9.694  -2.854   4.640  0.00  0.00      QUAD H 
ATOM    386  C2' GUA    12      11.032   0.455   2.794  1.00  0.00      QUAD C 
ATOM    387 H2'' GUA    12      10.234   1.230   2.802  0.00  0.00      QUAD H 
ATOM    388  H2' GUA    12      10.847  -0.208   1.928  0.00  0.00      QUAD H 
ATOM    389  C3' GUA    12      12.377   1.142   2.834  1.00  0.00      QUAD C 
ATOM    390  H3' GUA    12      12.336   2.090   2.251  0.00  0.00      QUAD H 
ATOM    391  O3' GUA    12      13.416   0.290   2.340  1.00  0.00      QUAD O 
ATOM    392  P   GUA    13      13.585   0.058   0.775  1.00  0.00      QUAD P 
ATOM    393  O1P GUA    13      14.994  -0.320   0.525  1.00  0.00      QUAD O 
ATOM    394  O2P GUA    13      13.075   1.242   0.052  1.00  0.00      QUAD O 
ATOM    395  O5' GUA    13      12.641  -1.174   0.430  1.00  0.00      QUAD O 
ATOM    396  C5' GUA    13      12.973  -2.474   0.935  1.00  0.00      QUAD C 
ATOM    397  H5' GUA    13      13.119  -2.433   2.039  0.00  0.00      QUAD H 
ATOM    398 H5'' GUA    13      13.925  -2.837   0.485  0.00  0.00      QUAD H 
ATOM    399  C4' GUA    13      11.862  -3.505   0.630  1.00  0.00      QUAD C 
ATOM    400  H4' GUA    13      12.123  -4.477   1.111  0.00  0.00      QUAD H 
ATOM    401  O4' GUA    13      10.602  -3.079   1.230  1.00  0.00      QUAD O 
ATOM    402  C1' GUA    13       9.629  -3.742   0.473  1.00  0.00      QUAD C 
ATOM    403  H1' GUA    13       9.786  -4.832   0.619  0.00  0.00      QUAD H 
ATOM    404  N9  GUA    13       8.259  -3.412   0.863  1.00  0.00      QUAD N 
ATOM    405  C4  GUA    13       7.590  -2.218   0.979  1.00  0.00      QUAD C 
ATOM    406  N2  GUA    13       7.596   1.254   0.888  1.00  0.00      QUAD N 
ATOM    407  H21 GUA    13       7.004   2.065   0.995  0.00  0.00      QUAD H 
ATOM    408  H22 GUA    13       8.567   1.430   0.673  0.00  0.00      QUAD H 
ATOM    409  N3  GUA    13       8.128  -0.989   0.832  1.00  0.00      QUAD N 
ATOM    410  C2  GUA    13       7.231  -0.032   1.001  1.00  0.00      QUAD C 
ATOM    411  N1  GUA    13       5.909  -0.262   1.294  1.00  0.00      QUAD N 
ATOM    412  H1  GUA    13       5.298   0.560   1.406  0.00  0.00      QUAD H 
ATOM    413  C6  GUA    13       5.334  -1.519   1.451  1.00  0.00      QUAD C 
ATOM    414  O6  GUA    13       4.129  -1.616   1.715  1.00  0.00      QUAD O 
ATOM    415  C5  GUA    13       6.284  -2.555   1.270  1.00  0.00      QUAD C 
ATOM    416  N7  GUA    13       6.137  -3.934   1.337  1.00  0.00      QUAD N 
ATOM    417  C8  GUA    13       7.331  -4.401   1.090  1.00  0.00      QUAD C 
ATOM    418  H8  GUA    13       7.303  -5.400   1.122  0.00  0.00      QUAD H 
ATOM    419  C2' GUA    13      10.031  -3.298  -0.928  1.00  0.00      QUAD C 
ATOM    420 H2'' GUA    13       9.987  -2.188  -1.039  0.00  0.00      QUAD H 
ATOM    421  H2' GUA    13       9.415  -3.751  -1.724  0.00  0.00      QUAD H 
ATOM    422  C3' GUA    13      11.479  -3.769  -0.885  1.00  0.00      QUAD C 
ATOM    423  H3' GUA    13      12.124  -3.143  -1.542  0.00  0.00      QUAD H 
ATOM    424  O3' GUA    13      11.526  -5.158  -1.243  1.00  0.00      QUAD O 
ATOM    425  P   GUA    14      12.048  -5.695  -2.650  1.00  0.00      QUAD P 
ATOM    426  O1P GUA    14      12.748  -6.979  -2.412  1.00  0.00      QUAD O 
ATOM    427  O2P GUA    14      12.816  -4.628  -3.329  1.00  0.00      QUAD O 
ATOM    428  O5' GUA    14      10.739  -6.030  -3.514  1.00  0.00      QUAD O 
ATOM    429  C5' GUA    14       9.553  -6.437  -2.826  1.00  0.00      QUAD C 
ATOM    430  H5' GUA    14       8.924  -5.528  -2.689  0.00  0.00      QUAD H 
ATOM    431 H5'' GUA    14       9.755  -6.833  -1.801  0.00  0.00      QUAD H 
ATOM    432  C4' GUA    14       8.716  -7.505  -3.562  1.00  0.00      QUAD C 
ATOM    433  H4' GUA    14       9.163  -8.517  -3.455  0.00  0.00      QUAD H 
ATOM    434  O4' GUA    14       7.460  -7.441  -2.840  1.00  0.00      QUAD O 
ATOM    435  C1' GUA    14       6.513  -6.904  -3.727  1.00  0.00      QUAD C 
ATOM    436  H1' GUA    14       5.969  -7.779  -4.148  0.00  0.00      QUAD H 
ATOM    437  N9  GUA    14       5.577  -6.045  -3.096  1.00  0.00      QUAD N 
ATOM    438  C4  GUA    14       5.517  -4.683  -2.929  1.00  0.00      QUAD C 
ATOM    439  N2  GUA    14       7.060  -1.572  -3.007  1.00  0.00      QUAD N 
ATOM    440  H21 GUA    14       6.898  -0.587  -2.854  0.00  0.00      QUAD H 
ATOM    441  H22 GUA    14       7.992  -1.837  -3.291  0.00  0.00      QUAD H 
ATOM    442  N3  GUA    14       6.534  -3.815  -3.110  1.00  0.00      QUAD N 
ATOM    443  C2  GUA    14       6.169  -2.567  -2.873  1.00  0.00      QUAD C 
ATOM    444  N1  GUA    14       4.904  -2.197  -2.487  1.00  0.00      QUAD N 
ATOM    445  H1  GUA    14       4.731  -1.194  -2.330  0.00  0.00      QUAD H 
ATOM    446  C6  GUA    14       3.841  -3.073  -2.293  1.00  0.00      QUAD C 
ATOM    447  O6  GUA    14       2.738  -2.636  -1.944  1.00  0.00      QUAD O 
ATOM    448  C5  GUA    14       4.219  -4.417  -2.545  1.00  0.00      QUAD C 
ATOM    449  N7  GUA    14       3.478  -5.589  -2.472  1.00  0.00      QUAD N 
ATOM    450  C8  GUA    14       4.322  -6.527  -2.806  1.00  0.00      QUAD C 
ATOM    451  H8  GUA    14       3.855  -7.411  -2.776  0.00  0.00      QUAD H 
ATOM    452  C2' GUA    14       7.264  -6.219  -4.872  1.00  0.00      QUAD C 
ATOM    453 H2'' GUA    14       7.751  -5.282  -4.566  0.00  0.00      QUAD H 
ATOM    454  H2' GUA    14       6.627  -5.971  -5.728  0.00  0.00      QUAD H 
ATOM    455  C3' GUA    14       8.308  -7.255  -5.081  1.00  0.00      QUAD C 
ATOM    456  H3' GUA    14       9.165  -6.835  -5.652  0.00  0.00      QUAD H 
ATOM    457  O3' GUA    14       7.763  -8.417  -5.720  1.00  0.00      QUAD O 
ATOM    458  P   THY    15       6.806  -8.657  -6.998  1.00  0.00      QUAD P 
ATOM    459  O1P THY    15       7.582  -8.335  -8.219  0.00  0.00      QUAD O 
ATOM    460  O2P THY    15       6.286 -10.040  -6.876  0.00  0.00      QUAD O 
ATOM    461  O5' THY    15       5.563  -7.656  -6.961  1.00  0.00      QUAD O 
ATOM    462  C5' THY    15       4.208  -7.973  -6.616  1.00  0.00      QUAD C 
ATOM    463  H5' THY    15       3.794  -7.178  -5.945  0.00  0.00      QUAD H 
ATOM    464 H5'' THY    15       4.138  -8.930  -6.054  0.00  0.00      QUAD H 
ATOM    465  C4' THY    15       3.295  -8.040  -7.866  1.00  0.00      QUAD C 
ATOM    466  H4' THY    15       3.793  -8.646  -8.655  0.00  0.00      QUAD H 
ATOM    467  O4' THY    15       2.053  -8.732  -7.521  1.00  0.00      QUAD O 
ATOM    468  C1' THY    15       0.934  -8.007  -8.031  1.00  0.00      QUAD C 
ATOM    469  H1' THY    15       0.827  -8.333  -9.090  0.00  0.00      QUAD H 
ATOM    470  N1  THY    15      -0.279  -8.315  -7.218  1.00  0.00      QUAD N 
ATOM    471  C6  THY    15      -0.426  -7.749  -5.967  1.00  0.00      QUAD C 
ATOM    472  H6  THY    15       0.432  -7.176  -5.617  0.00  0.00      QUAD H 
ATOM    473  C2  THY    15      -1.249  -9.164  -7.737  1.00  0.00      QUAD C 
ATOM    474  O2  THY    15      -1.150  -9.679  -8.850  1.00  0.00      QUAD O 
ATOM    475  N3  THY    15      -2.344  -9.382  -6.894  1.00  0.00      QUAD N 
ATOM    476  H3  THY    15      -3.056 -10.006  -7.236  0.00  0.00      QUAD H 
ATOM    477  C4  THY    15      -2.535  -8.835  -5.615  1.00  0.00      QUAD C 
ATOM    478  O4  THY    15      -3.530  -9.129  -4.947  1.00  0.00      QUAD O 
ATOM    479  C5  THY    15      -1.496  -7.933  -5.183  1.00  0.00      QUAD C 
ATOM    480  C5M THY    15      -1.606  -7.340  -3.817  0.00  0.00      QUAD C 
ATOM    481  H51 THY    15      -0.953  -6.446  -3.736  0.00  0.00      QUAD H 
ATOM    482  H52 THY    15      -1.305  -8.073  -3.036  0.00  0.00      QUAD H 
ATOM    483  H53 THY    15      -2.644  -7.007  -3.601  0.00  0.00      QUAD H 
ATOM    484  C2' THY    15       1.382  -6.542  -8.041  1.00  0.00      QUAD C 
ATOM    485 H2'' THY    15       1.333  -6.100  -7.024  0.00  0.00      QUAD H 
ATOM    486  H2' THY    15       0.775  -5.926  -8.740  0.00  0.00      QUAD H 
ATOM    487  C3' THY    15       2.843  -6.675  -8.471  1.00  0.00      QUAD C 
ATOM    488  H3' THY    15       3.431  -5.842  -8.019  0.00  0.00      QUAD H 
ATOM    489  O3' THY    15       2.898  -6.657  -9.899  1.00  0.00      QUAD O 
ATOM    490  P   THY    16       4.161  -6.092 -10.661  1.00  0.00      QUAD P 
ATOM    491  O1P THY    16       5.323  -6.079  -9.747  0.00  0.00      QUAD O 
ATOM    492  O2P THY    16       4.292  -6.850 -11.926  0.00  0.00      QUAD O 
ATOM    493  O5' THY    16       3.745  -4.595 -10.992  1.00  0.00      QUAD O 
ATOM    494  C5' THY    16       4.298  -3.953 -12.164  1.00  0.00      QUAD C 
ATOM    495  H5' THY    16       3.467  -3.734 -12.869  0.00  0.00      QUAD H 
ATOM    496 H5'' THY    16       5.030  -4.591 -12.720  0.00  0.00      QUAD H 
ATOM    497  C4' THY    16       5.022  -2.632 -11.835  1.00  0.00      QUAD C 
ATOM    498  H4' THY    16       5.466  -2.210 -12.762  0.00  0.00      QUAD H 
ATOM    499  O4' THY    16       4.088  -1.644 -11.320  1.00  0.00      QUAD O 
ATOM    500  C1' THY    16       4.481  -1.221 -10.009  1.00  0.00      QUAD C 
ATOM    501  H1' THY    16       5.068  -0.289 -10.164  0.00  0.00      QUAD H 
ATOM    502  N1  THY    16       3.265  -0.991  -9.185  1.00  0.00      QUAD N 
ATOM    503  C6  THY    16       2.295  -1.970  -9.129  1.00  0.00      QUAD C 
ATOM    504  H6  THY    16       2.526  -2.868  -9.703  0.00  0.00      QUAD H 
ATOM    505  C2  THY    16       3.134   0.193  -8.475  1.00  0.00      QUAD C 
ATOM    506  O2  THY    16       3.997   1.068  -8.487  1.00  0.00      QUAD O 
ATOM    507  N3  THY    16       1.939   0.310  -7.761  1.00  0.00      QUAD N 
ATOM    508  H3  THY    16       1.826   1.152  -7.222  0.00  0.00      QUAD H 
ATOM    509  C4  THY    16       0.909  -0.644  -7.693  1.00  0.00      QUAD C 
ATOM    510  O4  THY    16      -0.106  -0.433  -7.022  1.00  0.00      QUAD O 
ATOM    511  C5  THY    16       1.147  -1.846  -8.456  1.00  0.00      QUAD C 
ATOM    512  C5M THY    16       0.092  -2.904  -8.479  0.00  0.00      QUAD C 
ATOM    513  H51 THY    16       0.386  -3.746  -9.144  0.00  0.00      QUAD H 
ATOM    514  H52 THY    16      -0.869  -2.492  -8.862  0.00  0.00      QUAD H 
ATOM    515  H53 THY    16      -0.084  -3.312  -7.459  0.00  0.00      QUAD H 
ATOM    516  C2' THY    16       5.428  -2.305  -9.490  1.00  0.00      QUAD C 
ATOM    517 H2'' THY    16       4.850  -3.147  -9.046  0.00  0.00      QUAD H 
ATOM    518  H2' THY    16       6.124  -1.904  -8.737  0.00  0.00      QUAD H 
ATOM    519  C3' THY    16       6.118  -2.771 -10.764  1.00  0.00      QUAD C 
ATOM    520  H3' THY    16       6.385  -3.849 -10.691  0.00  0.00      QUAD H 
ATOM    521  O3' THY    16       7.271  -1.983 -11.074  1.00  0.00      QUAD O 
ATOM    522  P   ADE    17       8.649  -2.236 -10.328  1.00  0.00      QUAD P 
ATOM    523  O1P ADE    17       8.742  -3.656  -9.922  0.00  0.00      QUAD O 
ATOM    524  O2P ADE    17       9.742  -1.706 -11.176  0.00  0.00      QUAD O 
ATOM    525  O5' ADE    17       8.541  -1.347  -9.024  1.00  0.00      QUAD O 
ATOM    526  C5' ADE    17       8.527   0.082  -9.159  1.00  0.00      QUAD C 
ATOM    527  H5' ADE    17       7.772   0.409  -9.913  0.00  0.00      QUAD H 
ATOM    528 H5'' ADE    17       9.529   0.442  -9.490  0.00  0.00      QUAD H 
ATOM    529  C4' ADE    17       8.190   0.755  -7.818  1.00  0.00      QUAD C 
ATOM    530  H4' ADE    17       8.139   1.857  -7.956  0.00  0.00      QUAD H 
ATOM    531  O4' ADE    17       6.895   0.305  -7.331  1.00  0.00      QUAD O 
ATOM    532  C1' ADE    17       7.034  -0.359  -6.076  1.00  0.00      QUAD C 
ATOM    533  H1' ADE    17       6.749   0.390  -5.306  0.00  0.00      QUAD H 
ATOM    534  N9  ADE    17       6.119  -1.512  -6.062  1.00  0.00      QUAD N 
ATOM    535  C5  ADE    17       4.331  -2.795  -5.848  1.00  0.00      QUAD C 
ATOM    536  N7  ADE    17       5.339  -3.598  -6.283  1.00  0.00      QUAD N 
ATOM    537  C8  ADE    17       6.384  -2.819  -6.388  1.00  0.00      QUAD C 
ATOM    538  H8  ADE    17       7.367  -3.148  -6.720  0.00  0.00      QUAD H 
ATOM    539  N1  ADE    17       2.257  -2.060  -5.032  1.00  0.00      QUAD N 
ATOM    540  C2  ADE    17       2.833  -0.846  -4.932  1.00  0.00      QUAD C 
ATOM    541  H2  ADE    17       2.187  -0.059  -4.546  0.00  0.00      QUAD H 
ATOM    542  N3  ADE    17       4.077  -0.456  -5.246  1.00  0.00      QUAD N 
ATOM    543  C4  ADE    17       4.791  -1.486  -5.708  1.00  0.00      QUAD C 
ATOM    544  C6  ADE    17       3.005  -3.104  -5.498  1.00  0.00      QUAD C 
ATOM    545  N6  ADE    17       2.577  -4.395  -5.604  1.00  0.00      QUAD N 
ATOM    546  H61 ADE    17       1.650  -4.662  -5.335  0.00  0.00      QUAD H 
ATOM    547  H62 ADE    17       3.185  -5.108  -5.945  0.00  0.00      QUAD H 
ATOM    548  C2' ADE    17       8.525  -0.695  -5.920  1.00  0.00      QUAD C 
ATOM    549 H2'' ADE    17       8.769  -1.668  -6.402  0.00  0.00      QUAD H 
ATOM    550  H2' ADE    17       8.833  -0.739  -4.857  0.00  0.00      QUAD H 
ATOM    551  C3' ADE    17       9.197   0.426  -6.703  1.00  0.00      QUAD C 
ATOM    552  H3' ADE    17      10.124   0.049  -7.200  0.00  0.00      QUAD H 
ATOM    553  O3' ADE    17       9.467   1.567  -5.879  1.00  0.00      QUAD O 
ATOM    554  P   GUA    18      10.855   1.620  -5.111  1.00  0.00      QUAD P 
ATOM    555  O1P GUA    18      10.977   0.447  -4.220  0.00  0.00      QUAD O 
ATOM    556  O2P GUA    18      11.944   1.863  -6.087  0.00  0.00      QUAD O 
ATOM    557  O5' GUA    18      10.675   2.901  -4.208  1.00  0.00      QUAD O 
ATOM    558  C5' GUA    18      10.817   4.209  -4.780  1.00  0.00      QUAD C 
ATOM    559  H5' GUA    18      10.343   4.271  -5.791  0.00  0.00      QUAD H 
ATOM    560 H5'' GUA    18      11.899   4.445  -4.899  0.00  0.00      QUAD H 
ATOM    561  C4' GUA    18      10.168   5.271  -3.875  1.00  0.00      QUAD C 
ATOM    562  H4' GUA    18      10.339   6.274  -4.318  0.00  0.00      QUAD H 
ATOM    563  O4' GUA    18       8.724   5.040  -3.822  1.00  0.00      QUAD O 
ATOM    564  C1' GUA    18       8.313   4.682  -2.498  1.00  0.00      QUAD C 
ATOM    565  H1' GUA    18       7.779   5.563  -2.082  0.00  0.00      QUAD H 
ATOM    566  N9  GUA    18       7.419   3.530  -2.540  1.00  0.00      QUAD N 
ATOM    567  C4  GUA    18       6.094   3.429  -2.190  1.00  0.00      QUAD C 
ATOM    568  N2  GUA    18       3.118   4.930  -1.212  1.00  0.00      QUAD N 
ATOM    569  H21 GUA    18       2.157   4.735  -0.971  0.00  0.00      QUAD H 
ATOM    570  H22 GUA    18       3.403   5.899  -1.183  0.00  0.00      QUAD H 
ATOM    571  N3  GUA    18       5.281   4.452  -1.854  1.00  0.00      QUAD N 
ATOM    572  C2  GUA    18       4.058   4.040  -1.566  1.00  0.00      QUAD C 
ATOM    573  N1  GUA    18       3.663   2.725  -1.604  1.00  0.00      QUAD N 
ATOM    574  H1  GUA    18       2.684   2.517  -1.360  0.00  0.00      QUAD H 
ATOM    575  C6  GUA    18       4.483   1.655  -1.946  1.00  0.00      QUAD C 
ATOM    576  O6  GUA    18       4.026   0.505  -1.948  1.00  0.00      QUAD O 
ATOM    577  C5  GUA    18       5.798   2.083  -2.258  1.00  0.00      QUAD C 
ATOM    578  N7  GUA    18       6.915   1.354  -2.643  1.00  0.00      QUAD N 
ATOM    579  C8  GUA    18       7.851   2.251  -2.799  1.00  0.00      QUAD C 
ATOM    580  H8  GUA    18       8.696   1.795  -3.080  0.00  0.00      QUAD H 
ATOM    581  C2' GUA    18       9.602   4.407  -1.696  1.00  0.00      QUAD C 
ATOM    582 H2'' GUA    18       9.933   3.346  -1.757  0.00  0.00      QUAD H 
ATOM    583  H2' GUA    18       9.440   4.636  -0.630  0.00  0.00      QUAD H 
ATOM    584  C3' GUA    18      10.665   5.247  -2.411  1.00  0.00      QUAD C 
ATOM    585  H3' GUA    18      11.653   4.730  -2.420  0.00  0.00      QUAD H 
ATOM    586  O3' GUA    18      10.828   6.562  -1.858  1.00  0.00      QUAD O 
ATOM    587  P   GUA    19      11.311   6.711  -0.342  1.00  0.00      QUAD P 
ATOM    588  O1P GUA    19      11.883   5.434   0.141  0.00  0.00      QUAD O 
ATOM    589  O2P GUA    19      12.179   7.908  -0.224  0.00  0.00      QUAD O 
ATOM    590  O5' GUA    19       9.923   6.966   0.405  1.00  0.00      QUAD O 
ATOM    591  C5' GUA    19       9.544   8.330   0.661  1.00  0.00      QUAD C 
ATOM    592  H5' GUA    19       9.660   8.952  -0.257  0.00  0.00      QUAD H 
ATOM    593 H5'' GUA    19      10.217   8.763   1.439  0.00  0.00      QUAD H 
ATOM    594  C4' GUA    19       8.080   8.472   1.143  1.00  0.00      QUAD C 
ATOM    595  H4' GUA    19       7.774   9.539   1.085  0.00  0.00      QUAD H 
ATOM    596  O4' GUA    19       7.114   7.717   0.344  1.00  0.00      QUAD O 
ATOM    597  C1' GUA    19       5.935   7.453   1.155  1.00  0.00      QUAD C 
ATOM    598  H1' GUA    19       5.092   8.014   0.708  0.00  0.00      QUAD H 
ATOM    599  N9  GUA    19       5.623   5.986   1.198  1.00  0.00      QUAD N 
ATOM    600  C4  GUA    19       4.458   5.308   1.468  1.00  0.00      QUAD C 
ATOM    601  N2  GUA    19       1.064   5.332   2.203  1.00  0.00      QUAD N 
ATOM    602  H21 GUA    19       0.274   4.731   2.389  0.00  0.00      QUAD H 
ATOM    603  H22 GUA    19       0.887   6.326   2.216  0.00  0.00      QUAD H 
ATOM    604  N3  GUA    19       3.254   5.864   1.716  1.00  0.00      QUAD N 
ATOM    605  C2  GUA    19       2.324   4.952   1.940  1.00  0.00      QUAD C 
ATOM    606  N1  GUA    19       2.555   3.598   1.924  1.00  0.00      QUAD N 
ATOM    607  H1  GUA    19       1.754   2.978   2.113  0.00  0.00      QUAD H 
ATOM    608  C6  GUA    19       3.787   3.004   1.672  1.00  0.00      QUAD C 
ATOM    609  O6  GUA    19       3.889   1.770   1.681  1.00  0.00      QUAD O 
ATOM    610  C5  GUA    19       4.795   3.970   1.429  1.00  0.00      QUAD C 
ATOM    611  N7  GUA    19       6.144   3.812   1.140  1.00  0.00      QUAD N 
ATOM    612  C8  GUA    19       6.594   5.031   1.011  1.00  0.00      QUAD C 
ATOM    613  H8  GUA    19       7.571   4.997   0.799  0.00  0.00      QUAD H 
ATOM    614  C2' GUA    19       6.273   8.066   2.527  1.00  0.00      QUAD C 
ATOM    615 H2'' GUA    19       5.797   7.527   3.357  0.00  0.00      QUAD H 
ATOM    616  H2' GUA    19       5.943   9.130   2.542  0.00  0.00      QUAD H 
ATOM    617  C3' GUA    19       7.802   8.014   2.580  1.00  0.00      QUAD C 
ATOM    618  H3' GUA    19       8.212   6.988   2.724  0.00  0.00      QUAD H 
ATOM    619  O3' GUA    19       8.340   8.976   3.495  1.00  0.00      QUAD O 
ATOM    620  C3' GUA    20       4.466   8.992   7.204  1.00  0.00      QUAD C 
ATOM    621  H3' GUA    20       5.132   8.096   7.246  0.00  0.00      QUAD H 
ATOM    622  O3' GUA    20       4.728   9.893   8.279  1.00  0.00      QUAD O 
ATOM    623  H3T GUA    20       4.495   9.471   9.110  0.00  0.00      QUAD H 
ATOM    624  P   GUA    20       8.311   8.691   5.059  1.00  0.00      QUAD P 
ATOM    625  O1P GUA    20       8.823   7.328   5.323  0.00  0.00      QUAD O 
ATOM    626  O2P GUA    20       8.983   9.815   5.750  0.00  0.00      QUAD O 
ATOM    627  O5' GUA    20       6.774   8.713   5.442  1.00  0.00      QUAD O 
ATOM    628  C5' GUA    20       6.066   9.960   5.399  1.00  0.00      QUAD C 
ATOM    629  H5' GUA    20       6.052  10.384   4.365  0.00  0.00      QUAD H 
ATOM    630 H5'' GUA    20       6.550  10.711   6.069  0.00  0.00      QUAD H 
ATOM    631  C4' GUA    20       4.624   9.745   5.872  1.00  0.00      QUAD C 
ATOM    632  H4' GUA    20       4.106  10.724   5.971  0.00  0.00      QUAD H 
ATOM    633  O4' GUA    20       3.854   8.957   4.906  1.00  0.00      QUAD O 
ATOM    634  C1' GUA    20       2.906   8.113   5.601  1.00  0.00      QUAD C 
ATOM    635  H1' GUA    20       1.888   8.326   5.210  0.00  0.00      QUAD H 
ATOM    636  N9  GUA    20       3.281   6.673   5.402  1.00  0.00      QUAD N 
ATOM    637  C4  GUA    20       2.518   5.543   5.571  1.00  0.00      QUAD C 
ATOM    638  N2  GUA    20      -0.568   4.054   6.146  1.00  0.00      QUAD N 
ATOM    639  H21 GUA    20      -1.026   3.160   6.254  0.00  0.00      QUAD H 
ATOM    640  H22 GUA    20      -1.155   4.873   6.217  0.00  0.00      QUAD H 
ATOM    641  N3  GUA    20       1.188   5.509   5.799  1.00  0.00      QUAD N 
ATOM    642  C2  GUA    20       0.737   4.271   5.918  1.00  0.00      QUAD C 
ATOM    643  N1  GUA    20       1.529   3.153   5.822  1.00  0.00      QUAD N 
ATOM    644  H1  GUA    20       1.071   2.237   5.932  0.00  0.00      QUAD H 
ATOM    645  C6  GUA    20       2.899   3.165   5.588  1.00  0.00      QUAD C 
ATOM    646  O6  GUA    20       3.521   2.097   5.519  1.00  0.00      QUAD O 
ATOM    647  C5  GUA    20       3.397   4.486   5.458  1.00  0.00      QUAD C 
ATOM    648  N7  GUA    20       4.687   4.944   5.223  1.00  0.00      QUAD N 
ATOM    649  C8  GUA    20       4.571   6.243   5.198  1.00  0.00      QUAD C 
ATOM    650  H8  GUA    20       5.470   6.647   5.032  0.00  0.00      QUAD H 
ATOM    651  C2' GUA    20       2.994   8.607   7.079  1.00  0.00      QUAD C 
ATOM    652 H2'' GUA    20       2.677   7.861   7.828  0.00  0.00      QUAD H 
ATOM    653  H2' GUA    20       2.374   9.528   7.199  0.00  0.00      QUAD H 
END
