# Supplementary material for: Molecular models for intrastrand DNA G-quadruplexes
Source: BMC Struct Biol. 2009 Oct 7;9:64. doi: 10.1186/1472-6807-9-64 (PMC2768733; doi:10.1186/1472-6807-9-64)
Supplement: Additional file 1 — Models for intrastrand G-quadruplexes. The name of the file contains all topology information. Each field is separated by the underscore character. The notation here follows Webba da Silva [56]. The first field indicates the glycosidic bond conformation in the first G-quadruplex strand a stands for anti and s stands for syn. The second field indicates the loop topology by letters p (parallel), l (lateral) and d (diagonal) preceded by + or - sign to indicate clockwise or anti clockwise rotation when the first strand is progressing towards the viewer. Similarly, the third field indicates the parallel or antiparallel (a/p) strand polarity with reference to the first strand. The order is according to the position in the quadruplex (rotating anti-clockwise with the first strand progressing towards the viewer), and in general not according to sequence order. The next three fields indicate loop lengths. The .nrg files contain the energy as ouput by the program NAMD [81]. The total energy is reported in the twelfth field. The .fas files contain the sequence of the representative model. [file 1472-6807-9-64-S1.TGZ › representative_G4_models/aaa_-p-l-l_pap_2_3_3.pdb]

REMARK  FINAL COORDINATES WRITTEN BY NAMD AT TIMESTEP 300
ATOM      1  H5T GUA     1      -0.475   8.287  -2.028  0.00  0.00      QUAD H 
ATOM      2  O5' GUA     1      -0.980   7.716  -1.444  1.00  0.00      QUAD O 
ATOM      3  C5' GUA     1      -2.284   8.287  -1.375  1.00  0.00      QUAD C 
ATOM      4  H5' GUA     1      -2.617   8.480  -2.418  0.00  0.00      QUAD H 
ATOM      5 H5'' GUA     1      -2.192   9.270  -0.863  0.00  0.00      QUAD H 
ATOM      6  C4' GUA     1      -3.348   7.435  -0.643  1.00  0.00      QUAD C 
ATOM      7  H4' GUA     1      -4.261   7.359  -1.273  0.00  0.00      QUAD H 
ATOM      8  O4' GUA     1      -2.932   6.072  -0.418  1.00  0.00      QUAD O 
ATOM      9  C1' GUA     1      -2.737   5.818   0.974  1.00  0.00      QUAD C 
ATOM     10  H1' GUA     1      -3.601   5.216   1.290  0.00  0.00      QUAD H 
ATOM     11  N9  GUA     1      -1.524   5.011   1.042  1.00  0.00      QUAD N 
ATOM     12  C4  GUA     1      -1.425   3.662   0.799  1.00  0.00      QUAD C 
ATOM     13  N2  GUA     1      -2.940   0.587   0.234  1.00  0.00      QUAD N 
ATOM     14  H21 GUA     1      -2.746  -0.389   0.059  0.00  0.00      QUAD H 
ATOM     15  H22 GUA     1      -3.914   0.852   0.275  0.00  0.00      QUAD H 
ATOM     16  N3  GUA     1      -2.456   2.806   0.639  1.00  0.00      QUAD N 
ATOM     17  C2  GUA     1      -2.043   1.569   0.418  1.00  0.00      QUAD C 
ATOM     18  N1  GUA     1      -0.722   1.199   0.360  1.00  0.00      QUAD N 
ATOM     19  H1  GUA     1      -0.515   0.206   0.183  0.00  0.00      QUAD H 
ATOM     20  C6  GUA     1       0.356   2.064   0.522  1.00  0.00      QUAD C 
ATOM     21  O6  GUA     1       1.512   1.627   0.451  1.00  0.00      QUAD O 
ATOM     22  C5  GUA     1      -0.072   3.394   0.760  1.00  0.00      QUAD C 
ATOM     23  N7  GUA     1       0.663   4.553   0.973  1.00  0.00      QUAD N 
ATOM     24  C8  GUA     1      -0.237   5.484   1.135  1.00  0.00      QUAD C 
ATOM     25  H8  GUA     1       0.223   6.357   1.295  0.00  0.00      QUAD H 
ATOM     26  C2' GUA     1      -2.743   7.187   1.674  1.00  0.00      QUAD C 
ATOM     27 H2'' GUA     1      -1.738   7.670   1.628  0.00  0.00      QUAD H 
ATOM     28  H2' GUA     1      -3.013   7.132   2.742  0.00  0.00      QUAD H 
ATOM     29  C3' GUA     1      -3.703   7.966   0.763  1.00  0.00      QUAD C 
ATOM     30  H3' GUA     1      -3.501   9.056   0.798  0.00  0.00      QUAD H 
ATOM     31  O3' GUA     1      -5.088   7.777   1.036  1.00  0.00      QUAD O 
ATOM     32  P   GUA     2      -5.763   7.582   2.443  1.00  0.00      QUAD P 
ATOM     33  O1P GUA     2      -5.032   8.368   3.458  0.00  0.00      QUAD O 
ATOM     34  O2P GUA     2      -7.215   7.858   2.296  0.00  0.00      QUAD O 
ATOM     35  O5' GUA     2      -5.544   6.038   2.727  1.00  0.00      QUAD O 
ATOM     36  C5' GUA     2      -6.184   5.049   1.906  1.00  0.00      QUAD C 
ATOM     37  H5' GUA     2      -5.621   4.895   0.954  0.00  0.00      QUAD H 
ATOM     38 H5'' GUA     2      -7.217   5.352   1.629  0.00  0.00      QUAD H 
ATOM     39  C4' GUA     2      -6.280   3.723   2.673  1.00  0.00      QUAD C 
ATOM     40  H4' GUA     2      -6.894   2.992   2.102  0.00  0.00      QUAD H 
ATOM     41  O4' GUA     2      -4.970   3.121   2.821  1.00  0.00      QUAD O 
ATOM     42  C1' GUA     2      -4.793   2.668   4.162  1.00  0.00      QUAD C 
ATOM     43  H1' GUA     2      -5.337   1.697   4.203  0.00  0.00      QUAD H 
ATOM     44  N9  GUA     2      -3.318   2.523   4.364  1.00  0.00      QUAD N 
ATOM     45  C4  GUA     2      -2.644   1.335   4.210  1.00  0.00      QUAD C 
ATOM     46  N2  GUA     2      -2.684  -2.107   3.742  1.00  0.00      QUAD N 
ATOM     47  H21 GUA     2      -2.086  -2.914   3.637  0.00  0.00      QUAD H 
ATOM     48  H22 GUA     2      -3.679  -2.276   3.710  0.00  0.00      QUAD H 
ATOM     49  N3  GUA     2      -3.206   0.120   4.041  1.00  0.00      QUAD N 
ATOM     50  C2  GUA     2      -2.298  -0.833   3.919  1.00  0.00      QUAD C 
ATOM     51  N1  GUA     2      -0.943  -0.613   3.963  1.00  0.00      QUAD N 
ATOM     52  H1  GUA     2      -0.326  -1.431   3.859  0.00  0.00      QUAD H 
ATOM     53  C6  GUA     2      -0.343   0.630   4.137  1.00  0.00      QUAD C 
ATOM     54  O6  GUA     2       0.892   0.719   4.161  1.00  0.00      QUAD O 
ATOM     55  C5  GUA     2      -1.305   1.662   4.267  1.00  0.00      QUAD C 
ATOM     56  N7  GUA     2      -1.141   3.029   4.454  1.00  0.00      QUAD N 
ATOM     57  C8  GUA     2      -2.358   3.498   4.505  1.00  0.00      QUAD C 
ATOM     58  H8  GUA     2      -2.320   4.488   4.639  0.00  0.00      QUAD H 
ATOM     59  C2' GUA     2      -5.562   3.692   4.999  1.00  0.00      QUAD C 
ATOM     60 H2'' GUA     2      -5.019   4.661   5.044  0.00  0.00      QUAD H 
ATOM     61  H2' GUA     2      -5.763   3.346   6.033  0.00  0.00      QUAD H 
ATOM     62  C3' GUA     2      -6.818   3.866   4.115  1.00  0.00      QUAD C 
ATOM     63  H3' GUA     2      -7.245   4.886   4.229  0.00  0.00      QUAD H 
ATOM     64  O3' GUA     2      -7.834   2.904   4.383  1.00  0.00      QUAD O 
ATOM     65  P   GUA     3      -8.597   2.836   5.764  1.00  0.00      QUAD P 
ATOM     66  O1P GUA     3      -8.250   4.011   6.598  0.00  0.00      QUAD O 
ATOM     67  O2P GUA     3     -10.037   2.599   5.513  0.00  0.00      QUAD O 
ATOM     68  O5' GUA     3      -7.950   1.530   6.395  1.00  0.00      QUAD O 
ATOM     69  C5' GUA     3      -8.060   0.309   5.634  1.00  0.00      QUAD C 
ATOM     70  H5' GUA     3      -7.446   0.362   4.705  0.00  0.00      QUAD H 
ATOM     71 H5'' GUA     3      -9.117   0.125   5.333  0.00  0.00      QUAD H 
ATOM     72  C4' GUA     3      -7.617  -0.900   6.465  1.00  0.00      QUAD C 
ATOM     73  H4' GUA     3      -7.906  -1.850   5.967  0.00  0.00      QUAD H 
ATOM     74  O4' GUA     3      -6.176  -0.904   6.564  1.00  0.00      QUAD O 
ATOM     75  C1' GUA     3      -5.808  -1.098   7.922  1.00  0.00      QUAD C 
ATOM     76  H1' GUA     3      -5.890  -2.194   8.089  0.00  0.00      QUAD H 
ATOM     77  N9  GUA     3      -4.421  -0.637   8.066  1.00  0.00      QUAD N 
ATOM     78  C4  GUA     3      -3.332  -1.465   7.942  1.00  0.00      QUAD C 
ATOM     79  N2  GUA     3      -2.004  -4.643   7.488  1.00  0.00      QUAD N 
ATOM     80  H21 GUA     3      -1.135  -5.151   7.410  0.00  0.00      QUAD H 
ATOM     81  H22 GUA     3      -2.852  -5.187   7.417  0.00  0.00      QUAD H 
ATOM     82  N3  GUA     3      -3.367  -2.801   7.757  1.00  0.00      QUAD N 
ATOM     83  C2  GUA     3      -2.154  -3.322   7.675  1.00  0.00      QUAD C 
ATOM     84  N1  GUA     3      -0.996  -2.590   7.768  1.00  0.00      QUAD N 
ATOM     85  H1  GUA     3      -0.105  -3.101   7.689  0.00  0.00      QUAD H 
ATOM     86  C6  GUA     3      -0.936  -1.213   7.960  1.00  0.00      QUAD C 
ATOM     87  O6  GUA     3       0.162  -0.648   8.030  1.00  0.00      QUAD O 
ATOM     88  C5  GUA     3      -2.230  -0.641   8.049  1.00  0.00      QUAD C 
ATOM     89  N7  GUA     3      -2.621   0.678   8.236  1.00  0.00      QUAD N 
ATOM     90  C8  GUA     3      -3.926   0.633   8.240  1.00  0.00      QUAD C 
ATOM     91  H8  GUA     3      -4.283   1.558   8.372  0.00  0.00      QUAD H 
ATOM     92  C2' GUA     3      -6.900  -0.390   8.722  1.00  0.00      QUAD C 
ATOM     93 H2'' GUA     3      -6.813   0.713   8.631  0.00  0.00      QUAD H 
ATOM     94  H2' GUA     3      -6.924  -0.671   9.794  0.00  0.00      QUAD H 
ATOM     95  C3' GUA     3      -8.114  -0.879   7.932  1.00  0.00      QUAD C 
ATOM     96  H3' GUA     3      -8.928  -0.126   7.984  0.00  0.00      QUAD H 
ATOM     97  O3' GUA     3      -8.533  -2.173   8.385  1.00  0.00      QUAD O 
ATOM     98  P   THY     4      -9.810  -2.404   9.293  1.00  0.00      QUAD P 
ATOM     99  O1P THY     4     -10.397  -3.727   8.968  0.00  0.00      QUAD O 
ATOM    100  O2P THY     4      -9.450  -2.167  10.710  0.00  0.00      QUAD O 
ATOM    101  O5' THY     4     -10.793  -1.254   8.827  1.00  0.00      QUAD O 
ATOM    102  C5' THY     4     -12.200  -1.455   8.756  1.00  0.00      QUAD C 
ATOM    103  H5' THY     4     -12.695  -0.486   8.997  0.00  0.00      QUAD H 
ATOM    104 H5'' THY     4     -12.557  -2.196   9.512  0.00  0.00      QUAD H 
ATOM    105  C4' THY     4     -12.608  -1.892   7.344  1.00  0.00      QUAD C 
ATOM    106  H4' THY     4     -12.248  -2.925   7.160  0.00  0.00      QUAD H 
ATOM    107  O4' THY     4     -14.056  -1.900   7.286  1.00  0.00      QUAD O 
ATOM    108  C1' THY     4     -14.514  -0.971   6.305  1.00  0.00      QUAD C 
ATOM    109  H1' THY     4     -14.695  -1.589   5.396  0.00  0.00      QUAD H 
ATOM    110  N1  THY     4     -15.738  -0.304   6.796  1.00  0.00      QUAD N 
ATOM    111  C6  THY     4     -15.704   0.409   7.977  1.00  0.00      QUAD C 
ATOM    112  H6  THY     4     -14.737   0.386   8.484  0.00  0.00      QUAD H 
ATOM    113  C2  THY     4     -16.893  -0.376   6.030  1.00  0.00      QUAD C 
ATOM    114  O2  THY     4     -16.940  -0.978   4.957  1.00  0.00      QUAD O 
ATOM    115  N3  THY     4     -17.987   0.297   6.578  1.00  0.00      QUAD N 
ATOM    116  H3  THY     4     -18.838   0.260   6.036  0.00  0.00      QUAD H 
ATOM    117  C4  THY     4     -18.008   1.021   7.776  1.00  0.00      QUAD C 
ATOM    118  O4  THY     4     -19.046   1.582   8.154  1.00  0.00      QUAD O 
ATOM    119  C5  THY     4     -16.757   1.051   8.494  1.00  0.00      QUAD C 
ATOM    120  C5M THY     4     -16.719   1.793   9.786  0.00  0.00      QUAD C 
ATOM    121  H51 THY     4     -15.699   1.783  10.234  0.00  0.00      QUAD H 
ATOM    122  H52 THY     4     -17.421   1.337  10.521  0.00  0.00      QUAD H 
ATOM    123  H53 THY     4     -17.016   2.856   9.642  0.00  0.00      QUAD H 
ATOM    124  C2' THY     4     -13.342  -0.031   6.025  1.00  0.00      QUAD C 
ATOM    125 H2'' THY     4     -13.275   0.751   6.818  0.00  0.00      QUAD H 
ATOM    126  H2' THY     4     -13.439   0.471   5.045  0.00  0.00      QUAD H 
ATOM    127  C3' THY     4     -12.154  -0.974   6.176  1.00  0.00      QUAD C 
ATOM    128  H3' THY     4     -11.242  -0.410   6.470  0.00  0.00      QUAD H 
ATOM    129  O3' THY     4     -11.871  -1.728   4.994  1.00  0.00      QUAD O 
ATOM    130  P   THY     5     -11.532  -1.073   3.590  1.00  0.00      QUAD P 
ATOM    131  O1P THY     5     -12.589  -1.465   2.628  0.00  0.00      QUAD O 
ATOM    132  O2P THY     5     -11.269   0.375   3.751  0.00  0.00      QUAD O 
ATOM    133  O5' THY     5     -10.182  -1.805   3.195  1.00  0.00      QUAD O 
ATOM    134  C5' THY     5      -9.250  -1.171   2.298  1.00  0.00      QUAD C 
ATOM    135  H5' THY     5      -8.404  -0.784   2.910  0.00  0.00      QUAD H 
ATOM    136 H5'' THY     5      -9.691  -0.310   1.743  0.00  0.00      QUAD H 
ATOM    137  C4' THY     5      -8.679  -2.152   1.254  1.00  0.00      QUAD C 
ATOM    138  H4' THY     5      -7.728  -1.753   0.837  0.00  0.00      QUAD H 
ATOM    139  O4' THY     5      -8.412  -3.470   1.831  1.00  0.00      QUAD O 
ATOM    140  C1' THY     5      -9.249  -4.476   1.223  1.00  0.00      QUAD C 
ATOM    141  H1' THY     5      -8.585  -4.953   0.479  0.00  0.00      QUAD H 
ATOM    142  N1  THY     5      -9.717  -5.491   2.221  1.00  0.00      QUAD N 
ATOM    143  C6  THY     5      -9.995  -5.170   3.531  1.00  0.00      QUAD C 
ATOM    144  H6  THY     5      -9.790  -4.130   3.780  0.00  0.00      QUAD H 
ATOM    145  C2  THY     5      -9.996  -6.771   1.747  1.00  0.00      QUAD C 
ATOM    146  O2  THY     5      -9.863  -7.075   0.561  1.00  0.00      QUAD O 
ATOM    147  N3  THY     5     -10.416  -7.685   2.717  1.00  0.00      QUAD N 
ATOM    148  H3  THY     5     -10.562  -8.637   2.409  0.00  0.00      QUAD H 
ATOM    149  C4  THY     5     -10.644  -7.416   4.077  1.00  0.00      QUAD C 
ATOM    150  O4  THY     5     -11.013  -8.303   4.851  1.00  0.00      QUAD O 
ATOM    151  C5  THY     5     -10.424  -6.035   4.449  1.00  0.00      QUAD C 
ATOM    152  C5M THY     5     -10.646  -5.636   5.871  0.00  0.00      QUAD C 
ATOM    153  H51 THY     5     -10.509  -4.538   6.001  0.00  0.00      QUAD H 
ATOM    154  H52 THY     5      -9.923  -6.157   6.538  0.00  0.00      QUAD H 
ATOM    155  H53 THY     5     -11.680  -5.890   6.193  0.00  0.00      QUAD H 
ATOM    156  C2' THY     5     -10.373  -3.707   0.501  1.00  0.00      QUAD C 
ATOM    157 H2'' THY     5     -11.158  -3.466   1.266  0.00  0.00      QUAD H 
ATOM    158  H2' THY     5     -10.863  -4.290  -0.302  0.00  0.00      QUAD H 
ATOM    159  C3' THY     5      -9.672  -2.396   0.094  1.00  0.00      QUAD C 
ATOM    160  H3' THY     5     -10.417  -1.568   0.129  0.00  0.00      QUAD H 
ATOM    161  O3' THY     5      -9.061  -2.360  -1.203  1.00  0.00      QUAD O 
ATOM    162  P   GUA     6      -8.682  -3.469  -2.256  1.00  0.00      QUAD P 
ATOM    163  O1P GUA     6      -8.093  -2.790  -3.439  1.00  0.00      QUAD O 
ATOM    164  O2P GUA     6      -9.829  -4.392  -2.468  1.00  0.00      QUAD O 
ATOM    165  O5' GUA     6      -7.487  -4.270  -1.567  1.00  0.00      QUAD O 
ATOM    166  C5' GUA     6      -7.433  -5.662  -1.964  1.00  0.00      QUAD C 
ATOM    167  H5' GUA     6      -7.508  -5.781  -3.074  0.00  0.00      QUAD H 
ATOM    168 H5'' GUA     6      -8.278  -6.230  -1.499  0.00  0.00      QUAD H 
ATOM    169  C4' GUA     6      -6.123  -6.361  -1.581  1.00  0.00      QUAD C 
ATOM    170  H4' GUA     6      -6.046  -7.278  -2.202  0.00  0.00      QUAD H 
ATOM    171  O4' GUA     6      -4.937  -5.547  -1.857  1.00  0.00      QUAD O 
ATOM    172  C1' GUA     6      -4.028  -5.672  -0.761  1.00  0.00      QUAD C 
ATOM    173  H1' GUA     6      -3.421  -6.589  -0.946  0.00  0.00      QUAD H 
ATOM    174  N9  GUA     6      -3.173  -4.461  -0.677  1.00  0.00      QUAD N 
ATOM    175  C4  GUA     6      -1.802  -4.365  -0.651  1.00  0.00      QUAD C 
ATOM    176  N2  GUA     6       1.323  -5.859  -0.901  1.00  0.00      QUAD N 
ATOM    177  H21 GUA     6       2.314  -5.669  -0.861  0.00  0.00      QUAD H 
ATOM    178  H22 GUA     6       1.054  -6.817  -1.075  0.00  0.00      QUAD H 
ATOM    179  N3  GUA     6      -0.932  -5.381  -0.827  1.00  0.00      QUAD N 
ATOM    180  C2  GUA     6       0.325  -4.976  -0.747  1.00  0.00      QUAD C 
ATOM    181  N1  GUA     6       0.699  -3.676  -0.511  1.00  0.00      QUAD N 
ATOM    182  H1  GUA     6       1.708  -3.473  -0.469  0.00  0.00      QUAD H 
ATOM    183  C6  GUA     6      -0.181  -2.615  -0.325  1.00  0.00      QUAD C 
ATOM    184  O6  GUA     6       0.262  -1.478  -0.117  1.00  0.00      QUAD O 
ATOM    185  C5  GUA     6      -1.532  -3.034  -0.409  1.00  0.00      QUAD C 
ATOM    186  N7  GUA     6      -2.710  -2.309  -0.286  1.00  0.00      QUAD N 
ATOM    187  C8  GUA     6      -3.655  -3.194  -0.451  1.00  0.00      QUAD C 
ATOM    188  H8  GUA     6      -4.543  -2.740  -0.374  0.00  0.00      QUAD H 
ATOM    189  C2' GUA     6      -4.950  -5.856   0.459  1.00  0.00      QUAD C 
ATOM    190 H2'' GUA     6      -5.418  -4.876   0.716  0.00  0.00      QUAD H 
ATOM    191  H2' GUA     6      -4.411  -6.259   1.338  0.00  0.00      QUAD H 
ATOM    192  C3' GUA     6      -6.040  -6.761  -0.096  1.00  0.00      QUAD C 
ATOM    193  H3' GUA     6      -7.010  -6.523   0.395  0.00  0.00      QUAD H 
ATOM    194  O3' GUA     6      -5.725  -8.140   0.054  1.00  0.00      QUAD O 
ATOM    195  P   GUA     7      -6.084  -8.938   1.376  1.00  0.00      QUAD P 
ATOM    196  O1P GUA     7      -6.632 -10.266   1.000  1.00  0.00      QUAD O 
ATOM    197  O2P GUA     7      -6.905  -8.101   2.284  1.00  0.00      QUAD O 
ATOM    198  O5' GUA     7      -4.652  -9.125   2.005  1.00  0.00      QUAD O 
ATOM    199  C5' GUA     7      -3.686  -9.928   1.308  1.00  0.00      QUAD C 
ATOM    200  H5' GUA     7      -3.518  -9.570   0.267  0.00  0.00      QUAD H 
ATOM    201 H5'' GUA     7      -4.025 -10.986   1.251  0.00  0.00      QUAD H 
ATOM    202  C4' GUA     7      -2.346  -9.875   2.044  1.00  0.00      QUAD C 
ATOM    203  H4' GUA     7      -1.627 -10.616   1.627  0.00  0.00      QUAD H 
ATOM    204  O4' GUA     7      -1.774  -8.538   1.887  1.00  0.00      QUAD O 
ATOM    205  C1' GUA     7      -0.980  -8.260   3.033  1.00  0.00      QUAD C 
ATOM    206  H1' GUA     7      -0.060  -8.868   2.942  0.00  0.00      QUAD H 
ATOM    207  N9  GUA     7      -0.710  -6.808   3.126  1.00  0.00      QUAD N 
ATOM    208  C4  GUA     7       0.488  -6.142   3.228  1.00  0.00      QUAD C 
ATOM    209  N2  GUA     7       3.961  -6.185   3.255  1.00  0.00      QUAD N 
ATOM    210  H21 GUA     7       4.775  -5.594   3.342  0.00  0.00      QUAD H 
ATOM    211  H22 GUA     7       4.133  -7.172   3.123  0.00  0.00      QUAD H 
ATOM    212  N3  GUA     7       1.715  -6.700   3.166  1.00  0.00      QUAD N 
ATOM    213  C2  GUA     7       2.676  -5.801   3.296  1.00  0.00      QUAD C 
ATOM    214  N1  GUA     7       2.452  -4.458   3.475  1.00  0.00      QUAD N 
ATOM    215  H1  GUA     7       3.277  -3.848   3.565  0.00  0.00      QUAD H 
ATOM    216  C6  GUA     7       1.197  -3.862   3.544  1.00  0.00      QUAD C 
ATOM    217  O6  GUA     7       1.105  -2.638   3.708  1.00  0.00      QUAD O 
ATOM    218  C5  GUA     7       0.157  -4.814   3.405  1.00  0.00      QUAD C 
ATOM    219  N7  GUA     7      -1.223  -4.650   3.413  1.00  0.00      QUAD N 
ATOM    220  C8  GUA     7      -1.694  -5.855   3.246  1.00  0.00      QUAD C 
ATOM    221  H8  GUA     7      -2.693  -5.816   3.242  0.00  0.00      QUAD H 
ATOM    222  C2' GUA     7      -1.887  -8.752   4.156  1.00  0.00      QUAD C 
ATOM    223 H2'' GUA     7      -2.731  -8.037   4.307  0.00  0.00      QUAD H 
ATOM    224  H2' GUA     7      -1.339  -8.869   5.114  0.00  0.00      QUAD H 
ATOM    225  C3' GUA     7      -2.461 -10.055   3.584  1.00  0.00      QUAD C 
ATOM    226  H3' GUA     7      -3.533 -10.140   3.865  0.00  0.00      QUAD H 
ATOM    227  O3' GUA     7      -1.751 -11.202   4.046  1.00  0.00      QUAD O 
ATOM    228  P   GUA     8      -1.997 -11.765   5.513  1.00  0.00      QUAD P 
ATOM    229  O1P GUA     8      -2.294 -13.206   5.452  1.00  0.00      QUAD O 
ATOM    230  O2P GUA     8      -2.959 -10.897   6.248  1.00  0.00      QUAD O 
ATOM    231  O5' GUA     8      -0.586 -11.582   6.165  1.00  0.00      QUAD O 
ATOM    232  C5' GUA     8       0.532 -12.268   5.580  1.00  0.00      QUAD C 
ATOM    233  H5' GUA     8       0.603 -12.073   4.484  0.00  0.00      QUAD H 
ATOM    234 H5'' GUA     8       0.442 -13.370   5.733  0.00  0.00      QUAD H 
ATOM    235  C4' GUA     8       1.796 -11.747   6.251  1.00  0.00      QUAD C 
ATOM    236  H4' GUA     8       2.696 -12.316   5.920  0.00  0.00      QUAD H 
ATOM    237  O4' GUA     8       1.956 -10.333   5.889  1.00  0.00      QUAD O 
ATOM    238  C1' GUA     8       2.153  -9.583   7.074  1.00  0.00      QUAD C 
ATOM    239  H1' GUA     8       3.251  -9.629   7.251  0.00  0.00      QUAD H 
ATOM    240  N9  GUA     8       1.673  -8.190   6.967  1.00  0.00      QUAD N 
ATOM    241  C4  GUA     8       2.510  -7.110   7.111  1.00  0.00      QUAD C 
ATOM    242  N2  GUA     8       5.720  -5.791   7.270  1.00  0.00      QUAD N 
ATOM    243  H21 GUA     8       6.234  -4.929   7.386  0.00  0.00      QUAD H 
ATOM    244  H22 GUA     8       6.269  -6.630   7.149  0.00  0.00      QUAD H 
ATOM    245  N3  GUA     8       3.859  -7.143   7.097  1.00  0.00      QUAD N 
ATOM    246  C2  GUA     8       4.386  -5.941   7.260  1.00  0.00      QUAD C 
ATOM    247  N1  GUA     8       3.648  -4.795   7.426  1.00  0.00      QUAD N 
ATOM    248  H1  GUA     8       4.164  -3.912   7.546  0.00  0.00      QUAD H 
ATOM    249  C6  GUA     8       2.258  -4.738   7.444  1.00  0.00      QUAD C 
ATOM    250  O6  GUA     8       1.689  -3.650   7.600  1.00  0.00      QUAD O 
ATOM    251  C5  GUA     8       1.679  -6.020   7.269  1.00  0.00      QUAD C 
ATOM    252  N7  GUA     8       0.347  -6.408   7.225  1.00  0.00      QUAD N 
ATOM    253  C8  GUA     8       0.391  -7.700   7.044  1.00  0.00      QUAD C 
ATOM    254  H8  GUA     8      -0.543  -8.055   7.001  0.00  0.00      QUAD H 
ATOM    255  C2' GUA     8       1.449 -10.351   8.194  1.00  0.00      QUAD C 
ATOM    256 H2'' GUA     8       0.353 -10.152   8.175  0.00  0.00      QUAD H 
ATOM    257  H2' GUA     8       1.845 -10.086   9.195  0.00  0.00      QUAD H 
ATOM    258  C3' GUA     8       1.708 -11.789   7.804  1.00  0.00      QUAD C 
ATOM    259  H3' GUA     8       0.813 -12.389   8.103  0.00  0.00      QUAD H 
ATOM    260  O3' GUA     8       2.911 -12.254   8.433  1.00  0.00      QUAD O 
ATOM    261  P   THY     9       2.904 -13.748   8.982  1.00  0.00      QUAD P 
ATOM    262  O1P THY     9       2.820 -14.672   7.830  1.00  0.00      QUAD O 
ATOM    263  O2P THY     9       1.885 -13.887  10.051  1.00  0.00      QUAD O 
ATOM    264  O5' THY     9       4.337 -13.889   9.625  1.00  0.00      QUAD O 
ATOM    265  C5' THY     9       4.715 -13.215  10.833  1.00  0.00      QUAD C 
ATOM    266  H5' THY     9       4.808 -13.985  11.632  0.00  0.00      QUAD H 
ATOM    267 H5'' THY     9       3.954 -12.478  11.185  0.00  0.00      QUAD H 
ATOM    268  C4' THY     9       6.076 -12.502  10.698  1.00  0.00      QUAD C 
ATOM    269  H4' THY     9       6.526 -12.385  11.708  0.00  0.00      QUAD H 
ATOM    270  O4' THY     9       7.018 -13.250   9.874  1.00  0.00      QUAD O 
ATOM    271  C1' THY     9       7.432 -12.452   8.756  1.00  0.00      QUAD C 
ATOM    272  H1' THY     9       8.368 -11.952   9.096  0.00  0.00      QUAD H 
ATOM    273  N1  THY     9       7.658 -13.327   7.573  1.00  0.00      QUAD N 
ATOM    274  C6  THY     9       6.681 -14.218   7.179  1.00  0.00      QUAD C 
ATOM    275  H6  THY     9       5.774 -14.184   7.779  0.00  0.00      QUAD H 
ATOM    276  C2  THY     9       8.850 -13.214   6.867  1.00  0.00      QUAD C 
ATOM    277  O2  THY     9       9.725 -12.407   7.176  1.00  0.00      QUAD O 
ATOM    278  N3  THY     9       8.964 -14.090   5.782  1.00  0.00      QUAD N 
ATOM    279  H3  THY     9       9.823 -14.033   5.257  0.00  0.00      QUAD H 
ATOM    280  C4  THY     9       8.013 -15.035   5.366  1.00  0.00      QUAD C 
ATOM    281  O4  THY     9       8.240 -15.774   4.402  1.00  0.00      QUAD O 
ATOM    282  C5  THY     9       6.800 -15.057   6.146  1.00  0.00      QUAD C 
ATOM    283  C5M THY     9       5.750 -16.050   5.784  1.00  0.00      QUAD C 
ATOM    284  H51 THY     9       4.844 -15.933   6.421  0.00  0.00      QUAD H 
ATOM    285  H52 THY     9       6.128 -17.090   5.917  0.00  0.00      QUAD H 
ATOM    286  H53 THY     9       5.435 -15.933   4.723  0.00  0.00      QUAD H 
ATOM    287  C2' THY     9       6.348 -11.379   8.586  1.00  0.00      QUAD C 
ATOM    288 H2'' THY     9       5.483 -11.797   8.027  0.00  0.00      QUAD H 
ATOM    289  H2' THY     9       6.716 -10.473   8.065  0.00  0.00      QUAD H 
ATOM    290  C3' THY     9       5.954 -11.117  10.030  1.00  0.00      QUAD C 
ATOM    291  H3' THY     9       4.894 -10.770  10.064  0.00  0.00      QUAD H 
ATOM    292  O3' THY     9       6.838 -10.158  10.612  1.00  0.00      QUAD O 
ATOM    293  P   THY    10       6.389  -9.338  11.892  1.00  0.00      QUAD P 
ATOM    294  O1P THY    10       7.550  -8.558  12.380  1.00  0.00      QUAD O 
ATOM    295  O2P THY    10       5.728 -10.239  12.862  1.00  0.00      QUAD O 
ATOM    296  O5' THY    10       5.305  -8.345  11.311  1.00  0.00      QUAD O 
ATOM    297  C5' THY    10       5.721  -7.337  10.374  1.00  0.00      QUAD C 
ATOM    298  H5' THY    10       5.623  -7.741   9.339  0.00  0.00      QUAD H 
ATOM    299 H5'' THY    10       6.783  -7.022  10.510  0.00  0.00      QUAD H 
ATOM    300  C4' THY    10       4.835  -6.095  10.518  1.00  0.00      QUAD C 
ATOM    301  H4' THY    10       5.135  -5.321   9.781  0.00  0.00      QUAD H 
ATOM    302  O4' THY    10       3.473  -6.464  10.216  1.00  0.00      QUAD O 
ATOM    303  C1' THY    10       2.590  -5.679  10.991  1.00  0.00      QUAD C 
ATOM    304  H1' THY    10       2.553  -4.695  10.485  0.00  0.00      QUAD H 
ATOM    305  N1  THY    10       1.279  -6.369  11.013  1.00  0.00      QUAD N 
ATOM    306  C6  THY    10       1.236  -7.673  11.460  1.00  0.00      QUAD C 
ATOM    307  H6  THY    10       2.214  -8.080  11.727  0.00  0.00      QUAD H 
ATOM    308  C2  THY    10       0.135  -5.720  10.570  1.00  0.00      QUAD C 
ATOM    309  O2  THY    10       0.151  -4.559  10.165  1.00  0.00      QUAD O 
ATOM    310  N3  THY    10      -1.026  -6.500  10.626  1.00  0.00      QUAD N 
ATOM    311  H3  THY    10      -1.874  -6.056  10.311  0.00  0.00      QUAD H 
ATOM    312  C4  THY    10      -1.120  -7.826  11.076  1.00  0.00      QUAD C 
ATOM    313  O4  THY    10      -2.209  -8.408  11.101  1.00  0.00      QUAD O 
ATOM    314  C5  THY    10       0.126  -8.415  11.496  1.00  0.00      QUAD C 
ATOM    315  C5M THY    10       0.111  -9.819  11.988  1.00  0.00      QUAD C 
ATOM    316  H51 THY    10       1.136 -10.176  12.240  0.00  0.00      QUAD H 
ATOM    317  H52 THY    10      -0.310 -10.504  11.219  0.00  0.00      QUAD H 
ATOM    318  H53 THY    10      -0.515  -9.902  12.905  0.00  0.00      QUAD H 
ATOM    319  C2' THY    10       3.301  -5.563  12.344  1.00  0.00      QUAD C 
ATOM    320 H2'' THY    10       3.145  -6.472  12.966  0.00  0.00      QUAD H 
ATOM    321  H2' THY    10       2.950  -4.676  12.911  0.00  0.00      QUAD H 
ATOM    322  C3' THY    10       4.772  -5.456  11.919  1.00  0.00      QUAD C 
ATOM    323  H3' THY    10       5.396  -6.091  12.587  0.00  0.00      QUAD H 
ATOM    324  O3' THY    10       5.211  -4.087  11.887  1.00  0.00      QUAD O 
ATOM    325  P   THY    11       5.918  -3.571  13.222  1.00  0.00      QUAD P 
ATOM    326  O1P THY    11       7.024  -4.486  13.569  1.00  0.00      QUAD O 
ATOM    327  O2P THY    11       4.877  -3.339  14.244  1.00  0.00      QUAD O 
ATOM    328  O5' THY    11       6.530  -2.183  12.804  1.00  0.00      QUAD O 
ATOM    329  C5' THY    11       7.747  -2.116  12.039  1.00  0.00      QUAD C 
ATOM    330  H5' THY    11       7.700  -2.809  11.167  0.00  0.00      QUAD H 
ATOM    331 H5'' THY    11       8.618  -2.415  12.667  0.00  0.00      QUAD H 
ATOM    332  C4' THY    11       7.946  -0.707  11.441  1.00  0.00      QUAD C 
ATOM    333  H4' THY    11       8.727  -0.753  10.652  0.00  0.00      QUAD H 
ATOM    334  O4' THY    11       6.717  -0.311  10.830  1.00  0.00      QUAD O 
ATOM    335  C1' THY    11       6.115   0.803  11.501  1.00  0.00      QUAD C 
ATOM    336  H1' THY    11       6.368   1.676  10.867  0.00  0.00      QUAD H 
ATOM    337  N1  THY    11       4.624   0.647  11.543  1.00  0.00      QUAD N 
ATOM    338  C6  THY    11       4.017  -0.497  11.065  1.00  0.00      QUAD C 
ATOM    339  H6  THY    11       4.687  -1.324  10.844  0.00  0.00      QUAD H 
ATOM    340  C2  THY    11       3.860   1.755  11.890  1.00  0.00      QUAD C 
ATOM    341  O2  THY    11       4.360   2.843  12.177  1.00  0.00      QUAD O 
ATOM    342  N3  THY    11       2.480   1.546  11.843  1.00  0.00      QUAD N 
ATOM    343  H3  THY    11       1.903   2.337  12.076  0.00  0.00      QUAD H 
ATOM    344  C4  THY    11       1.822   0.399  11.357  1.00  0.00      QUAD C 
ATOM    345  O4  THY    11       0.592   0.372  11.253  1.00  0.00      QUAD O 
ATOM    346  C5  THY    11       2.701  -0.683  10.996  1.00  0.00      QUAD C 
ATOM    347  C5M THY    11       2.201  -1.879  10.267  1.00  0.00      QUAD C 
ATOM    348  H51 THY    11       2.916  -2.718  10.400  0.00  0.00      QUAD H 
ATOM    349  H52 THY    11       2.165  -1.658   9.178  0.00  0.00      QUAD H 
ATOM    350  H53 THY    11       1.192  -2.213  10.587  0.00  0.00      QUAD H 
ATOM    351  C2' THY    11       6.862   0.938  12.836  1.00  0.00      QUAD C 
ATOM    352 H2'' THY    11       6.444   0.270  13.617  0.00  0.00      QUAD H 
ATOM    353  H2' THY    11       6.865   1.972  13.226  0.00  0.00      QUAD H 
ATOM    354  C3' THY    11       8.254   0.458  12.408  1.00  0.00      QUAD C 
ATOM    355  H3' THY    11       8.824   0.094  13.292  0.00  0.00      QUAD H 
ATOM    356  O3' THY    11       8.948   1.534  11.752  1.00  0.00      QUAD O 
ATOM    357  P   GUA    12      10.521   1.639  11.662  1.00  0.00      QUAD P 
ATOM    358  O1P GUA    12      11.107   1.219  12.954  1.00  0.00      QUAD O 
ATOM    359  O2P GUA    12      10.868   2.992  11.176  1.00  0.00      QUAD O 
ATOM    360  O5' GUA    12      10.915   0.578  10.563  1.00  0.00      QUAD O 
ATOM    361  C5' GUA    12      11.547   0.933   9.316  1.00  0.00      QUAD C 
ATOM    362  H5' GUA    12      12.340   1.699   9.463  0.00  0.00      QUAD H 
ATOM    363 H5'' GUA    12      10.784   1.344   8.620  0.00  0.00      QUAD H 
ATOM    364  C4' GUA    12      12.166  -0.315   8.638  1.00  0.00      QUAD C 
ATOM    365  H4' GUA    12      13.165  -0.510   9.084  0.00  0.00      QUAD H 
ATOM    366  O4' GUA    12      11.287  -1.459   8.860  1.00  0.00      QUAD O 
ATOM    367  C1' GUA    12      10.725  -1.885   7.629  1.00  0.00      QUAD C 
ATOM    368  H1' GUA    12      11.272  -2.817   7.354  0.00  0.00      QUAD H 
ATOM    369  N9  GUA    12       9.305  -2.146   7.753  1.00  0.00      QUAD N 
ATOM    370  C4  GUA    12       8.215  -1.318   7.877  1.00  0.00      QUAD C 
ATOM    371  N2  GUA    12       6.888   1.860   8.329  1.00  0.00      QUAD N 
ATOM    372  H21 GUA    12       6.019   2.369   8.406  0.00  0.00      QUAD H 
ATOM    373  H22 GUA    12       7.736   2.404   8.398  0.00  0.00      QUAD H 
ATOM    374  N3  GUA    12       8.250   0.018   8.064  1.00  0.00      QUAD N 
ATOM    375  C2  GUA    12       7.037   0.539   8.145  1.00  0.00      QUAD C 
ATOM    376  N1  GUA    12       5.879  -0.193   8.051  1.00  0.00      QUAD N 
ATOM    377  H1  GUA    12       4.988   0.318   8.128  0.00  0.00      QUAD H 
ATOM    378  C6  GUA    12       5.820  -1.570   7.860  1.00  0.00      QUAD C 
ATOM    379  O6  GUA    12       4.721  -2.135   7.789  1.00  0.00      QUAD O 
ATOM    380  C5  GUA    12       7.114  -2.142   7.770  1.00  0.00      QUAD C 
ATOM    381  N7  GUA    12       7.505  -3.461   7.583  1.00  0.00      QUAD N 
ATOM    382  C8  GUA    12       8.809  -3.416   7.580  1.00  0.00      QUAD C 
ATOM    383  H8  GUA    12       9.166  -4.341   7.449  0.00  0.00      QUAD H 
ATOM    384  C2' GUA    12      11.011  -0.803   6.597  1.00  0.00      QUAD C 
ATOM    385 H2'' GUA    12      10.246   0.004   6.659  0.00  0.00      QUAD H 
ATOM    386  H2' GUA    12      11.006  -1.200   5.563  0.00  0.00      QUAD H 
ATOM    387  C3' GUA    12      12.316  -0.241   7.088  1.00  0.00      QUAD C 
ATOM    388  H3' GUA    12      12.412   0.826   6.782  0.00  0.00      QUAD H 
ATOM    389  O3' GUA    12      13.424  -1.007   6.601  1.00  0.00      QUAD O 
ATOM    390  P   GUA    13      13.899  -0.964   5.083  1.00  0.00      QUAD P 
ATOM    391  O1P GUA    13      15.328  -1.356   5.050  1.00  0.00      QUAD O 
ATOM    392  O2P GUA    13      13.550   0.347   4.495  1.00  0.00      QUAD O 
ATOM    393  O5' GUA    13      13.045  -2.089   4.346  1.00  0.00      QUAD O 
ATOM    394  C5' GUA    13      13.355  -3.469   4.593  1.00  0.00      QUAD C 
ATOM    395  H5' GUA    13      13.352  -3.676   5.688  0.00  0.00      QUAD H 
ATOM    396 H5'' GUA    13      14.365  -3.722   4.199  0.00  0.00      QUAD H 
ATOM    397  C4' GUA    13      12.320  -4.405   3.936  1.00  0.00      QUAD C 
ATOM    398  H4' GUA    13      12.522  -5.453   4.241  0.00  0.00      QUAD H 
ATOM    399  O4' GUA    13      10.968  -4.080   4.414  1.00  0.00      QUAD O 
ATOM    400  C1' GUA    13      10.125  -4.547   3.388  1.00  0.00      QUAD C 
ATOM    401  H1' GUA    13      10.271  -5.651   3.371  0.00  0.00      QUAD H 
ATOM    402  N9  GUA    13       8.702  -4.235   3.567  1.00  0.00      QUAD N 
ATOM    403  C4  GUA    13       8.029  -3.047   3.721  1.00  0.00      QUAD C 
ATOM    404  N2  GUA    13       8.068   0.395   4.186  1.00  0.00      QUAD N 
ATOM    405  H21 GUA    13       7.470   1.203   4.289  0.00  0.00      QUAD H 
ATOM    406  H22 GUA    13       9.063   0.564   4.219  0.00  0.00      QUAD H 
ATOM    407  N3  GUA    13       8.590  -1.832   3.892  1.00  0.00      QUAD N 
ATOM    408  C2  GUA    13       7.682  -0.879   4.011  1.00  0.00      QUAD C 
ATOM    409  N1  GUA    13       6.327  -1.099   3.968  1.00  0.00      QUAD N 
ATOM    410  H1  GUA    13       5.710  -0.281   4.073  0.00  0.00      QUAD H 
ATOM    411  C6  GUA    13       5.727  -2.342   3.794  1.00  0.00      QUAD C 
ATOM    412  O6  GUA    13       4.493  -2.431   3.770  1.00  0.00      QUAD O 
ATOM    413  C5  GUA    13       6.690  -3.374   3.663  1.00  0.00      QUAD C 
ATOM    414  N7  GUA    13       6.526  -4.741   3.477  1.00  0.00      QUAD N 
ATOM    415  C8  GUA    13       7.743  -5.210   3.425  1.00  0.00      QUAD C 
ATOM    416  H8  GUA    13       7.705  -6.200   3.290  0.00  0.00      QUAD H 
ATOM    417  C2' GUA    13      10.764  -3.851   2.191  1.00  0.00      QUAD C 
ATOM    418 H2'' GUA    13      10.760  -2.747   2.343  0.00  0.00      QUAD H 
ATOM    419  H2' GUA    13      10.277  -4.072   1.225  0.00  0.00      QUAD H 
ATOM    420  C3' GUA    13      12.186  -4.379   2.356  1.00  0.00      QUAD C 
ATOM    421  H3' GUA    13      12.930  -3.677   1.913  0.00  0.00      QUAD H 
ATOM    422  O3' GUA    13      12.275  -5.681   1.763  1.00  0.00      QUAD O 
ATOM    423  P   GUA    14      12.959  -6.022   0.362  1.00  0.00      QUAD P 
ATOM    424  O1P GUA    14      13.428  -7.426   0.443  1.00  0.00      QUAD O 
ATOM    425  O2P GUA    14      13.980  -4.999   0.039  1.00  0.00      QUAD O 
ATOM    426  O5' GUA    14      11.810  -5.967  -0.750  1.00  0.00      QUAD O 
ATOM    427  C5' GUA    14      10.438  -6.206  -0.441  1.00  0.00      QUAD C 
ATOM    428  H5' GUA    14       9.881  -5.245  -0.489  0.00  0.00      QUAD H 
ATOM    429 H5'' GUA    14      10.309  -6.556   0.609  0.00  0.00      QUAD H 
ATOM    430  C4' GUA    14       9.764  -7.260  -1.349  1.00  0.00      QUAD C 
ATOM    431  H4' GUA    14      10.331  -8.211  -1.346  0.00  0.00      QUAD H 
ATOM    432  O4' GUA    14       8.470  -7.425  -0.710  1.00  0.00      QUAD O 
ATOM    433  C1' GUA    14       7.520  -6.821  -1.554  1.00  0.00      QUAD C 
ATOM    434  H1' GUA    14       7.092  -7.685  -2.120  0.00  0.00      QUAD H 
ATOM    435  N9  GUA    14       6.454  -6.095  -0.910  1.00  0.00      QUAD N 
ATOM    436  C4  GUA    14       6.354  -4.746  -0.668  1.00  0.00      QUAD C 
ATOM    437  N2  GUA    14       7.869  -1.671  -0.105  1.00  0.00      QUAD N 
ATOM    438  H21 GUA    14       7.675  -0.695   0.069  0.00  0.00      QUAD H 
ATOM    439  H22 GUA    14       8.843  -1.936  -0.148  0.00  0.00      QUAD H 
ATOM    440  N3  GUA    14       7.385  -3.890  -0.506  1.00  0.00      QUAD N 
ATOM    441  C2  GUA    14       6.973  -2.653  -0.286  1.00  0.00      QUAD C 
ATOM    442  N1  GUA    14       5.651  -2.283  -0.228  1.00  0.00      QUAD N 
ATOM    443  H1  GUA    14       5.444  -1.290  -0.050  0.00  0.00      QUAD H 
ATOM    444  C6  GUA    14       4.574  -3.148  -0.391  1.00  0.00      QUAD C 
ATOM    445  O6  GUA    14       3.418  -2.711  -0.319  1.00  0.00      QUAD O 
ATOM    446  C5  GUA    14       5.002  -4.478  -0.628  1.00  0.00      QUAD C 
ATOM    447  N7  GUA    14       4.266  -5.637  -0.842  1.00  0.00      QUAD N 
ATOM    448  C8  GUA    14       5.166  -6.568  -1.004  1.00  0.00      QUAD C 
ATOM    449  H8  GUA    14       4.706  -7.441  -1.165  0.00  0.00      QUAD H 
ATOM    450  C2' GUA    14       8.266  -5.955  -2.577  1.00  0.00      QUAD C 
ATOM    451 H2'' GUA    14       8.685  -5.008  -2.186  0.00  0.00      QUAD H 
ATOM    452  H2' GUA    14       7.628  -5.669  -3.421  0.00  0.00      QUAD H 
ATOM    453  C3' GUA    14       9.428  -6.823  -2.838  1.00  0.00      QUAD C 
ATOM    454  H3' GUA    14      10.281  -6.242  -3.255  0.00  0.00      QUAD H 
ATOM    455  O3' GUA    14       9.063  -7.889  -3.719  1.00  0.00      QUAD O 
ATOM    456  P   THY    15       8.530  -7.844  -5.234  1.00  0.00      QUAD P 
ATOM    457  O1P THY    15       9.650  -7.364  -6.081  0.00  0.00      QUAD O 
ATOM    458  O2P THY    15       8.007  -9.186  -5.538  0.00  0.00      QUAD O 
ATOM    459  O5' THY    15       7.342  -6.787  -5.399  1.00  0.00      QUAD O 
ATOM    460  C5' THY    15       5.937  -7.089  -5.419  1.00  0.00      QUAD C 
ATOM    461  H5' THY    15       5.417  -6.420  -4.696  0.00  0.00      QUAD H 
ATOM    462 H5'' THY    15       5.746  -8.134  -5.087  0.00  0.00      QUAD H 
ATOM    463  C4' THY    15       5.303  -6.877  -6.819  1.00  0.00      QUAD C 
ATOM    464  H4' THY    15       5.950  -7.348  -7.590  0.00  0.00      QUAD H 
ATOM    465  O4' THY    15       4.014  -7.568  -6.878  1.00  0.00      QUAD O 
ATOM    466  C1' THY    15       3.020  -6.704  -7.445  1.00  0.00      QUAD C 
ATOM    467  H1' THY    15       3.108  -6.824  -8.551  0.00  0.00      QUAD H 
ATOM    468  N1  THY    15       1.668  -7.103  -6.950  1.00  0.00      QUAD N 
ATOM    469  C6  THY    15       1.299  -6.777  -5.664  1.00  0.00      QUAD C 
ATOM    470  H6  THY    15       2.080  -6.306  -5.067  0.00  0.00      QUAD H 
ATOM    471  C2  THY    15       0.804  -7.811  -7.783  1.00  0.00      QUAD C 
ATOM    472  O2  THY    15       1.106  -8.119  -8.936  1.00  0.00      QUAD O 
ATOM    473  N3  THY    15      -0.428  -8.135  -7.201  1.00  0.00      QUAD N 
ATOM    474  H3  THY    15      -1.072  -8.657  -7.775  0.00  0.00      QUAD H 
ATOM    475  C4  THY    15      -0.844  -7.824  -5.900  1.00  0.00      QUAD C 
ATOM    476  O4  THY    15      -1.946  -8.194  -5.483  1.00  0.00      QUAD O 
ATOM    477  C5  THY    15       0.105  -7.058  -5.133  1.00  0.00      QUAD C 
ATOM    478  C5M THY    15      -0.249  -6.709  -3.735  0.00  0.00      QUAD C 
ATOM    479  H51 THY    15       0.403  -5.885  -3.365  0.00  0.00      QUAD H 
ATOM    480  H52 THY    15      -0.126  -7.584  -3.056  0.00  0.00      QUAD H 
ATOM    481  H53 THY    15      -1.303  -6.355  -3.655  0.00  0.00      QUAD H 
ATOM    482  C2' THY    15       3.476  -5.285  -7.088  1.00  0.00      QUAD C 
ATOM    483 H2'' THY    15       3.219  -5.028  -6.045  0.00  0.00      QUAD H 
ATOM    484  H2' THY    15       3.033  -4.526  -7.763  0.00  0.00      QUAD H 
ATOM    485  C3' THY    15       4.988  -5.407  -7.234  1.00  0.00      QUAD C 
ATOM    486  H3' THY    15       5.485  -4.699  -6.528  0.00  0.00      QUAD H 
ATOM    487  O3' THY    15       5.329  -5.136  -8.591  1.00  0.00      QUAD O 
ATOM    488  P   THY    16       6.734  -4.526  -8.984  1.00  0.00      QUAD P 
ATOM    489  O1P THY    16       7.699  -4.753  -7.887  0.00  0.00      QUAD O 
ATOM    490  O2P THY    16       7.083  -5.046 -10.327  0.00  0.00      QUAD O 
ATOM    491  O5' THY    16       6.435  -2.967  -9.093  1.00  0.00      QUAD O 
ATOM    492  C5' THY    16       7.224  -2.156  -9.991  1.00  0.00      QUAD C 
ATOM    493  H5' THY    16       6.551  -1.759 -10.784  0.00  0.00      QUAD H 
ATOM    494 H5'' THY    16       8.033  -2.725 -10.513  0.00  0.00      QUAD H 
ATOM    495  C4' THY    16       7.899  -0.967  -9.280  1.00  0.00      QUAD C 
ATOM    496  H4' THY    16       8.523  -0.408 -10.010  0.00  0.00      QUAD H 
ATOM    497  O4' THY    16       6.909  -0.042  -8.761  1.00  0.00      QUAD O 
ATOM    498  C1' THY    16       7.050   0.099  -7.342  1.00  0.00      QUAD C 
ATOM    499  H1' THY    16       7.679   1.007  -7.198  0.00  0.00      QUAD H 
ATOM    500  N1  THY    16       5.700   0.245  -6.738  1.00  0.00      QUAD N 
ATOM    501  C6  THY    16       4.717  -0.668  -7.055  1.00  0.00      QUAD C 
ATOM    502  H6  THY    16       5.044  -1.461  -7.729  0.00  0.00      QUAD H 
ATOM    503  C2  THY    16       5.448   1.300  -5.869  1.00  0.00      QUAD C 
ATOM    504  O2  THY    16       6.311   2.119  -5.555  1.00  0.00      QUAD O 
ATOM    505  N3  THY    16       4.132   1.352  -5.396  1.00  0.00      QUAD N 
ATOM    506  H3  THY    16       3.929   2.089  -4.738  0.00  0.00      QUAD H 
ATOM    507  C4  THY    16       3.096   0.458  -5.705  1.00  0.00      QUAD C 
ATOM    508  O4  THY    16       1.971   0.600  -5.211  1.00  0.00      QUAD O 
ATOM    509  C5  THY    16       3.458  -0.599  -6.615  1.00  0.00      QUAD C 
ATOM    510  C5M THY    16       2.408  -1.569  -7.032  0.00  0.00      QUAD C 
ATOM    511  H51 THY    16       2.807  -2.295  -7.777  0.00  0.00      QUAD H 
ATOM    512  H52 THY    16       1.547  -1.041  -7.503  0.00  0.00      QUAD H 
ATOM    513  H53 THY    16       2.024  -2.148  -6.162  0.00  0.00      QUAD H 
ATOM    514  C2' THY    16       7.853  -1.121  -6.881  1.00  0.00      QUAD C 
ATOM    515 H2'' THY    16       7.181  -1.995  -6.727  0.00  0.00      QUAD H 
ATOM    516  H2' THY    16       8.402  -0.922  -5.948  0.00  0.00      QUAD H 
ATOM    517  C3' THY    16       8.764  -1.375  -8.075  1.00  0.00      QUAD C 
ATOM    518  H3' THY    16       8.989  -2.460  -8.173  0.00  0.00      QUAD H 
ATOM    519  O3' THY    16       9.972  -0.613  -8.008  1.00  0.00      QUAD O 
ATOM    520  P   ADE    17      11.185  -1.073  -7.094  1.00  0.00      QUAD P 
ATOM    521  O1P ADE    17      11.186  -2.547  -6.968  0.00  0.00      QUAD O 
ATOM    522  O2P ADE    17      12.422  -0.441  -7.610  0.00  0.00      QUAD O 
ATOM    523  O5' ADE    17      10.848  -0.446  -5.680  1.00  0.00      QUAD O 
ATOM    524  C5' ADE    17      10.858   0.983  -5.534  1.00  0.00      QUAD C 
ATOM    525  H5' ADE    17      10.277   1.477  -6.348  0.00  0.00      QUAD H 
ATOM    526 H5'' ADE    17      11.905   1.359  -5.575  0.00  0.00      QUAD H 
ATOM    527  C4' ADE    17      10.249   1.400  -4.189  1.00  0.00      QUAD C 
ATOM    528  H4' ADE    17      10.226   2.510  -4.116  0.00  0.00      QUAD H 
ATOM    529  O4' ADE    17       8.885   0.912  -4.070  1.00  0.00      QUAD O 
ATOM    530  C1' ADE    17       8.763   0.037  -2.947  1.00  0.00      QUAD C 
ATOM    531  H1' ADE    17       8.348   0.667  -2.130  0.00  0.00      QUAD H 
ATOM    532  N9  ADE    17       7.843  -1.049  -3.298  1.00  0.00      QUAD N 
ATOM    533  C5  ADE    17       6.026  -2.257  -3.652  1.00  0.00      QUAD C 
ATOM    534  N7  ADE    17       7.092  -3.042  -3.995  1.00  0.00      QUAD N 
ATOM    535  C8  ADE    17       8.144  -2.306  -3.770  1.00  0.00      QUAD C 
ATOM    536  H8  ADE    17       9.171  -2.626  -3.950  0.00  0.00      QUAD H 
ATOM    537  N1  ADE    17       3.841  -1.540  -3.184  1.00  0.00      QUAD N 
ATOM    538  C2  ADE    17       4.408  -0.395  -2.778  1.00  0.00      QUAD C 
ATOM    539  H2  ADE    17       3.709   0.359  -2.418  0.00  0.00      QUAD H 
ATOM    540  N3  ADE    17       5.695  -0.019  -2.766  1.00  0.00      QUAD N 
ATOM    541  C4  ADE    17       6.471  -1.014  -3.222  1.00  0.00      QUAD C 
ATOM    542  C6  ADE    17       4.651  -2.547  -3.642  1.00  0.00      QUAD C 
ATOM    543  N6  ADE    17       4.231  -3.784  -4.039  1.00  0.00      QUAD N 
ATOM    544  H61 ADE    17       3.260  -4.027  -4.027  0.00  0.00      QUAD H 
ATOM    545  H62 ADE    17       4.876  -4.468  -4.376  0.00  0.00      QUAD H 
ATOM    546  C2' ADE    17      10.187  -0.395  -2.574  1.00  0.00      QUAD C 
ATOM    547 H2'' ADE    17      10.519  -1.265  -3.178  0.00  0.00      QUAD H 
ATOM    548  H2' ADE    17      10.261  -0.663  -1.501  0.00  0.00      QUAD H 
ATOM    549  C3' ADE    17      11.002   0.825  -2.979  1.00  0.00      QUAD C 
ATOM    550  H3' ADE    17      12.020   0.528  -3.324  0.00  0.00      QUAD H 
ATOM    551  O3' ADE    17      11.082   1.770  -1.919  1.00  0.00      QUAD O 
ATOM    552  P   GUA    18      12.195   1.600  -0.809  1.00  0.00      QUAD P 
ATOM    553  O1P GUA    18      12.005   0.330  -0.075  0.00  0.00      QUAD O 
ATOM    554  O2P GUA    18      13.526   1.865  -1.403  0.00  0.00      QUAD O 
ATOM    555  O5' GUA    18      11.806   2.787   0.139  1.00  0.00      QUAD O 
ATOM    556  C5' GUA    18      12.080   4.131  -0.269  1.00  0.00      QUAD C 
ATOM    557  H5' GUA    18      11.894   4.301  -1.356  0.00  0.00      QUAD H 
ATOM    558 H5'' GUA    18      13.148   4.364  -0.058  0.00  0.00      QUAD H 
ATOM    559  C4' GUA    18      11.211   5.091   0.543  1.00  0.00      QUAD C 
ATOM    560  H4' GUA    18      11.516   6.137   0.333  0.00  0.00      QUAD H 
ATOM    561  O4' GUA    18       9.803   4.936   0.155  1.00  0.00      QUAD O 
ATOM    562  C1' GUA    18       9.003   4.488   1.249  1.00  0.00      QUAD C 
ATOM    563  H1' GUA    18       8.411   5.354   1.599  0.00  0.00      QUAD H 
ATOM    564  N9  GUA    18       8.102   3.377   0.808  1.00  0.00      QUAD N 
ATOM    565  C4  GUA    18       6.732   3.281   0.782  1.00  0.00      QUAD C 
ATOM    566  N2  GUA    18       3.606   4.776   1.031  1.00  0.00      QUAD N 
ATOM    567  H21 GUA    18       2.615   4.586   0.990  0.00  0.00      QUAD H 
ATOM    568  H22 GUA    18       3.875   5.734   1.205  0.00  0.00      QUAD H 
ATOM    569  N3  GUA    18       5.861   4.297   0.961  1.00  0.00      QUAD N 
ATOM    570  C2  GUA    18       4.605   3.892   0.879  1.00  0.00      QUAD C 
ATOM    571  N1  GUA    18       4.231   2.592   0.642  1.00  0.00      QUAD N 
ATOM    572  H1  GUA    18       3.222   2.389   0.599  0.00  0.00      QUAD H 
ATOM    573  C6  GUA    18       5.110   1.531   0.456  1.00  0.00      QUAD C 
ATOM    574  O6  GUA    18       4.668   0.394   0.248  1.00  0.00      QUAD O 
ATOM    575  C5  GUA    18       6.462   1.950   0.540  1.00  0.00      QUAD C 
ATOM    576  N7  GUA    18       7.640   1.225   0.417  1.00  0.00      QUAD N 
ATOM    577  C8  GUA    18       8.585   2.110   0.583  1.00  0.00      QUAD C 
ATOM    578  H8  GUA    18       9.473   1.656   0.507  0.00  0.00      QUAD H 
ATOM    579  C2' GUA    18       9.991   4.078   2.379  1.00  0.00      QUAD C 
ATOM    580 H2'' GUA    18      10.201   2.985   2.408  0.00  0.00      QUAD H 
ATOM    581  H2' GUA    18       9.560   4.362   3.361  0.00  0.00      QUAD H 
ATOM    582  C3' GUA    18      11.302   4.799   2.063  1.00  0.00      QUAD C 
ATOM    583  H3' GUA    18      12.167   4.108   2.179  0.00  0.00      QUAD H 
ATOM    584  O3' GUA    18      11.506   5.964   2.880  1.00  0.00      QUAD O 
ATOM    585  P   GUA    19      11.834   5.715   4.437  1.00  0.00      QUAD P 
ATOM    586  O1P GUA    19      12.264   4.317   4.657  0.00  0.00      QUAD O 
ATOM    587  O2P GUA    19      12.761   6.772   4.915  0.00  0.00      QUAD O 
ATOM    588  O5' GUA    19      10.404   5.918   5.113  1.00  0.00      QUAD O 
ATOM    589  C5' GUA    19      10.072   7.238   5.566  1.00  0.00      QUAD C 
ATOM    590  H5' GUA    19      10.435   8.014   4.855  0.00  0.00      QUAD H 
ATOM    591 H5'' GUA    19      10.566   7.413   6.552  0.00  0.00      QUAD H 
ATOM    592  C4' GUA    19       8.554   7.435   5.735  1.00  0.00      QUAD C 
ATOM    593  H4' GUA    19       8.309   8.519   5.819  0.00  0.00      QUAD H 
ATOM    594  O4' GUA    19       7.751   6.882   4.640  1.00  0.00      QUAD O 
ATOM    595  C1' GUA    19       6.434   6.533   5.137  1.00  0.00      QUAD C 
ATOM    596  H1' GUA    19       5.699   7.220   4.672  0.00  0.00      QUAD H 
ATOM    597  N9  GUA    19       6.094   5.096   4.804  1.00  0.00      QUAD N 
ATOM    598  C4  GUA    19       4.896   4.430   4.702  1.00  0.00      QUAD C 
ATOM    599  N2  GUA    19       1.423   4.473   4.673  1.00  0.00      QUAD N 
ATOM    600  H21 GUA    19       0.609   3.882   4.584  0.00  0.00      QUAD H 
ATOM    601  H22 GUA    19       1.251   5.460   4.805  0.00  0.00      QUAD H 
ATOM    602  N3  GUA    19       3.669   4.988   4.767  1.00  0.00      QUAD N 
ATOM    603  C2  GUA    19       2.709   4.089   4.635  1.00  0.00      QUAD C 
ATOM    604  N1  GUA    19       2.933   2.746   4.455  1.00  0.00      QUAD N 
ATOM    605  H1  GUA    19       2.108   2.136   4.364  0.00  0.00      QUAD H 
ATOM    606  C6  GUA    19       4.187   2.150   4.387  1.00  0.00      QUAD C 
ATOM    607  O6  GUA    19       4.279   0.926   4.222  1.00  0.00      QUAD O 
ATOM    608  C5  GUA    19       5.228   3.102   4.526  1.00  0.00      QUAD C 
ATOM    609  N7  GUA    19       6.607   2.938   4.517  1.00  0.00      QUAD N 
ATOM    610  C8  GUA    19       7.079   4.143   4.685  1.00  0.00      QUAD C 
ATOM    611  H8  GUA    19       8.078   4.104   4.690  0.00  0.00      QUAD H 
ATOM    612  C2' GUA    19       6.518   6.837   6.661  1.00  0.00      QUAD C 
ATOM    613 H2'' GUA    19       5.937   6.099   7.232  0.00  0.00      QUAD H 
ATOM    614  H2' GUA    19       6.140   7.864   6.868  0.00  0.00      QUAD H 
ATOM    615  C3' GUA    19       8.013   6.744   6.979  1.00  0.00      QUAD C 
ATOM    616  H3' GUA    19       8.387   5.695   7.016  0.00  0.00      QUAD H 
ATOM    617  O3' GUA    19       8.384   7.514   8.127  1.00  0.00      QUAD O 
ATOM    618  C3' GUA    20       4.083   7.263  11.234  1.00  0.00      QUAD C 
ATOM    619  H3' GUA    20       4.714   6.350  11.263  0.00  0.00      QUAD H 
ATOM    620  O3' GUA    20       4.119   7.945  12.483  1.00  0.00      QUAD O 
ATOM    621  H3T GUA    20       3.775   7.372  13.171  0.00  0.00      QUAD H 
ATOM    622  P   GUA    20       8.187   6.957   9.596  1.00  0.00      QUAD P 
ATOM    623  O1P GUA    20       8.567   5.529   9.643  0.00  0.00      QUAD O 
ATOM    624  O2P GUA    20       8.857   7.872  10.551  0.00  0.00      QUAD O 
ATOM    625  O5' GUA    20       6.627   7.065   9.810  1.00  0.00      QUAD O 
ATOM    626  C5' GUA    20       6.040   8.362   9.954  1.00  0.00      QUAD C 
ATOM    627  H5' GUA    20       6.255   8.992   9.061  0.00  0.00      QUAD H 
ATOM    628 H5'' GUA    20       6.444   8.874  10.859  0.00  0.00      QUAD H 
ATOM    629  C4' GUA    20       4.526   8.219  10.118  1.00  0.00      QUAD C 
ATOM    630  H4' GUA    20       4.056   9.207  10.306  0.00  0.00      QUAD H 
ATOM    631  O4' GUA    20       3.914   7.685   8.905  1.00  0.00      QUAD O 
ATOM    632  C1' GUA    20       2.841   6.793   9.248  1.00  0.00      QUAD C 
ATOM    633  H1' GUA    20       1.920   7.118   8.726  0.00  0.00      QUAD H 
ATOM    634  N9  GUA    20       3.210   5.407   8.853  1.00  0.00      QUAD N 
ATOM    635  C4  GUA    20       2.373   4.327   8.708  1.00  0.00      QUAD C 
ATOM    636  N2  GUA    20      -0.836   3.009   8.547  1.00  0.00      QUAD N 
ATOM    637  H21 GUA    20      -1.350   2.148   8.430  0.00  0.00      QUAD H 
ATOM    638  H22 GUA    20      -1.384   3.848   8.668  0.00  0.00      QUAD H 
ATOM    639  N3  GUA    20       1.024   4.360   8.724  1.00  0.00      QUAD N 
ATOM    640  C2  GUA    20       0.497   3.158   8.559  1.00  0.00      QUAD C 
ATOM    641  N1  GUA    20       1.236   2.012   8.394  1.00  0.00      QUAD N 
ATOM    642  H1  GUA    20       0.720   1.128   8.275  0.00  0.00      QUAD H 
ATOM    643  C6  GUA    20       2.625   1.955   8.375  1.00  0.00      QUAD C 
ATOM    644  O6  GUA    20       3.194   0.867   8.219  1.00  0.00      QUAD O 
ATOM    645  C5  GUA    20       3.204   3.237   8.550  1.00  0.00      QUAD C 
ATOM    646  N7  GUA    20       4.537   3.625   8.594  1.00  0.00      QUAD N 
ATOM    647  C8  GUA    20       4.493   4.917   8.775  1.00  0.00      QUAD C 
ATOM    648  H8  GUA    20       5.427   5.272   8.818  0.00  0.00      QUAD H 
ATOM    649  C2' GUA    20       2.662   6.964  10.780  1.00  0.00      QUAD C 
ATOM    650 H2'' GUA    20       2.223   6.068  11.271  0.00  0.00      QUAD H 
ATOM    651  H2' GUA    20       2.009   7.844  10.980  0.00  0.00      QUAD H 
END
