# Supplementary material for: Molecular models for intrastrand DNA G-quadruplexes
Source: BMC Struct Biol. 2009 Oct 7;9:64. doi: 10.1186/1472-6807-9-64 (PMC2768733; doi:10.1186/1472-6807-9-64)
Supplement: Additional file 1 — Models for intrastrand G-quadruplexes. The name of the file contains all topology information. Each field is separated by the underscore character. The notation here follows Webba da Silva [56]. The first field indicates the glycosidic bond conformation in the first G-quadruplex strand a stands for anti and s stands for syn. The second field indicates the loop topology by letters p (parallel), l (lateral) and d (diagonal) preceded by + or - sign to indicate clockwise or anti clockwise rotation when the first strand is progressing towards the viewer. Similarly, the third field indicates the parallel or antiparallel (a/p) strand polarity with reference to the first strand. The order is according to the position in the quadruplex (rotating anti-clockwise with the first strand progressing towards the viewer), and in general not according to sequence order. The next three fields indicate loop lengths. The .nrg files contain the energy as ouput by the program NAMD [81]. The total energy is reported in the twelfth field. The .fas files contain the sequence of the representative model. [file 1472-6807-9-64-S1.TGZ › representative_G4_models/aaa_-p-p-p_ppp_1_2_1.pdb]

REMARK  FINAL COORDINATES WRITTEN BY NAMD AT TIMESTEP 300
ATOM      1  H5T GUA     1      -1.673   9.359  -1.450  0.00  0.00      QUAD H 
ATOM      2  O5' GUA     1      -2.172   8.776  -0.874  1.00  0.00      QUAD O 
ATOM      3  C5' GUA     1      -3.530   8.993  -1.268  1.00  0.00      QUAD C 
ATOM      4  H5' GUA     1      -3.545   8.924  -2.385  0.00  0.00      QUAD H 
ATOM      5 H5'' GUA     1      -3.814  10.028  -0.991  0.00  0.00      QUAD H 
ATOM      6  C4' GUA     1      -4.518   7.964  -0.663  1.00  0.00      QUAD C 
ATOM      7  H4' GUA     1      -5.459   7.945  -1.274  0.00  0.00      QUAD H 
ATOM      8  O4' GUA     1      -3.934   6.619  -0.676  1.00  0.00      QUAD O 
ATOM      9  C1' GUA     1      -3.852   6.131   0.659  1.00  0.00      QUAD C 
ATOM     10  H1' GUA     1      -4.776   5.533   0.784  0.00  0.00      QUAD H 
ATOM     11  N9  GUA     1      -2.662   5.348   0.781  1.00  0.00      QUAD N 
ATOM     12  C4  GUA     1      -2.406   4.002   0.681  1.00  0.00      QUAD C 
ATOM     13  N2  GUA     1      -3.531   0.756   0.166  1.00  0.00      QUAD N 
ATOM     14  H21 GUA     1      -3.225  -0.205   0.113  0.00  0.00      QUAD H 
ATOM     15  H22 GUA     1      -4.518   0.923   0.029  0.00  0.00      QUAD H 
ATOM     16  N3  GUA     1      -3.317   3.036   0.439  1.00  0.00      QUAD N 
ATOM     17  C2  GUA     1      -2.767   1.835   0.399  1.00  0.00      QUAD C 
ATOM     18  N1  GUA     1      -1.427   1.597   0.585  1.00  0.00      QUAD N 
ATOM     19  H1  GUA     1      -1.108   0.619   0.534  0.00  0.00      QUAD H 
ATOM     20  C6  GUA     1      -0.471   2.576   0.837  1.00  0.00      QUAD C 
ATOM     21  O6  GUA     1       0.714   2.254   0.990  1.00  0.00      QUAD O 
ATOM     22  C5  GUA     1      -1.047   3.870   0.881  1.00  0.00      QUAD C 
ATOM     23  N7  GUA     1      -0.462   5.110   1.102  1.00  0.00      QUAD N 
ATOM     24  C8  GUA     1      -1.454   5.955   1.034  1.00  0.00      QUAD C 
ATOM     25  H8  GUA     1      -1.105   6.880   1.185  0.00  0.00      QUAD H 
ATOM     26  C2' GUA     1      -3.833   7.369   1.563  1.00  0.00      QUAD C 
ATOM     27 H2'' GUA     1      -2.879   7.917   1.540  0.00  0.00      QUAD H 
ATOM     28  H2' GUA     1      -3.995   7.126   2.629  0.00  0.00      QUAD H 
ATOM     29  C3' GUA     1      -4.876   8.199   0.854  1.00  0.00      QUAD C 
ATOM     30  H3' GUA     1      -4.763   9.281   1.071  0.00  0.00      QUAD H 
ATOM     31  O3' GUA     1      -6.208   7.778   1.189  1.00  0.00      QUAD O 
ATOM     32  P   GUA     2      -6.682   7.520   2.708  1.00  0.00      QUAD P 
ATOM     33  O1P GUA     2      -8.138   7.777   2.802  1.00  0.00      QUAD O 
ATOM     34  O2P GUA     2      -5.832   8.308   3.632  1.00  0.00      QUAD O 
ATOM     35  O5' GUA     2      -6.420   5.948   2.977  1.00  0.00      QUAD O 
ATOM     36  C5' GUA     2      -7.256   5.034   2.210  1.00  0.00      QUAD C 
ATOM     37  H5' GUA     2      -6.842   4.918   1.187  0.00  0.00      QUAD H 
ATOM     38 H5'' GUA     2      -8.284   5.436   2.102  0.00  0.00      QUAD H 
ATOM     39  C4' GUA     2      -7.468   3.602   2.816  1.00  0.00      QUAD C 
ATOM     40  H4' GUA     2      -8.134   3.070   2.109  0.00  0.00      QUAD H 
ATOM     41  O4' GUA     2      -6.241   2.820   2.853  1.00  0.00      QUAD O 
ATOM     42  C1' GUA     2      -6.168   2.159   4.125  1.00  0.00      QUAD C 
ATOM     43  H1' GUA     2      -6.730   1.227   4.024  0.00  0.00      QUAD H 
ATOM     44  N9  GUA     2      -4.781   1.908   4.416  1.00  0.00      QUAD N 
ATOM     45  C4  GUA     2      -3.882   0.875   4.294  1.00  0.00      QUAD C 
ATOM     46  N2  GUA     2      -3.213  -2.465   3.617  1.00  0.00      QUAD N 
ATOM     47  H21 GUA     2      -2.466  -3.142   3.556  0.00  0.00      QUAD H 
ATOM     48  H22 GUA     2      -4.145  -2.803   3.423  0.00  0.00      QUAD H 
ATOM     49  N3  GUA     2      -4.178  -0.400   3.968  1.00  0.00      QUAD N 
ATOM     50  C2  GUA     2      -3.100  -1.165   3.928  1.00  0.00      QUAD C 
ATOM     51  N1  GUA     2      -1.829  -0.714   4.189  1.00  0.00      QUAD N 
ATOM     52  H1  GUA     2      -1.062  -1.398   4.129  0.00  0.00      QUAD H 
ATOM     53  C6  GUA     2      -1.502   0.595   4.528  1.00  0.00      QUAD C 
ATOM     54  O6  GUA     2      -0.321   0.897   4.745  1.00  0.00      QUAD O 
ATOM     55  C5  GUA     2      -2.649   1.426   4.574  1.00  0.00      QUAD C 
ATOM     56  N7  GUA     2      -2.771   2.778   4.866  1.00  0.00      QUAD N 
ATOM     57  C8  GUA     2      -4.049   3.020   4.761  1.00  0.00      QUAD C 
ATOM     58  H8  GUA     2      -4.215   3.986   4.960  0.00  0.00      QUAD H 
ATOM     59  C2' GUA     2      -6.832   3.161   5.062  1.00  0.00      QUAD C 
ATOM     60 H2'' GUA     2      -6.256   4.097   5.116  0.00  0.00      QUAD H 
ATOM     61  H2' GUA     2      -6.961   2.807   6.097  0.00  0.00      QUAD H 
ATOM     62  C3' GUA     2      -8.074   3.439   4.261  1.00  0.00      QUAD C 
ATOM     63  H3' GUA     2      -8.585   4.379   4.541  0.00  0.00      QUAD H 
ATOM     64  O3' GUA     2      -9.004   2.347   4.348  1.00  0.00      QUAD O 
ATOM     65  P   GUA     3      -9.484   1.749   5.747  1.00  0.00      QUAD P 
ATOM     66  O1P GUA     3     -10.806   1.116   5.544  1.00  0.00      QUAD O 
ATOM     67  O2P GUA     3      -9.428   2.827   6.756  1.00  0.00      QUAD O 
ATOM     68  O5' GUA     3      -8.416   0.604   6.174  1.00  0.00      QUAD O 
ATOM     69  C5' GUA     3      -8.371  -0.592   5.349  1.00  0.00      QUAD C 
ATOM     70  H5' GUA     3      -7.789  -0.427   4.414  0.00  0.00      QUAD H 
ATOM     71 H5'' GUA     3      -9.405  -0.867   5.048  0.00  0.00      QUAD H 
ATOM     72  C4' GUA     3      -7.841  -1.888   6.044  1.00  0.00      QUAD C 
ATOM     73  H4' GUA     3      -8.054  -2.742   5.380  0.00  0.00      QUAD H 
ATOM     74  O4' GUA     3      -6.399  -1.924   6.207  1.00  0.00      QUAD O 
ATOM     75  C1' GUA     3      -6.097  -2.520   7.489  1.00  0.00      QUAD C 
ATOM     76  H1' GUA     3      -6.133  -3.624   7.361  0.00  0.00      QUAD H 
ATOM     77  N9  GUA     3      -4.792  -2.025   7.903  1.00  0.00      QUAD N 
ATOM     78  C4  GUA     3      -3.505  -2.497   7.816  1.00  0.00      QUAD C 
ATOM     79  N2  GUA     3      -1.288  -5.071   7.091  1.00  0.00      QUAD N 
ATOM     80  H21 GUA     3      -0.306  -5.308   7.065  0.00  0.00      QUAD H 
ATOM     81  H22 GUA     3      -1.934  -5.798   6.820  0.00  0.00      QUAD H 
ATOM     82  N3  GUA     3      -3.138  -3.738   7.431  1.00  0.00      QUAD N 
ATOM     83  C2  GUA     3      -1.826  -3.894   7.448  1.00  0.00      QUAD C 
ATOM     84  N1  GUA     3      -0.940  -2.911   7.816  1.00  0.00      QUAD N 
ATOM     85  H1  GUA     3       0.063  -3.144   7.793  0.00  0.00      QUAD H 
ATOM     86  C6  GUA     3      -1.295  -1.628   8.216  1.00  0.00      QUAD C 
ATOM     87  O6  GUA     3      -0.415  -0.814   8.528  1.00  0.00      QUAD O 
ATOM     88  C5  GUA     3      -2.701  -1.445   8.202  1.00  0.00      QUAD C 
ATOM     89  N7  GUA     3      -3.468  -0.333   8.525  1.00  0.00      QUAD N 
ATOM     90  C8  GUA     3      -4.699  -0.722   8.333  1.00  0.00      QUAD C 
ATOM     91  H8  GUA     3      -5.317   0.035   8.547  0.00  0.00      QUAD H 
ATOM     92  C2' GUA     3      -7.240  -2.016   8.371  1.00  0.00      QUAD C 
ATOM     93 H2'' GUA     3      -7.142  -0.923   8.536  0.00  0.00      QUAD H 
ATOM     94  H2' GUA     3      -7.298  -2.538   9.347  0.00  0.00      QUAD H 
ATOM     95  C3' GUA     3      -8.414  -2.221   7.448  1.00  0.00      QUAD C 
ATOM     96  H3' GUA     3      -9.223  -1.502   7.698  0.00  0.00      QUAD H 
ATOM     97  O3' GUA     3      -8.839  -3.581   7.571  1.00  0.00      QUAD O 
ATOM     98  P   THY     4     -10.367  -3.937   7.526  1.00  0.00      QUAD P 
ATOM     99  O1P THY     4     -10.519  -5.375   7.840  0.00  0.00      QUAD O 
ATOM    100  O2P THY     4     -11.118  -2.976   8.363  0.00  0.00      QUAD O 
ATOM    101  O5' THY     4     -10.700  -3.691   5.995  1.00  0.00      QUAD O 
ATOM    102  C5' THY     4     -10.228  -4.688   5.069  1.00  0.00      QUAD C 
ATOM    103  H5' THY     4     -10.584  -5.701   5.366  0.00  0.00      QUAD H 
ATOM    104 H5'' THY     4      -9.114  -4.710   5.054  0.00  0.00      QUAD H 
ATOM    105  C4' THY     4     -10.720  -4.429   3.636  1.00  0.00      QUAD C 
ATOM    106  H4' THY     4     -10.573  -5.345   3.020  0.00  0.00      QUAD H 
ATOM    107  O4' THY     4     -12.142  -4.100   3.597  1.00  0.00      QUAD O 
ATOM    108  C1' THY     4     -12.340  -2.863   2.901  1.00  0.00      QUAD C 
ATOM    109  H1' THY     4     -12.500  -3.160   1.842  0.00  0.00      QUAD H 
ATOM    110  N1  THY     4     -13.513  -2.122   3.455  1.00  0.00      QUAD N 
ATOM    111  C6  THY     4     -13.782  -2.104   4.812  1.00  0.00      QUAD C 
ATOM    112  H6  THY     4     -13.089  -2.691   5.410  0.00  0.00      QUAD H 
ATOM    113  C2  THY     4     -14.260  -1.342   2.580  1.00  0.00      QUAD C 
ATOM    114  O2  THY     4     -13.992  -1.258   1.379  1.00  0.00      QUAD O 
ATOM    115  N3  THY     4     -15.339  -0.670   3.163  1.00  0.00      QUAD N 
ATOM    116  H3  THY     4     -15.909  -0.113   2.542  0.00  0.00      QUAD H 
ATOM    117  C4  THY     4     -15.693  -0.678   4.522  1.00  0.00      QUAD C 
ATOM    118  O4  THY     4     -16.688  -0.063   4.918  1.00  0.00      QUAD O 
ATOM    119  C5  THY     4     -14.811  -1.445   5.369  1.00  0.00      QUAD C 
ATOM    120  C5M THY     4     -15.133  -1.490   6.822  0.00  0.00      QUAD C 
ATOM    121  H51 THY     4     -14.350  -2.028   7.397  0.00  0.00      QUAD H 
ATOM    122  H52 THY     4     -16.102  -2.006   6.996  0.00  0.00      QUAD H 
ATOM    123  H53 THY     4     -15.216  -0.463   7.237  0.00  0.00      QUAD H 
ATOM    124  C2' THY     4     -11.015  -2.115   3.029  1.00  0.00      QUAD C 
ATOM    125 H2'' THY     4     -10.990  -1.623   4.029  0.00  0.00      QUAD H 
ATOM    126  H2' THY     4     -10.859  -1.349   2.246  0.00  0.00      QUAD H 
ATOM    127  C3' THY     4      -9.993  -3.246   2.978  1.00  0.00      QUAD C 
ATOM    128  H3' THY     4      -9.135  -2.990   3.638  0.00  0.00      QUAD H 
ATOM    129  O3' THY     4      -9.573  -3.534   1.633  1.00  0.00      QUAD O 
ATOM    130  P   GUA     5      -8.122  -3.088   1.129  1.00  0.00      QUAD P 
ATOM    131  O1P GUA     5      -7.553  -2.089   2.061  1.00  0.00      QUAD O 
ATOM    132  O2P GUA     5      -8.237  -2.678  -0.288  1.00  0.00      QUAD O 
ATOM    133  O5' GUA     5      -7.234  -4.413   1.186  1.00  0.00      QUAD O 
ATOM    134  C5' GUA     5      -7.514  -5.503   0.290  1.00  0.00      QUAD C 
ATOM    135  H5' GUA     5      -7.998  -5.164  -0.655  0.00  0.00      QUAD H 
ATOM    136 H5'' GUA     5      -8.226  -6.205   0.783  0.00  0.00      QUAD H 
ATOM    137  C4' GUA     5      -6.243  -6.300  -0.097  1.00  0.00      QUAD C 
ATOM    138  H4' GUA     5      -6.539  -7.121  -0.789  0.00  0.00      QUAD H 
ATOM    139  O4' GUA     5      -5.265  -5.472  -0.826  1.00  0.00      QUAD O 
ATOM    140  C1' GUA     5      -3.915  -5.666  -0.331  1.00  0.00      QUAD C 
ATOM    141  H1' GUA     5      -3.422  -6.410  -0.992  0.00  0.00      QUAD H 
ATOM    142  N9  GUA     5      -3.167  -4.345  -0.306  1.00  0.00      QUAD N 
ATOM    143  C4  GUA     5      -1.833  -4.109  -0.072  1.00  0.00      QUAD C 
ATOM    144  N2  GUA     5       1.409  -5.294   0.313  1.00  0.00      QUAD N 
ATOM    145  H21 GUA     5       2.359  -5.002   0.492  0.00  0.00      QUAD H 
ATOM    146  H22 GUA     5       1.258  -6.285   0.186  0.00  0.00      QUAD H 
ATOM    147  N3  GUA     5      -0.860  -5.042  -0.015  1.00  0.00      QUAD N 
ATOM    148  C2  GUA     5       0.325  -4.507   0.226  1.00  0.00      QUAD C 
ATOM    149  N1  GUA     5       0.540  -3.161   0.399  1.00  0.00      QUAD N 
ATOM    150  H1  GUA     5       1.506  -2.855   0.582  0.00  0.00      QUAD H 
ATOM    151  C6  GUA     5      -0.448  -2.184   0.346  1.00  0.00      QUAD C 
ATOM    152  O6  GUA     5      -0.147  -0.995   0.516  1.00  0.00      QUAD O 
ATOM    153  C5  GUA     5      -1.725  -2.743   0.087  1.00  0.00      QUAD C 
ATOM    154  N7  GUA     5      -2.966  -2.133  -0.045  1.00  0.00      QUAD N 
ATOM    155  C8  GUA     5      -3.789  -3.119  -0.277  1.00  0.00      QUAD C 
ATOM    156  H8  GUA     5      -4.713  -2.753  -0.385  0.00  0.00      QUAD H 
ATOM    157  C2' GUA     5      -4.114  -6.258   1.085  1.00  0.00      QUAD C 
ATOM    158 H2'' GUA     5      -4.105  -5.449   1.846  0.00  0.00      QUAD H 
ATOM    159  H2' GUA     5      -3.307  -6.980   1.318  0.00  0.00      QUAD H 
ATOM    160  C3' GUA     5      -5.495  -6.921   1.098  1.00  0.00      QUAD C 
ATOM    161  H3' GUA     5      -6.054  -6.591   2.005  0.00  0.00      QUAD H 
ATOM    162  O3' GUA     5      -5.407  -8.356   1.011  1.00  0.00      QUAD O 
ATOM    163  P   GUA     6      -5.318  -9.188   2.377  1.00  0.00      QUAD P 
ATOM    164  O1P GUA     6      -5.731 -10.586   2.113  1.00  0.00      QUAD O 
ATOM    165  O2P GUA     6      -6.052  -8.481   3.451  1.00  0.00      QUAD O 
ATOM    166  O5' GUA     6      -3.760  -9.160   2.701  1.00  0.00      QUAD O 
ATOM    167  C5' GUA     6      -2.980 -10.250   2.176  1.00  0.00      QUAD C 
ATOM    168  H5' GUA     6      -3.110 -10.340   1.076  0.00  0.00      QUAD H 
ATOM    169 H5'' GUA     6      -3.306 -11.209   2.644  0.00  0.00      QUAD H 
ATOM    170  C4' GUA     6      -1.482 -10.087   2.474  1.00  0.00      QUAD C 
ATOM    171  H4' GUA     6      -0.892 -10.881   1.961  0.00  0.00      QUAD H 
ATOM    172  O4' GUA     6      -0.983  -8.777   2.026  1.00  0.00      QUAD O 
ATOM    173  C1' GUA     6      -0.251  -8.161   3.082  1.00  0.00      QUAD C 
ATOM    174  H1' GUA     6       0.797  -8.525   3.009  0.00  0.00      QUAD H 
ATOM    175  N9  GUA     6      -0.330  -6.673   3.022  1.00  0.00      QUAD N 
ATOM    176  C4  GUA     6       0.697  -5.819   3.345  1.00  0.00      QUAD C 
ATOM    177  N2  GUA     6       4.079  -5.253   3.896  1.00  0.00      QUAD N 
ATOM    178  H21 GUA     6       4.748  -4.538   4.142  0.00  0.00      QUAD H 
ATOM    179  H22 GUA     6       4.448  -6.179   3.732  0.00  0.00      QUAD H 
ATOM    180  N3  GUA     6       2.003  -6.145   3.435  1.00  0.00      QUAD N 
ATOM    181  C2  GUA     6       2.752  -5.106   3.764  1.00  0.00      QUAD C 
ATOM    182  N1  GUA     6       2.258  -3.844   3.989  1.00  0.00      QUAD N 
ATOM    183  H1  GUA     6       2.934  -3.108   4.240  0.00  0.00      QUAD H 
ATOM    184  C6  GUA     6       0.917  -3.486   3.903  1.00  0.00      QUAD C 
ATOM    185  O6  GUA     6       0.576  -2.318   4.126  1.00  0.00      QUAD O 
ATOM    186  C5  GUA     6       0.102  -4.591   3.549  1.00  0.00      QUAD C 
ATOM    187  N7  GUA     6      -1.271  -4.674   3.359  1.00  0.00      QUAD N 
ATOM    188  C8  GUA     6      -1.482  -5.924   3.048  1.00  0.00      QUAD C 
ATOM    189  H8  GUA     6      -2.461  -6.061   2.894  0.00  0.00      QUAD H 
ATOM    190  C2' GUA     6      -0.894  -8.730   4.372  1.00  0.00      QUAD C 
ATOM    191 H2'' GUA     6      -1.845  -8.205   4.611  0.00  0.00      QUAD H 
ATOM    192  H2' GUA     6      -0.230  -8.653   5.248  0.00  0.00      QUAD H 
ATOM    193  C3' GUA     6      -1.221 -10.169   3.998  1.00  0.00      QUAD C 
ATOM    194  H3' GUA     6      -2.183 -10.488   4.463  0.00  0.00      QUAD H 
ATOM    195  O3' GUA     6      -0.162 -11.074   4.368  1.00  0.00      QUAD O 
ATOM    196  P   GUA     7      -0.076 -11.487   5.918  1.00  0.00      QUAD P 
ATOM    197  O1P GUA     7       0.053 -12.958   6.017  1.00  0.00      QUAD O 
ATOM    198  O2P GUA     7      -1.194 -10.872   6.673  1.00  0.00      QUAD O 
ATOM    199  O5' GUA     7       1.287 -10.815   6.396  1.00  0.00      QUAD O 
ATOM    200  C5' GUA     7       2.462 -11.643   6.286  1.00  0.00      QUAD C 
ATOM    201  H5' GUA     7       2.526 -12.073   5.265  0.00  0.00      QUAD H 
ATOM    202 H5'' GUA     7       2.415 -12.484   7.011  0.00  0.00      QUAD H 
ATOM    203  C4' GUA     7       3.780 -10.881   6.509  1.00  0.00      QUAD C 
ATOM    204  H4' GUA     7       4.623 -11.464   6.079  0.00  0.00      QUAD H 
ATOM    205  O4' GUA     7       3.736  -9.578   5.849  1.00  0.00      QUAD O 
ATOM    206  C1' GUA     7       4.055  -8.571   6.792  1.00  0.00      QUAD C 
ATOM    207  H1' GUA     7       5.149  -8.390   6.739  0.00  0.00      QUAD H 
ATOM    208  N9  GUA     7       3.282  -7.360   6.585  1.00  0.00      QUAD N 
ATOM    209  C4  GUA     7       3.758  -6.142   7.008  1.00  0.00      QUAD C 
ATOM    210  N2  GUA     7       6.426  -4.073   7.823  1.00  0.00      QUAD N 
ATOM    211  H21 GUA     7       6.659  -3.142   8.139  0.00  0.00      QUAD H 
ATOM    212  H22 GUA     7       7.200  -4.700   7.659  0.00  0.00      QUAD H 
ATOM    213  N3  GUA     7       5.055  -5.813   7.184  1.00  0.00      QUAD N 
ATOM    214  C2  GUA     7       5.198  -4.566   7.598  1.00  0.00      QUAD C 
ATOM    215  N1  GUA     7       4.151  -3.707   7.824  1.00  0.00      QUAD N 
ATOM    216  H1  GUA     7       4.379  -2.756   8.147  0.00  0.00      QUAD H 
ATOM    217  C6  GUA     7       2.808  -4.024   7.650  1.00  0.00      QUAD C 
ATOM    218  O6  GUA     7       1.939  -3.173   7.882  1.00  0.00      QUAD O 
ATOM    219  C5  GUA     7       2.639  -5.359   7.205  1.00  0.00      QUAD C 
ATOM    220  N7  GUA     7       1.484  -6.072   6.911  1.00  0.00      QUAD N 
ATOM    221  C8  GUA     7       1.912  -7.250   6.549  1.00  0.00      QUAD C 
ATOM    222  H8  GUA     7       1.127  -7.825   6.320  0.00  0.00      QUAD H 
ATOM    223  C2' GUA     7       3.712  -9.178   8.171  1.00  0.00      QUAD C 
ATOM    224 H2'' GUA     7       2.609  -9.160   8.353  0.00  0.00      QUAD H 
ATOM    225  H2' GUA     7       4.200  -8.672   9.027  0.00  0.00      QUAD H 
ATOM    226  C3' GUA     7       4.137 -10.609   7.992  1.00  0.00      QUAD C 
ATOM    227  H3' GUA     7       3.507 -11.241   8.665  0.00  0.00      QUAD H 
ATOM    228  O3' GUA     7       5.543 -10.748   8.270  1.00  0.00      QUAD O 
ATOM    229  P   THY     8       6.095 -11.947   9.151  1.00  0.00      QUAD P 
ATOM    230  O1P THY     8       7.457 -12.309   8.696  0.00  0.00      QUAD O 
ATOM    231  O2P THY     8       5.940 -11.602  10.582  0.00  0.00      QUAD O 
ATOM    232  O5' THY     8       5.087 -13.109   8.799  1.00  0.00      QUAD O 
ATOM    233  C5' THY     8       5.515 -14.463   8.694  1.00  0.00      QUAD C 
ATOM    234  H5' THY     8       4.653 -15.109   8.964  0.00  0.00      QUAD H 
ATOM    235 H5'' THY     8       6.335 -14.701   9.411  0.00  0.00      QUAD H 
ATOM    236  C4' THY     8       5.937 -14.793   7.259  1.00  0.00      QUAD C 
ATOM    237  H4' THY     8       6.864 -14.239   6.992  0.00  0.00      QUAD H 
ATOM    238  O4' THY     8       6.225 -16.213   7.200  1.00  0.00      QUAD O 
ATOM    239  C1' THY     8       5.370 -16.846   6.251  1.00  0.00      QUAD C 
ATOM    240  H1' THY     8       5.966 -16.855   5.312  0.00  0.00      QUAD H 
ATOM    241  N1  THY     8       5.011 -18.200   6.717  1.00  0.00      QUAD N 
ATOM    242  C6  THY     8       4.404 -18.375   7.944  1.00  0.00      QUAD C 
ATOM    243  H6  THY     8       4.284 -17.459   8.520  0.00  0.00      QUAD H 
ATOM    244  C2  THY     8       5.226 -19.267   5.859  1.00  0.00      QUAD C 
ATOM    245  O2  THY     8       5.714 -19.130   4.738  1.00  0.00      QUAD O 
ATOM    246  N3  THY     8       4.837 -20.505   6.370  1.00  0.00      QUAD N 
ATOM    247  H3  THY     8       4.991 -21.297   5.762  0.00  0.00      QUAD H 
ATOM    248  C4  THY     8       4.240 -20.746   7.619  1.00  0.00      QUAD C 
ATOM    249  O4  THY     8       3.936 -21.893   7.956  1.00  0.00      QUAD O 
ATOM    250  C5  THY     8       4.023 -19.568   8.426  1.00  0.00      QUAD C 
ATOM    251  C5M THY     8       3.410 -19.751   9.772  0.00  0.00      QUAD C 
ATOM    252  H51 THY     8       3.223 -18.776  10.271  0.00  0.00      QUAD H 
ATOM    253  H52 THY     8       4.076 -20.348  10.431  0.00  0.00      QUAD H 
ATOM    254  H53 THY     8       2.438 -20.284   9.695  0.00  0.00      QUAD H 
ATOM    255  C2' THY     8       4.182 -15.915   6.054  1.00  0.00      QUAD C 
ATOM    256 H2'' THY     8       3.440 -16.025   6.878  0.00  0.00      QUAD H 
ATOM    257  H2' THY     8       3.668 -16.114   5.096  0.00  0.00      QUAD H 
ATOM    258  C3' THY     8       4.854 -14.554   6.174  1.00  0.00      QUAD C 
ATOM    259  H3' THY     8       4.139 -13.789   6.538  0.00  0.00      QUAD H 
ATOM    260  O3' THY     8       5.430 -14.110   4.947  1.00  0.00      QUAD O 
ATOM    261  P   THY     9       4.593 -13.843   3.631  1.00  0.00      QUAD P 
ATOM    262  O1P THY     9       5.193 -14.633   2.533  0.00  0.00      QUAD O 
ATOM    263  O2P THY     9       3.146 -14.032   3.881  0.00  0.00      QUAD O 
ATOM    264  O5' THY     9       4.893 -12.314   3.398  1.00  0.00      QUAD O 
ATOM    265  C5' THY     9       3.958 -11.464   2.720  1.00  0.00      QUAD C 
ATOM    266  H5' THY     9       3.454 -10.829   3.480  0.00  0.00      QUAD H 
ATOM    267 H5'' THY     9       3.159 -12.023   2.187  0.00  0.00      QUAD H 
ATOM    268  C4' THY     9       4.647 -10.512   1.729  1.00  0.00      QUAD C 
ATOM    269  H4' THY     9       3.987  -9.632   1.549  0.00  0.00      QUAD H 
ATOM    270  O4' THY     9       5.934 -10.040   2.221  1.00  0.00      QUAD O 
ATOM    271  C1' THY     9       6.993 -10.552   1.396  1.00  0.00      QUAD C 
ATOM    272  H1' THY     9       7.261  -9.695   0.759  0.00  0.00      QUAD H 
ATOM    273  N1  THY     9       8.163 -10.930   2.202  1.00  0.00      QUAD N 
ATOM    274  C6  THY     9       8.076 -11.240   3.541  1.00  0.00      QUAD C 
ATOM    275  H6  THY     9       7.079 -11.169   3.967  0.00  0.00      QUAD H 
ATOM    276  C2  THY     9       9.355 -11.052   1.512  1.00  0.00      QUAD C 
ATOM    277  O2  THY     9       9.433 -10.907   0.292  1.00  0.00      QUAD O 
ATOM    278  N3  THY     9      10.454 -11.353   2.310  1.00  0.00      QUAD N 
ATOM    279  H3  THY     9      11.343 -11.339   1.832  0.00  0.00      QUAD H 
ATOM    280  C4  THY     9      10.447 -11.529   3.710  1.00  0.00      QUAD C 
ATOM    281  O4  THY     9      11.503 -11.618   4.341  1.00  0.00      QUAD O 
ATOM    282  C5  THY     9       9.127 -11.573   4.301  1.00  0.00      QUAD C 
ATOM    283  C5M THY     9       8.959 -11.865   5.757  0.00  0.00      QUAD C 
ATOM    284  H51 THY     9       7.886 -12.025   6.014  0.00  0.00      QUAD H 
ATOM    285  H52 THY     9       9.335 -11.020   6.376  0.00  0.00      QUAD H 
ATOM    286  H53 THY     9       9.505 -12.789   6.048  0.00  0.00      QUAD H 
ATOM    287  C2' THY     9       6.386 -11.668   0.538  1.00  0.00      QUAD C 
ATOM    288 H2'' THY     9       6.357 -12.597   1.166  0.00  0.00      QUAD H 
ATOM    289  H2' THY     9       6.893 -11.912  -0.418  0.00  0.00      QUAD H 
ATOM    290  C3' THY     9       4.969 -11.130   0.355  1.00  0.00      QUAD C 
ATOM    291  H3' THY     9       4.293 -11.986   0.156  0.00  0.00      QUAD H 
ATOM    292  O3' THY     9       4.761 -10.200  -0.696  1.00  0.00      QUAD O 
ATOM    293  P   GUA    10       5.522  -9.413  -1.811  1.00  0.00      QUAD P 
ATOM    294  O1P GUA    10       6.385 -10.369  -2.551  1.00  0.00      QUAD O 
ATOM    295  O2P GUA    10       4.488  -8.704  -2.604  1.00  0.00      QUAD O 
ATOM    296  O5' GUA    10       6.381  -8.302  -1.033  1.00  0.00      QUAD O 
ATOM    297  C5' GUA    10       7.750  -8.139  -1.473  1.00  0.00      QUAD C 
ATOM    298  H5' GUA    10       7.782  -7.866  -2.559  0.00  0.00      QUAD H 
ATOM    299 H5'' GUA    10       8.297  -9.096  -1.327  0.00  0.00      QUAD H 
ATOM    300  C4' GUA    10       8.557  -7.057  -0.691  1.00  0.00      QUAD C 
ATOM    301  H4' GUA    10       9.427  -6.750  -1.310  0.00  0.00      QUAD H 
ATOM    302  O4' GUA    10       7.795  -5.864  -0.461  1.00  0.00      QUAD O 
ATOM    303  C1' GUA    10       7.752  -5.575   0.946  1.00  0.00      QUAD C 
ATOM    304  H1' GUA    10       8.573  -4.846   1.109  0.00  0.00      QUAD H 
ATOM    305  N9  GUA    10       6.470  -5.009   1.139  1.00  0.00      QUAD N 
ATOM    306  C4  GUA    10       6.214  -3.662   1.239  1.00  0.00      QUAD C 
ATOM    307  N2  GUA    10       7.339  -0.417   1.752  1.00  0.00      QUAD N 
ATOM    308  H21 GUA    10       7.034   0.544   1.804  0.00  0.00      QUAD H 
ATOM    309  H22 GUA    10       8.325  -0.585   1.889  0.00  0.00      QUAD H 
ATOM    310  N3  GUA    10       7.125  -2.697   1.483  1.00  0.00      QUAD N 
ATOM    311  C2  GUA    10       6.575  -1.495   1.521  1.00  0.00      QUAD C 
ATOM    312  N1  GUA    10       5.235  -1.258   1.335  1.00  0.00      QUAD N 
ATOM    313  H1  GUA    10       4.915  -0.280   1.386  0.00  0.00      QUAD H 
ATOM    314  C6  GUA    10       4.279  -2.236   1.083  1.00  0.00      QUAD C 
ATOM    315  O6  GUA    10       3.094  -1.915   0.930  1.00  0.00      QUAD O 
ATOM    316  C5  GUA    10       4.855  -3.531   1.039  1.00  0.00      QUAD C 
ATOM    317  N7  GUA    10       4.270  -4.771   0.818  1.00  0.00      QUAD N 
ATOM    318  C8  GUA    10       5.262  -5.616   0.886  1.00  0.00      QUAD C 
ATOM    319  H8  GUA    10       4.913  -6.541   0.735  0.00  0.00      QUAD H 
ATOM    320  C2' GUA    10       8.034  -6.868   1.661  1.00  0.00      QUAD C 
ATOM    321 H2'' GUA    10       7.140  -7.532   1.664  0.00  0.00      QUAD H 
ATOM    322  H2' GUA    10       8.346  -6.696   2.712  0.00  0.00      QUAD H 
ATOM    323  C3' GUA    10       9.092  -7.413   0.715  1.00  0.00      QUAD C 
ATOM    324  H3' GUA    10       9.183  -8.511   0.818  0.00  0.00      QUAD H 
ATOM    325  O3' GUA    10      10.371  -6.818   0.922  1.00  0.00      QUAD O 
ATOM    326  P   GUA    11      11.144  -6.780   2.290  1.00  0.00      QUAD P 
ATOM    327  O1P GUA    11      12.590  -6.882   1.987  1.00  0.00      QUAD O 
ATOM    328  O2P GUA    11      10.576  -7.786   3.213  1.00  0.00      QUAD O 
ATOM    329  O5' GUA    11      10.811  -5.334   2.858  1.00  0.00      QUAD O 
ATOM    330  C5' GUA    11      11.169  -4.138   2.153  1.00  0.00      QUAD C 
ATOM    331  H5' GUA    11      10.440  -3.919   1.341  0.00  0.00      QUAD H 
ATOM    332 H5'' GUA    11      12.165  -4.234   1.666  0.00  0.00      QUAD H 
ATOM    333  C4' GUA    11      11.224  -2.925   3.109  1.00  0.00      QUAD C 
ATOM    334  H4' GUA    11      11.722  -2.078   2.584  0.00  0.00      QUAD H 
ATOM    335  O4' GUA    11       9.899  -2.437   3.420  1.00  0.00      QUAD O 
ATOM    336  C1' GUA    11       9.709  -2.332   4.847  1.00  0.00      QUAD C 
ATOM    337  H1' GUA    11      10.019  -1.299   5.108  0.00  0.00      QUAD H 
ATOM    338  N9  GUA    11       8.283  -2.534   5.042  1.00  0.00      QUAD N 
ATOM    339  C4  GUA    11       7.385  -1.502   5.164  1.00  0.00      QUAD C 
ATOM    340  N2  GUA    11       6.716   1.839   5.839  1.00  0.00      QUAD N 
ATOM    341  H21 GUA    11       5.969   2.517   5.899  0.00  0.00      QUAD H 
ATOM    342  H22 GUA    11       7.648   2.177   6.033  0.00  0.00      QUAD H 
ATOM    343  N3  GUA    11       7.681  -0.227   5.492  1.00  0.00      QUAD N 
ATOM    344  C2  GUA    11       6.603   0.538   5.530  1.00  0.00      QUAD C 
ATOM    345  N1  GUA    11       5.332   0.087   5.269  1.00  0.00      QUAD N 
ATOM    346  H1  GUA    11       4.564   0.771   5.329  0.00  0.00      QUAD H 
ATOM    347  C6  GUA    11       5.004  -1.221   4.930  1.00  0.00      QUAD C 
ATOM    348  O6  GUA    11       3.824  -1.524   4.713  1.00  0.00      QUAD O 
ATOM    349  C5  GUA    11       6.151  -2.053   4.885  1.00  0.00      QUAD C 
ATOM    350  N7  GUA    11       6.273  -3.405   4.592  1.00  0.00      QUAD N 
ATOM    351  C8  GUA    11       7.552  -3.646   4.697  1.00  0.00      QUAD C 
ATOM    352  H8  GUA    11       7.719  -4.612   4.498  0.00  0.00      QUAD H 
ATOM    353  C2' GUA    11      10.671  -3.330   5.448  1.00  0.00      QUAD C 
ATOM    354 H2'' GUA    11      10.274  -4.362   5.348  0.00  0.00      QUAD H 
ATOM    355  H2' GUA    11      10.882  -3.127   6.516  0.00  0.00      QUAD H 
ATOM    356  C3' GUA    11      11.860  -3.138   4.494  1.00  0.00      QUAD C 
ATOM    357  H3' GUA    11      12.487  -4.054   4.466  0.00  0.00      QUAD H 
ATOM    358  O3' GUA    11      12.649  -2.003   4.816  1.00  0.00      QUAD O 
ATOM    359  P   GUA    12      13.370  -1.722   6.179  1.00  0.00      QUAD P 
ATOM    360  O1P GUA    12      14.613  -0.977   5.875  1.00  0.00      QUAD O 
ATOM    361  O2P GUA    12      13.506  -2.987   6.932  1.00  0.00      QUAD O 
ATOM    362  O5' GUA    12      12.349  -0.783   6.960  1.00  0.00      QUAD O 
ATOM    363  C5' GUA    12      12.104   0.552   6.489  1.00  0.00      QUAD C 
ATOM    364  H5' GUA    12      11.387   0.537   5.638  0.00  0.00      QUAD H 
ATOM    365 H5'' GUA    12      13.040   1.030   6.114  0.00  0.00      QUAD H 
ATOM    366  C4' GUA    12      11.577   1.475   7.616  1.00  0.00      QUAD C 
ATOM    367  H4' GUA    12      11.649   2.516   7.253  0.00  0.00      QUAD H 
ATOM    368  O4' GUA    12      10.166   1.273   7.876  1.00  0.00      QUAD O 
ATOM    369  C1' GUA    12       9.939   1.074   9.289  1.00  0.00      QUAD C 
ATOM    370  H1' GUA    12       9.759   2.084   9.715  0.00  0.00      QUAD H 
ATOM    371  N9  GUA    12       8.756   0.240   9.355  1.00  0.00      QUAD N 
ATOM    372  C4  GUA    12       7.468   0.713   9.442  1.00  0.00      QUAD C 
ATOM    373  N2  GUA    12       5.251   3.287  10.165  1.00  0.00      QUAD N 
ATOM    374  H21 GUA    12       4.269   3.524  10.190  0.00  0.00      QUAD H 
ATOM    375  H22 GUA    12       5.897   4.014  10.437  0.00  0.00      QUAD H 
ATOM    376  N3  GUA    12       7.102   1.953   9.829  1.00  0.00      QUAD N 
ATOM    377  C2  GUA    12       5.789   2.110   9.810  1.00  0.00      QUAD C 
ATOM    378  N1  GUA    12       4.903   1.127   9.442  1.00  0.00      QUAD N 
ATOM    379  H1  GUA    12       3.900   1.360   9.465  0.00  0.00      QUAD H 
ATOM    380  C6  GUA    12       5.258  -0.157   9.042  1.00  0.00      QUAD C 
ATOM    381  O6  GUA    12       4.379  -0.970   8.730  1.00  0.00      QUAD O 
ATOM    382  C5  GUA    12       6.664  -0.340   9.056  1.00  0.00      QUAD C 
ATOM    383  N7  GUA    12       7.432  -1.451   8.733  1.00  0.00      QUAD N 
ATOM    384  C8  GUA    12       8.663  -1.062   8.925  1.00  0.00      QUAD C 
ATOM    385  H8  GUA    12       9.281  -1.819   8.711  0.00  0.00      QUAD H 
ATOM    386  C2' GUA    12      11.238   0.487   9.800  1.00  0.00      QUAD C 
ATOM    387 H2'' GUA    12      11.327  -0.577   9.495  0.00  0.00      QUAD H 
ATOM    388  H2' GUA    12      11.324   0.568  10.905  0.00  0.00      QUAD H 
ATOM    389  C3' GUA    12      12.226   1.347   9.016  1.00  0.00      QUAD C 
ATOM    390  H3' GUA    12      13.217   0.846   8.944  0.00  0.00      QUAD H 
ATOM    391  O3' GUA    12      12.323   2.607   9.666  1.00  0.00      QUAD O 
ATOM    392  P   THY    13      13.530   3.595   9.528  1.00  0.00      QUAD P 
ATOM    393  O1P THY    13      14.789   2.836   9.692  1.00  0.00      QUAD O 
ATOM    394  O2P THY    13      13.293   4.719  10.461  1.00  0.00      QUAD O 
ATOM    395  O5' THY    13      13.436   4.111   8.036  1.00  0.00      QUAD O 
ATOM    396  C5' THY    13      12.434   5.055   7.628  1.00  0.00      QUAD C 
ATOM    397  H5' THY    13      12.272   5.847   8.396  0.00  0.00      QUAD H 
ATOM    398 H5'' THY    13      11.457   4.547   7.472  0.00  0.00      QUAD H 
ATOM    399  C4' THY    13      12.849   5.731   6.309  1.00  0.00      QUAD C 
ATOM    400  H4' THY    13      12.002   6.335   5.911  0.00  0.00      QUAD H 
ATOM    401  O4' THY    13      13.942   6.651   6.577  1.00  0.00      QUAD O 
ATOM    402  C1' THY    13      15.136   6.252   5.904  1.00  0.00      QUAD C 
ATOM    403  H1' THY    13      15.242   6.974   5.065  0.00  0.00      QUAD H 
ATOM    404  N1  THY    13      16.256   6.350   6.880  1.00  0.00      QUAD N 
ATOM    405  C6  THY    13      16.542   5.282   7.701  1.00  0.00      QUAD C 
ATOM    406  H6  THY    13      15.828   4.467   7.678  0.00  0.00      QUAD H 
ATOM    407  C2  THY    13      16.933   7.555   7.020  1.00  0.00      QUAD C 
ATOM    408  O2  THY    13      16.653   8.549   6.354  1.00  0.00      QUAD O 
ATOM    409  N3  THY    13      17.957   7.539   7.979  1.00  0.00      QUAD N 
ATOM    410  H3  THY    13      18.465   8.404   8.101  0.00  0.00      QUAD H 
ATOM    411  C4  THY    13      18.320   6.453   8.797  1.00  0.00      QUAD C 
ATOM    412  O4  THY    13      19.249   6.554   9.603  1.00  0.00      QUAD O 
ATOM    413  C5  THY    13      17.537   5.258   8.594  1.00  0.00      QUAD C 
ATOM    414  C5M THY    13      17.774   4.058   9.442  1.00  0.00      QUAD C 
ATOM    415  H51 THY    13      17.251   3.172   9.018  0.00  0.00      QUAD H 
ATOM    416  H52 THY    13      17.392   4.210  10.474  0.00  0.00      QUAD H 
ATOM    417  H53 THY    13      18.854   3.807   9.497  0.00  0.00      QUAD H 
ATOM    418  C2' THY    13      14.890   4.853   5.308  1.00  0.00      QUAD C 
ATOM    419 H2'' THY    13      15.245   4.024   5.949  0.00  0.00      QUAD H 
ATOM    420  H2' THY    13      15.385   4.742   4.321  0.00  0.00      QUAD H 
ATOM    421  C3' THY    13      13.376   4.767   5.213  1.00  0.00      QUAD C 
ATOM    422  H3' THY    13      13.072   3.727   5.482  0.00  0.00      QUAD H 
ATOM    423  O3' THY    13      12.955   5.142   3.899  1.00  0.00      QUAD O 
ATOM    424  P   GUA    14      11.696   4.436   3.243  1.00  0.00      QUAD P 
ATOM    425  O1P GUA    14      11.434   3.125   3.878  1.00  0.00      QUAD O 
ATOM    426  O2P GUA    14      11.846   4.454   1.770  1.00  0.00      QUAD O 
ATOM    427  O5' GUA    14      10.558   5.445   3.643  1.00  0.00      QUAD O 
ATOM    428  C5' GUA    14      10.660   6.807   3.185  1.00  0.00      QUAD C 
ATOM    429  H5' GUA    14      11.200   6.906   2.217  0.00  0.00      QUAD H 
ATOM    430 H5'' GUA    14      11.198   7.412   3.946  0.00  0.00      QUAD H 
ATOM    431  C4' GUA    14       9.268   7.385   2.986  1.00  0.00      QUAD C 
ATOM    432  H4' GUA    14       9.298   8.427   2.587  0.00  0.00      QUAD H 
ATOM    433  O4' GUA    14       8.519   6.540   2.055  1.00  0.00      QUAD O 
ATOM    434  C1' GUA    14       7.362   6.045   2.698  1.00  0.00      QUAD C 
ATOM    435  H1' GUA    14       6.588   6.803   2.448  0.00  0.00      QUAD H 
ATOM    436  N9  GUA    14       6.975   4.684   2.226  1.00  0.00      QUAD N 
ATOM    437  C4  GUA    14       5.641   4.448   1.992  1.00  0.00      QUAD C 
ATOM    438  N2  GUA    14       2.399   5.633   1.605  1.00  0.00      QUAD N 
ATOM    439  H21 GUA    14       1.449   5.341   1.425  0.00  0.00      QUAD H 
ATOM    440  H22 GUA    14       2.550   6.624   1.732  0.00  0.00      QUAD H 
ATOM    441  N3  GUA    14       4.668   5.381   1.937  1.00  0.00      QUAD N 
ATOM    442  C2  GUA    14       3.483   4.846   1.694  1.00  0.00      QUAD C 
ATOM    443  N1  GUA    14       3.268   3.501   1.521  1.00  0.00      QUAD N 
ATOM    444  H1  GUA    14       2.302   3.195   1.338  0.00  0.00      QUAD H 
ATOM    445  C6  GUA    14       4.256   2.523   1.574  1.00  0.00      QUAD C 
ATOM    446  O6  GUA    14       3.955   1.335   1.404  1.00  0.00      QUAD O 
ATOM    447  C5  GUA    14       5.533   3.082   1.833  1.00  0.00      QUAD C 
ATOM    448  N7  GUA    14       6.774   2.473   1.965  1.00  0.00      QUAD N 
ATOM    449  C8  GUA    14       7.597   3.459   2.197  1.00  0.00      QUAD C 
ATOM    450  H8  GUA    14       8.521   3.093   2.305  0.00  0.00      QUAD H 
ATOM    451  C2' GUA    14       7.594   6.149   4.215  1.00  0.00      QUAD C 
ATOM    452 H2'' GUA    14       8.108   5.251   4.618  0.00  0.00      QUAD H 
ATOM    453  H2' GUA    14       6.646   6.294   4.766  0.00  0.00      QUAD H 
ATOM    454  C3' GUA    14       8.500   7.359   4.322  1.00  0.00      QUAD C 
ATOM    455  H3' GUA    14       9.263   7.158   5.110  0.00  0.00      QUAD H 
ATOM    456  O3' GUA    14       7.747   8.557   4.570  1.00  0.00      QUAD O 
ATOM    457  P   GUA    15       7.839   9.277   5.990  1.00  0.00      QUAD P 
ATOM    458  O1P GUA    15       8.017  10.732   5.785  1.00  0.00      QUAD O 
ATOM    459  O2P GUA    15       8.823   8.598   6.862  1.00  0.00      QUAD O 
ATOM    460  O5' GUA    15       6.399   9.022   6.576  1.00  0.00      QUAD O 
ATOM    461  C5' GUA    15       5.466  10.117   6.609  1.00  0.00      QUAD C 
ATOM    462  H5' GUA    15       5.407  10.636   5.628  0.00  0.00      QUAD H 
ATOM    463 H5'' GUA    15       5.779  10.858   7.379  0.00  0.00      QUAD H 
ATOM    464  C4' GUA    15       4.062   9.620   6.958  1.00  0.00      QUAD C 
ATOM    465  H4' GUA    15       3.284  10.404   6.789  0.00  0.00      QUAD H 
ATOM    466  O4' GUA    15       3.735   8.435   6.166  1.00  0.00      QUAD O 
ATOM    467  C1' GUA    15       3.518   7.354   7.046  1.00  0.00      QUAD C 
ATOM    468  H1' GUA    15       2.433   7.416   7.292  0.00  0.00      QUAD H 
ATOM    469  N9  GUA    15       3.832   6.047   6.436  1.00  0.00      QUAD N 
ATOM    470  C4  GUA    15       2.806   5.192   6.113  1.00  0.00      QUAD C 
ATOM    471  N2  GUA    15      -0.577   4.627   5.560  1.00  0.00      QUAD N 
ATOM    472  H21 GUA    15      -1.246   3.912   5.313  0.00  0.00      QUAD H 
ATOM    473  H22 GUA    15      -0.947   5.552   5.724  0.00  0.00      QUAD H 
ATOM    474  N3  GUA    15       1.499   5.518   6.025  1.00  0.00      QUAD N 
ATOM    475  C2  GUA    15       0.751   4.480   5.694  1.00  0.00      QUAD C 
ATOM    476  N1  GUA    15       1.245   3.218   5.469  1.00  0.00      QUAD N 
ATOM    477  H1  GUA    15       0.569   2.482   5.218  0.00  0.00      QUAD H 
ATOM    478  C6  GUA    15       2.586   2.860   5.555  1.00  0.00      QUAD C 
ATOM    479  O6  GUA    15       2.927   1.691   5.332  1.00  0.00      QUAD O 
ATOM    480  C5  GUA    15       3.401   3.965   5.909  1.00  0.00      QUAD C 
ATOM    481  N7  GUA    15       4.774   4.047   6.099  1.00  0.00      QUAD N 
ATOM    482  C8  GUA    15       4.984   5.297   6.410  1.00  0.00      QUAD C 
ATOM    483  H8  GUA    15       5.962   5.434   6.564  0.00  0.00      QUAD H 
ATOM    484  C2' GUA    15       4.233   7.672   8.364  1.00  0.00      QUAD C 
ATOM    485 H2'' GUA    15       5.314   7.433   8.299  0.00  0.00      QUAD H 
ATOM    486  H2' GUA    15       3.794   7.139   9.229  0.00  0.00      QUAD H 
ATOM    487  C3' GUA    15       4.018   9.172   8.435  1.00  0.00      QUAD C 
ATOM    488  H3' GUA    15       4.880   9.650   8.954  0.00  0.00      QUAD H 
ATOM    489  O3' GUA    15       2.772   9.486   9.074  1.00  0.00      QUAD O 
ATOM    490  C3' GUA    16      -0.554   8.055  13.012  1.00  0.00      QUAD C 
ATOM    491  H3' GUA    16       0.005   8.784  13.639  0.00  0.00      QUAD H 
ATOM    492  O3' GUA    16      -1.715   7.657  13.738  1.00  0.00      QUAD O 
ATOM    493  H3T GUA    16      -1.436   7.125  14.491  0.00  0.00      QUAD H 
ATOM    494  P   GUA    16       2.746   9.970  10.587  1.00  0.00      QUAD P 
ATOM    495  O1P GUA    16       2.450  11.419  10.636  1.00  0.00      QUAD O 
ATOM    496  O2P GUA    16       3.959   9.494  11.289  1.00  0.00      QUAD O 
ATOM    497  O5' GUA    16       1.523   9.182  11.163  1.00  0.00      QUAD O 
ATOM    498  C5' GUA    16       0.225   9.770  11.329  1.00  0.00      QUAD C 
ATOM    499  H5' GUA    16      -0.095  10.333  10.424  0.00  0.00      QUAD H 
ATOM    500 H5'' GUA    16       0.238  10.466  12.195  0.00  0.00      QUAD H 
ATOM    501  C4' GUA    16      -0.802   8.670  11.605  1.00  0.00      QUAD C 
ATOM    502  H4' GUA    16      -1.861   9.011  11.526  0.00  0.00      QUAD H 
ATOM    503  O4' GUA    16      -0.601   7.586  10.656  1.00  0.00      QUAD O 
ATOM    504  C1' GUA    16      -0.227   6.444  11.381  1.00  0.00      QUAD C 
ATOM    505  H1' GUA    16      -1.196   5.936  11.595  0.00  0.00      QUAD H 
ATOM    506  N9  GUA    16       0.681   5.575  10.673  1.00  0.00      QUAD N 
ATOM    507  C4  GUA    16       0.206   4.357  10.250  1.00  0.00      QUAD C 
ATOM    508  N2  GUA    16      -2.462   2.289   9.433  1.00  0.00      QUAD N 
ATOM    509  H21 GUA    16      -2.695   1.359   9.116  0.00  0.00      QUAD H 
ATOM    510  H22 GUA    16      -3.236   2.916   9.597  0.00  0.00      QUAD H 
ATOM    511  N3  GUA    16      -1.091   4.028  10.076  1.00  0.00      QUAD N 
ATOM    512  C2  GUA    16      -1.235   2.781   9.660  1.00  0.00      QUAD C 
ATOM    513  N1  GUA    16      -0.187   1.922   9.434  1.00  0.00      QUAD N 
ATOM    514  H1  GUA    16      -0.415   0.971   9.111  0.00  0.00      QUAD H 
ATOM    515  C6  GUA    16       1.156   2.239   9.608  1.00  0.00      QUAD C 
ATOM    516  O6  GUA    16       2.024   1.389   9.376  1.00  0.00      QUAD O 
ATOM    517  C5  GUA    16       1.325   3.574  10.053  1.00  0.00      QUAD C 
ATOM    518  N7  GUA    16       2.480   4.287  10.347  1.00  0.00      QUAD N 
ATOM    519  C8  GUA    16       2.051   5.465  10.709  1.00  0.00      QUAD C 
ATOM    520  H8  GUA    16       2.836   6.041  10.938  0.00  0.00      QUAD H 
ATOM    521  C2' GUA    16       0.312   6.860  12.739  1.00  0.00      QUAD C 
ATOM    522 H2'' GUA    16       1.388   7.130  12.694  0.00  0.00      QUAD H 
ATOM    523  H2' GUA    16       0.182   6.036  13.473  0.00  0.00      QUAD H 
END
