# Supplementary material for: Molecular models for intrastrand DNA G-quadruplexes
Source: BMC Struct Biol. 2009 Oct 7;9:64. doi: 10.1186/1472-6807-9-64 (PMC2768733; doi:10.1186/1472-6807-9-64)
Supplement: Additional file 1 — Models for intrastrand G-quadruplexes. The name of the file contains all topology information. Each field is separated by the underscore character. The notation here follows Webba da Silva [56]. The first field indicates the glycosidic bond conformation in the first G-quadruplex strand a stands for anti and s stands for syn. The second field indicates the loop topology by letters p (parallel), l (lateral) and d (diagonal) preceded by + or - sign to indicate clockwise or anti clockwise rotation when the first strand is progressing towards the viewer. Similarly, the third field indicates the parallel or antiparallel (a/p) strand polarity with reference to the first strand. The order is according to the position in the quadruplex (rotating anti-clockwise with the first strand progressing towards the viewer), and in general not according to sequence order. The next three fields indicate loop lengths. The .nrg files contain the energy as ouput by the program NAMD [81]. The total energy is reported in the twelfth field. The .fas files contain the sequence of the representative model. [file 1472-6807-9-64-S1.TGZ › representative_G4_models/aaa_-p-p-p_ppp_2_1_1.pdb]

REMARK  FINAL COORDINATES WRITTEN BY NAMD AT TIMESTEP 300
ATOM      1  H5T GUA     1       0.050   9.030  -2.161  0.00  0.00      QUAD H 
ATOM      2  O5' GUA     1      -0.309   8.362  -1.575  1.00  0.00      QUAD O 
ATOM      3  C5' GUA     1      -1.724   8.524  -1.641  1.00  0.00      QUAD C 
ATOM      4  H5' GUA     1      -2.010   8.672  -2.707  0.00  0.00      QUAD H 
ATOM      5 H5'' GUA     1      -1.987   9.461  -1.099  0.00  0.00      QUAD H 
ATOM      6  C4' GUA     1      -2.532   7.353  -1.057  1.00  0.00      QUAD C 
ATOM      7  H4' GUA     1      -3.450   7.214  -1.673  0.00  0.00      QUAD H 
ATOM      8  O4' GUA     1      -1.813   6.073  -1.050  1.00  0.00      QUAD O 
ATOM      9  C1' GUA     1      -1.922   5.468   0.246  1.00  0.00      QUAD C 
ATOM     10  H1' GUA     1      -2.866   4.897   0.234  0.00  0.00      QUAD H 
ATOM     11  N9  GUA     1      -0.771   4.560   0.487  1.00  0.00      QUAD N 
ATOM     12  C4  GUA     1      -0.778   3.186   0.491  1.00  0.00      QUAD C 
ATOM     13  N2  GUA     1      -2.504   0.185   0.201  1.00  0.00      QUAD N 
ATOM     14  H21 GUA     1      -2.389  -0.818   0.223  0.00  0.00      QUAD H 
ATOM     15  H22 GUA     1      -3.440   0.528   0.038  0.00  0.00      QUAD H 
ATOM     16  N3  GUA     1      -1.857   2.397   0.308  1.00  0.00      QUAD N 
ATOM     17  C2  GUA     1      -1.547   1.112   0.365  1.00  0.00      QUAD C 
ATOM     18  N1  GUA     1      -0.278   0.638   0.588  1.00  0.00      QUAD N 
ATOM     19  H1  GUA     1      -0.152  -0.384   0.615  0.00  0.00      QUAD H 
ATOM     20  C6  GUA     1       0.848   1.432   0.780  1.00  0.00      QUAD C 
ATOM     21  O6  GUA     1       1.950   0.903   0.974  1.00  0.00      QUAD O 
ATOM     22  C5  GUA     1       0.530   2.813   0.720  1.00  0.00      QUAD C 
ATOM     23  N7  GUA     1       1.343   3.931   0.857  1.00  0.00      QUAD N 
ATOM     24  C8  GUA     1       0.531   4.942   0.712  1.00  0.00      QUAD C 
ATOM     25  H8  GUA     1       1.051   5.792   0.799  0.00  0.00      QUAD H 
ATOM     26  C2' GUA     1      -2.075   6.642   1.211  1.00  0.00      QUAD C 
ATOM     27 H2'' GUA     1      -1.084   7.115   1.393  0.00  0.00      QUAD H 
ATOM     28  H2' GUA     1      -2.522   6.334   2.175  0.00  0.00      QUAD H 
ATOM     29  C3' GUA     1      -2.962   7.596   0.398  1.00  0.00      QUAD C 
ATOM     30  H3' GUA     1      -2.756   8.651   0.688  0.00  0.00      QUAD H 
ATOM     31  O3' GUA     1      -4.350   7.329   0.544  1.00  0.00      QUAD O 
ATOM     32  P   GUA     2      -5.153   7.554   1.872  1.00  0.00      QUAD P 
ATOM     33  O1P GUA     2      -4.257   8.043   2.944  0.00  0.00      QUAD O 
ATOM     34  O2P GUA     2      -6.363   8.353   1.579  0.00  0.00      QUAD O 
ATOM     35  O5' GUA     2      -5.559   6.079   2.192  1.00  0.00      QUAD O 
ATOM     36  C5' GUA     2      -6.505   5.384   1.367  1.00  0.00      QUAD C 
ATOM     37  H5' GUA     2      -6.160   5.310   0.309  0.00  0.00      QUAD H 
ATOM     38 H5'' GUA     2      -7.495   5.898   1.393  0.00  0.00      QUAD H 
ATOM     39  C4' GUA     2      -6.675   3.982   1.922  1.00  0.00      QUAD C 
ATOM     40  H4' GUA     2      -7.490   3.421   1.412  0.00  0.00      QUAD H 
ATOM     41  O4' GUA     2      -5.429   3.240   1.749  1.00  0.00      QUAD O 
ATOM     42  C1' GUA     2      -5.071   2.638   2.982  1.00  0.00      QUAD C 
ATOM     43  H1' GUA     2      -5.625   1.679   3.009  0.00  0.00      QUAD H 
ATOM     44  N9  GUA     2      -3.618   2.448   3.048  1.00  0.00      QUAD N 
ATOM     45  C4  GUA     2      -2.960   1.257   3.238  1.00  0.00      QUAD C 
ATOM     46  N2  GUA     2      -3.025  -2.203   3.535  1.00  0.00      QUAD N 
ATOM     47  H21 GUA     2      -2.438  -3.012   3.681  0.00  0.00      QUAD H 
ATOM     48  H22 GUA     2      -4.013  -2.378   3.424  0.00  0.00      QUAD H 
ATOM     49  N3  GUA     2      -3.526   0.033   3.275  1.00  0.00      QUAD N 
ATOM     50  C2  GUA     2      -2.633  -0.921   3.473  1.00  0.00      QUAD C 
ATOM     51  N1  GUA     2      -1.287  -0.693   3.625  1.00  0.00      QUAD N 
ATOM     52  H1  GUA     2      -0.681  -1.512   3.775  0.00  0.00      QUAD H 
ATOM     53  C6  GUA     2      -0.682   0.559   3.591  1.00  0.00      QUAD C 
ATOM     54  O6  GUA     2       0.543   0.655   3.739  1.00  0.00      QUAD O 
ATOM     55  C5  GUA     2      -1.629   1.592   3.378  1.00  0.00      QUAD C 
ATOM     56  N7  GUA     2      -1.456   2.966   3.279  1.00  0.00      QUAD N 
ATOM     57  C8  GUA     2      -2.659   3.432   3.084  1.00  0.00      QUAD C 
ATOM     58  H8  GUA     2      -2.613   4.428   3.002  0.00  0.00      QUAD H 
ATOM     59  C2' GUA     2      -5.609   3.589   4.050  1.00  0.00      QUAD C 
ATOM     60 H2'' GUA     2      -4.937   4.472   4.145  0.00  0.00      QUAD H 
ATOM     61  H2' GUA     2      -5.717   3.129   5.043  0.00  0.00      QUAD H 
ATOM     62  C3' GUA     2      -6.938   4.026   3.434  1.00  0.00      QUAD C 
ATOM     63  H3' GUA     2      -7.167   5.078   3.726  0.00  0.00      QUAD H 
ATOM     64  O3' GUA     2      -8.018   3.174   3.799  1.00  0.00      QUAD O 
ATOM     65  P   GUA     3      -8.627   3.305   5.251  1.00  0.00      QUAD P 
ATOM     66  O1P GUA     3      -7.852   4.278   6.054  0.00  0.00      QUAD O 
ATOM     67  O2P GUA     3     -10.088   3.513   5.150  0.00  0.00      QUAD O 
ATOM     68  O5' GUA     3      -8.346   1.865   5.807  1.00  0.00      QUAD O 
ATOM     69  C5' GUA     3      -9.129   0.792   5.265  1.00  0.00      QUAD C 
ATOM     70  H5' GUA     3      -9.193   0.841   4.152  0.00  0.00      QUAD H 
ATOM     71 H5'' GUA     3     -10.162   0.846   5.682  0.00  0.00      QUAD H 
ATOM     72  C4' GUA     3      -8.493  -0.542   5.626  1.00  0.00      QUAD C 
ATOM     73  H4' GUA     3      -8.985  -1.381   5.108  0.00  0.00      QUAD H 
ATOM     74  O4' GUA     3      -7.078  -0.550   5.267  1.00  0.00      QUAD O 
ATOM     75  C1' GUA     3      -6.336  -1.014   6.376  1.00  0.00      QUAD C 
ATOM     76  H1' GUA     3      -6.321  -2.124   6.275  0.00  0.00      QUAD H 
ATOM     77  N9  GUA     3      -4.998  -0.413   6.387  1.00  0.00      QUAD N 
ATOM     78  C4  GUA     3      -3.865  -1.139   6.666  1.00  0.00      QUAD C 
ATOM     79  N2  GUA     3      -2.312  -4.196   7.222  1.00  0.00      QUAD N 
ATOM     80  H21 GUA     3      -1.420  -4.623   7.429  0.00  0.00      QUAD H 
ATOM     81  H22 GUA     3      -3.099  -4.822   7.123  0.00  0.00      QUAD H 
ATOM     82  N3  GUA     3      -3.793  -2.480   6.794  1.00  0.00      QUAD N 
ATOM     83  C2  GUA     3      -2.564  -2.887   7.064  1.00  0.00      QUAD C 
ATOM     84  N1  GUA     3      -1.489  -2.044   7.200  1.00  0.00      QUAD N 
ATOM     85  H1  GUA     3      -0.576  -2.471   7.412  0.00  0.00      QUAD H 
ATOM     86  C6  GUA     3      -1.540  -0.660   7.073  1.00  0.00      QUAD C 
ATOM     87  O6  GUA     3      -0.509   0.010   7.215  1.00  0.00      QUAD O 
ATOM     88  C5  GUA     3      -2.852  -0.209   6.783  1.00  0.00      QUAD C 
ATOM     89  N7  GUA     3      -3.340   1.075   6.580  1.00  0.00      QUAD N 
ATOM     90  C8  GUA     3      -4.613   0.907   6.350  1.00  0.00      QUAD C 
ATOM     91  H8  GUA     3      -5.036   1.799   6.194  0.00  0.00      QUAD H 
ATOM     92  C2' GUA     3      -7.149  -0.587   7.600  1.00  0.00      QUAD C 
ATOM     93 H2'' GUA     3      -7.046   0.496   7.819  0.00  0.00      QUAD H 
ATOM     94  H2' GUA     3      -6.860  -1.147   8.510  0.00  0.00      QUAD H 
ATOM     95  C3' GUA     3      -8.572  -0.802   7.127  1.00  0.00      QUAD C 
ATOM     96  H3' GUA     3      -9.245  -0.015   7.540  0.00  0.00      QUAD H 
ATOM     97  O3' GUA     3      -9.039  -2.120   7.437  1.00  0.00      QUAD O 
ATOM     98  P   THY     4      -9.822  -2.342   8.803  1.00  0.00      QUAD P 
ATOM     99  O1P THY     4     -10.452  -3.683   8.767  0.00  0.00      QUAD O 
ATOM    100  O2P THY     4      -8.906  -2.059   9.935  0.00  0.00      QUAD O 
ATOM    101  O5' THY     4     -10.945  -1.213   8.759  1.00  0.00      QUAD O 
ATOM    102  C5' THY     4     -12.329  -1.559   8.661  1.00  0.00      QUAD C 
ATOM    103  H5' THY     4     -12.919  -0.657   8.947  0.00  0.00      QUAD H 
ATOM    104 H5'' THY     4     -12.584  -2.362   9.382  0.00  0.00      QUAD H 
ATOM    105  C4' THY     4     -12.742  -1.984   7.241  1.00  0.00      QUAD C 
ATOM    106  H4' THY     4     -12.393  -3.016   7.034  0.00  0.00      QUAD H 
ATOM    107  O4' THY     4     -14.192  -1.991   7.160  1.00  0.00      QUAD O 
ATOM    108  C1' THY     4     -14.650  -1.034   6.196  1.00  0.00      QUAD C 
ATOM    109  H1' THY     4     -14.848  -1.629   5.280  0.00  0.00      QUAD H 
ATOM    110  N1  THY     4     -15.852  -0.348   6.713  1.00  0.00      QUAD N 
ATOM    111  C6  THY     4     -15.778   0.364   7.894  1.00  0.00      QUAD C 
ATOM    112  H6  THY     4     -14.799   0.347   8.385  0.00  0.00      QUAD H 
ATOM    113  C2  THY     4     -17.025  -0.409   5.979  1.00  0.00      QUAD C 
ATOM    114  O2  THY     4     -17.108  -1.014   4.911  1.00  0.00      QUAD O 
ATOM    115  N3  THY     4     -18.095   0.277   6.556  1.00  0.00      QUAD N 
ATOM    116  H3  THY     4     -18.961   0.247   6.041  0.00  0.00      QUAD H 
ATOM    117  C4  THY     4     -18.082   1.003   7.752  1.00  0.00      QUAD C 
ATOM    118  O4  THY     4     -19.097   1.570   8.163  1.00  0.00      QUAD O 
ATOM    119  C5  THY     4     -16.807   1.024   8.432  1.00  0.00      QUAD C 
ATOM    120  C5M THY     4     -16.721   1.763   9.727  0.00  0.00      QUAD C 
ATOM    121  H51 THY     4     -15.684   1.749  10.137  0.00  0.00      QUAD H 
ATOM    122  H52 THY     4     -17.399   1.304  10.483  0.00  0.00      QUAD H 
ATOM    123  H53 THY     4     -17.020   2.827   9.594  0.00  0.00      QUAD H 
ATOM    124  C2' THY     4     -13.463  -0.113   5.918  1.00  0.00      QUAD C 
ATOM    125 H2'' THY     4     -13.398   0.675   6.706  0.00  0.00      QUAD H 
ATOM    126  H2' THY     4     -13.536   0.391   4.940  0.00  0.00      QUAD H 
ATOM    127  C3' THY     4     -12.279  -1.054   6.106  1.00  0.00      QUAD C 
ATOM    128  H3' THY     4     -11.408  -0.475   6.463  0.00  0.00      QUAD H 
ATOM    129  O3' THY     4     -11.905  -1.787   4.942  1.00  0.00      QUAD O 
ATOM    130  P   THY     5     -11.785  -1.232   3.467  1.00  0.00      QUAD P 
ATOM    131  O1P THY     5     -12.959  -1.709   2.693  0.00  0.00      QUAD O 
ATOM    132  O2P THY     5     -11.537   0.231   3.480  0.00  0.00      QUAD O 
ATOM    133  O5' THY     5     -10.500  -1.983   2.939  1.00  0.00      QUAD O 
ATOM    134  C5' THY     5      -9.448  -1.302   2.247  1.00  0.00      QUAD C 
ATOM    135  H5' THY     5      -8.687  -0.960   2.979  0.00  0.00      QUAD H 
ATOM    136 H5'' THY     5      -9.806  -0.396   1.695  0.00  0.00      QUAD H 
ATOM    137  C4' THY     5      -8.718  -2.207   1.234  1.00  0.00      QUAD C 
ATOM    138  H4' THY     5      -7.773  -1.723   0.918  0.00  0.00      QUAD H 
ATOM    139  O4' THY     5      -8.417  -3.521   1.793  1.00  0.00      QUAD O 
ATOM    140  C1' THY     5      -9.217  -4.535   1.146  1.00  0.00      QUAD C 
ATOM    141  H1' THY     5      -8.534  -5.028   0.441  0.00  0.00      QUAD H 
ATOM    142  N1  THY     5      -9.731  -5.523   2.115  1.00  0.00      QUAD N 
ATOM    143  C6  THY     5      -9.972  -5.199   3.433  1.00  0.00      QUAD C 
ATOM    144  H6  THY     5      -9.727  -4.168   3.710  0.00  0.00      QUAD H 
ATOM    145  C2  THY     5     -10.002  -6.817   1.646  1.00  0.00      QUAD C 
ATOM    146  O2  THY     5      -9.847  -7.127   0.462  1.00  0.00      QUAD O 
ATOM    147  N3  THY     5     -10.452  -7.701   2.614  1.00  0.00      QUAD N 
ATOM    148  H3  THY     5     -10.617  -8.650   2.311  0.00  0.00      QUAD H 
ATOM    149  C4  THY     5     -10.691  -7.422   3.973  1.00  0.00      QUAD C 
ATOM    150  O4  THY     5     -11.093  -8.296   4.738  1.00  0.00      QUAD O 
ATOM    151  C5  THY     5     -10.438  -6.051   4.342  1.00  0.00      QUAD C 
ATOM    152  C5M THY     5     -10.639  -5.648   5.771  0.00  0.00      QUAD C 
ATOM    153  H51 THY     5     -10.541  -4.544   5.891  0.00  0.00      QUAD H 
ATOM    154  H52 THY     5      -9.885  -6.135   6.428  0.00  0.00      QUAD H 
ATOM    155  H53 THY     5     -11.651  -5.938   6.126  0.00  0.00      QUAD H 
ATOM    156  C2' THY     5     -10.276  -3.792   0.322  1.00  0.00      QUAD C 
ATOM    157 H2'' THY     5     -11.169  -3.607   0.953  0.00  0.00      QUAD H 
ATOM    158  H2' THY     5     -10.595  -4.382  -0.564  0.00  0.00      QUAD H 
ATOM    159  C3' THY     5      -9.583  -2.477   0.010  1.00  0.00      QUAD C 
ATOM    160  H3' THY     5     -10.338  -1.650  -0.056  0.00  0.00      QUAD H 
ATOM    161  O3' THY     5      -8.836  -2.450  -1.193  1.00  0.00      QUAD O 
ATOM    162  P   GUA     6      -8.255  -3.478  -2.217  1.00  0.00      QUAD P 
ATOM    163  O1P GUA     6      -9.328  -4.366  -2.713  1.00  0.00      QUAD O 
ATOM    164  O2P GUA     6      -7.554  -2.690  -3.249  1.00  0.00      QUAD O 
ATOM    165  O5' GUA     6      -7.166  -4.377  -1.445  1.00  0.00      QUAD O 
ATOM    166  C5' GUA     6      -7.153  -5.782  -1.834  1.00  0.00      QUAD C 
ATOM    167  H5' GUA     6      -6.979  -5.880  -2.934  0.00  0.00      QUAD H 
ATOM    168 H5'' GUA     6      -8.134  -6.266  -1.597  0.00  0.00      QUAD H 
ATOM    169  C4' GUA     6      -6.052  -6.606  -1.150  1.00  0.00      QUAD C 
ATOM    170  H4' GUA     6      -6.002  -7.586  -1.673  0.00  0.00      QUAD H 
ATOM    171  O4' GUA     6      -4.743  -5.971  -1.270  1.00  0.00      QUAD O 
ATOM    172  C1' GUA     6      -4.073  -6.025  -0.005  1.00  0.00      QUAD C 
ATOM    173  H1' GUA     6      -3.569  -7.016   0.039  0.00  0.00      QUAD H 
ATOM    174  N9  GUA     6      -3.124  -4.912   0.114  1.00  0.00      QUAD N 
ATOM    175  C4  GUA     6      -1.770  -4.918   0.349  1.00  0.00      QUAD C 
ATOM    176  N2  GUA     6       1.185  -6.668   0.868  1.00  0.00      QUAD N 
ATOM    177  H21 GUA     6       2.173  -6.550   1.039  0.00  0.00      QUAD H 
ATOM    178  H22 GUA     6       0.847  -7.618   0.812  0.00  0.00      QUAD H 
ATOM    179  N3  GUA     6      -0.993  -6.013   0.489  1.00  0.00      QUAD N 
ATOM    180  C2  GUA     6       0.272  -5.698   0.707  1.00  0.00      QUAD C 
ATOM    181  N1  GUA     6       0.741  -4.409   0.784  1.00  0.00      QUAD N 
ATOM    182  H1  GUA     6       1.748  -4.281   0.959  0.00  0.00      QUAD H 
ATOM    183  C6  GUA     6      -0.041  -3.267   0.643  1.00  0.00      QUAD C 
ATOM    184  O6  GUA     6       0.481  -2.148   0.730  1.00  0.00      QUAD O 
ATOM    185  C5  GUA     6      -1.401  -3.590   0.408  1.00  0.00      QUAD C 
ATOM    186  N7  GUA     6      -2.503  -2.766   0.214  1.00  0.00      QUAD N 
ATOM    187  C8  GUA     6      -3.499  -3.591   0.044  1.00  0.00      QUAD C 
ATOM    188  H8  GUA     6      -4.336  -3.065  -0.103  0.00  0.00      QUAD H 
ATOM    189  C2' GUA     6      -5.207  -5.973   1.012  1.00  0.00      QUAD C 
ATOM    190 H2'' GUA     6      -5.637  -4.945   1.079  0.00  0.00      QUAD H 
ATOM    191  H2' GUA     6      -4.881  -6.282   2.020  0.00  0.00      QUAD H 
ATOM    192  C3' GUA     6      -6.242  -6.885   0.349  1.00  0.00      QUAD C 
ATOM    193  H3' GUA     6      -7.276  -6.595   0.636  0.00  0.00      QUAD H 
ATOM    194  O3' GUA     6      -6.019  -8.264   0.649  1.00  0.00      QUAD O 
ATOM    195  P   GUA     7      -6.171  -8.808   2.122  1.00  0.00      QUAD P 
ATOM    196  O1P GUA     7      -6.685 -10.190   2.045  1.00  0.00      QUAD O 
ATOM    197  O2P GUA     7      -6.941  -7.845   2.936  1.00  0.00      QUAD O 
ATOM    198  O5' GUA     7      -4.664  -8.848   2.636  1.00  0.00      QUAD O 
ATOM    199  C5' GUA     7      -3.717  -9.629   1.887  1.00  0.00      QUAD C 
ATOM    200  H5' GUA     7      -3.440  -9.094   0.946  0.00  0.00      QUAD H 
ATOM    201 H5'' GUA     7      -4.144 -10.624   1.612  0.00  0.00      QUAD H 
ATOM    202  C4' GUA     7      -2.432  -9.893   2.694  1.00  0.00      QUAD C 
ATOM    203  H4' GUA     7      -1.838 -10.674   2.168  0.00  0.00      QUAD H 
ATOM    204  O4' GUA     7      -1.607  -8.694   2.754  1.00  0.00      QUAD O 
ATOM    205  C1' GUA     7      -1.272  -8.381   4.113  1.00  0.00      QUAD C 
ATOM    206  H1' GUA     7      -0.314  -8.912   4.306  0.00  0.00      QUAD H 
ATOM    207  N9  GUA     7      -1.104  -6.919   4.199  1.00  0.00      QUAD N 
ATOM    208  C4  GUA     7       0.090  -6.244   4.292  1.00  0.00      QUAD C 
ATOM    209  N2  GUA     7       3.535  -6.272   4.734  1.00  0.00      QUAD N 
ATOM    210  H21 GUA     7       4.347  -5.674   4.784  0.00  0.00      QUAD H 
ATOM    211  H22 GUA     7       3.698  -7.263   4.842  0.00  0.00      QUAD H 
ATOM    212  N3  GUA     7       1.302  -6.800   4.497  1.00  0.00      QUAD N 
ATOM    213  C2  GUA     7       2.263  -5.892   4.539  1.00  0.00      QUAD C 
ATOM    214  N1  GUA     7       2.051  -4.543   4.392  1.00  0.00      QUAD N 
ATOM    215  H1  GUA     7       2.874  -3.926   4.442  0.00  0.00      QUAD H 
ATOM    216  C6  GUA     7       0.811  -3.949   4.181  1.00  0.00      QUAD C 
ATOM    217  O6  GUA     7       0.729  -2.720   4.062  1.00  0.00      QUAD O 
ATOM    218  C5  GUA     7      -0.229  -4.911   4.133  1.00  0.00      QUAD C 
ATOM    219  N7  GUA     7      -1.596  -4.753   3.945  1.00  0.00      QUAD N 
ATOM    220  C8  GUA     7      -2.073  -5.967   3.991  1.00  0.00      QUAD C 
ATOM    221  H8  GUA     7      -3.064  -5.933   3.861  0.00  0.00      QUAD H 
ATOM    222  C2' GUA     7      -2.378  -9.019   4.950  1.00  0.00      QUAD C 
ATOM    223 H2'' GUA     7      -3.295  -8.390   4.939  0.00  0.00      QUAD H 
ATOM    224  H2' GUA     7      -2.071  -9.180   5.997  0.00  0.00      QUAD H 
ATOM    225  C3' GUA     7      -2.630 -10.313   4.162  1.00  0.00      QUAD C 
ATOM    226  H3' GUA     7      -3.679 -10.664   4.285  0.00  0.00      QUAD H 
ATOM    227  O3' GUA     7      -1.731 -11.365   4.501  1.00  0.00      QUAD O 
ATOM    228  P   GUA     8      -1.540 -11.971   5.938  1.00  0.00      QUAD P 
ATOM    229  O1P GUA     8      -1.099 -13.376   5.800  1.00  0.00      QUAD O 
ATOM    230  O2P GUA     8      -2.754 -11.733   6.752  1.00  0.00      QUAD O 
ATOM    231  O5' GUA     8      -0.346 -11.101   6.521  1.00  0.00      QUAD O 
ATOM    232  C5' GUA     8       0.958 -11.246   5.932  1.00  0.00      QUAD C 
ATOM    233  H5' GUA     8       1.023 -10.690   4.965  0.00  0.00      QUAD H 
ATOM    234 H5'' GUA     8       1.194 -12.318   5.722  0.00  0.00      QUAD H 
ATOM    235  C4' GUA     8       2.046 -10.716   6.873  1.00  0.00      QUAD C 
ATOM    236  H4' GUA     8       3.024 -11.036   6.465  0.00  0.00      QUAD H 
ATOM    237  O4' GUA     8       2.045  -9.265   6.893  1.00  0.00      QUAD O 
ATOM    238  C1' GUA     8       2.137  -8.780   8.236  1.00  0.00      QUAD C 
ATOM    239  H1' GUA     8       3.226  -8.775   8.463  0.00  0.00      QUAD H 
ATOM    240  N9  GUA     8       1.570  -7.400   8.240  1.00  0.00      QUAD N 
ATOM    241  C4  GUA     8       2.303  -6.239   8.283  1.00  0.00      QUAD C 
ATOM    242  N2  GUA     8       5.341  -4.615   8.730  1.00  0.00      QUAD N 
ATOM    243  H21 GUA     8       5.776  -3.703   8.736  0.00  0.00      QUAD H 
ATOM    244  H22 GUA     8       5.945  -5.404   8.913  0.00  0.00      QUAD H 
ATOM    245  N3  GUA     8       3.627  -6.145   8.531  1.00  0.00      QUAD N 
ATOM    246  C2  GUA     8       4.047  -4.891   8.505  1.00  0.00      QUAD C 
ATOM    247  N1  GUA     8       3.233  -3.813   8.258  1.00  0.00      QUAD N 
ATOM    248  H1  GUA     8       3.668  -2.879   8.264  0.00  0.00      QUAD H 
ATOM    249  C6  GUA     8       1.868  -3.887   8.001  1.00  0.00      QUAD C 
ATOM    250  O6  GUA     8       1.224  -2.852   7.790  1.00  0.00      QUAD O 
ATOM    251  C5  GUA     8       1.403  -5.226   8.025  1.00  0.00      QUAD C 
ATOM    252  N7  GUA     8       0.130  -5.742   7.823  1.00  0.00      QUAD N 
ATOM    253  C8  GUA     8       0.275  -7.031   7.960  1.00  0.00      QUAD C 
ATOM    254  H8  GUA     8      -0.612  -7.474   7.827  0.00  0.00      QUAD H 
ATOM    255  C2' GUA     8       1.455  -9.867   9.072  1.00  0.00      QUAD C 
ATOM    256 H2'' GUA     8       0.349  -9.796   9.005  0.00  0.00      QUAD H 
ATOM    257  H2' GUA     8       1.776  -9.854  10.133  0.00  0.00      QUAD H 
ATOM    258  C3' GUA     8       1.941 -11.135   8.350  1.00  0.00      QUAD C 
ATOM    259  H3' GUA     8       1.162 -11.927   8.456  0.00  0.00      QUAD H 
ATOM    260  O3' GUA     8       3.208 -11.535   8.883  1.00  0.00      QUAD O 
ATOM    261  P   THY     9       3.659 -13.052   8.867  1.00  0.00      QUAD P 
ATOM    262  O1P THY     9       2.494 -13.909   9.175  1.00  0.00      QUAD O 
ATOM    263  O2P THY     9       4.841 -13.208   9.743  1.00  0.00      QUAD O 
ATOM    264  O5' THY     9       4.100 -13.311   7.368  1.00  0.00      QUAD O 
ATOM    265  C5' THY     9       5.222 -12.597   6.823  1.00  0.00      QUAD C 
ATOM    266  H5' THY     9       6.066 -12.524   7.549  0.00  0.00      QUAD H 
ATOM    267 H5'' THY     9       4.925 -11.562   6.549  0.00  0.00      QUAD H 
ATOM    268  C4' THY     9       5.738 -13.276   5.549  1.00  0.00      QUAD C 
ATOM    269  H4' THY     9       6.486 -12.619   5.062  0.00  0.00      QUAD H 
ATOM    270  O4' THY     9       6.403 -14.519   5.898  1.00  0.00      QUAD O 
ATOM    271  C1' THY     9       5.757 -15.639   5.298  1.00  0.00      QUAD C 
ATOM    272  H1' THY     9       6.407 -15.914   4.440  0.00  0.00      QUAD H 
ATOM    273  N1  THY     9       5.675 -16.723   6.312  1.00  0.00      QUAD N 
ATOM    274  C6  THY     9       4.662 -16.700   7.250  1.00  0.00      QUAD C 
ATOM    275  H6  THY     9       4.031 -15.808   7.250  0.00  0.00      QUAD H 
ATOM    276  C2  THY     9       6.660 -17.699   6.353  1.00  0.00      QUAD C 
ATOM    277  O2  THY     9       7.611 -17.710   5.568  1.00  0.00      QUAD O 
ATOM    278  N3  THY     9       6.480 -18.660   7.351  1.00  0.00      QUAD N 
ATOM    279  H3  THY     9       7.176 -19.386   7.400  0.00  0.00      QUAD H 
ATOM    280  C4  THY     9       5.439 -18.708   8.295  1.00  0.00      QUAD C 
ATOM    281  O4  THY     9       5.384 -19.607   9.133  1.00  0.00      QUAD O 
ATOM    282  C5  THY     9       4.478 -17.636   8.180  1.00  0.00      QUAD C 
ATOM    283  C5M THY     9       3.374 -17.544   9.183  1.00  0.00      QUAD C 
ATOM    284  H51 THY     9       2.617 -16.784   8.877  0.00  0.00      QUAD H 
ATOM    285  H52 THY     9       3.771 -17.250  10.182  0.00  0.00      QUAD H 
ATOM    286  H53 THY     9       2.844 -18.518   9.291  0.00  0.00      QUAD H 
ATOM    287  C2' THY     9       4.410 -15.140   4.744  1.00  0.00      QUAD C 
ATOM    288 H2'' THY     9       3.574 -15.270   5.460  0.00  0.00      QUAD H 
ATOM    289  H2' THY     9       4.151 -15.664   3.798  0.00  0.00      QUAD H 
ATOM    290  C3' THY     9       4.647 -13.651   4.531  1.00  0.00      QUAD C 
ATOM    291  H3' THY     9       3.714 -13.103   4.801  0.00  0.00      QUAD H 
ATOM    292  O3' THY     9       5.050 -13.411   3.183  1.00  0.00      QUAD O 
ATOM    293  P   GUA    10       4.536 -12.135   2.398  1.00  0.00      QUAD P 
ATOM    294  O1P GUA    10       3.381 -11.520   3.089  1.00  0.00      QUAD O 
ATOM    295  O2P GUA    10       4.356 -12.498   0.974  1.00  0.00      QUAD O 
ATOM    296  O5' GUA    10       5.767 -11.155   2.521  1.00  0.00      QUAD O 
ATOM    297  C5' GUA    10       7.028 -11.569   1.971  1.00  0.00      QUAD C 
ATOM    298  H5' GUA    10       6.910 -11.981   0.942  0.00  0.00      QUAD H 
ATOM    299 H5'' GUA    10       7.492 -12.351   2.619  0.00  0.00      QUAD H 
ATOM    300  C4' GUA    10       7.986 -10.384   1.893  1.00  0.00      QUAD C 
ATOM    301  H4' GUA    10       8.918 -10.675   1.364  0.00  0.00      QUAD H 
ATOM    302  O4' GUA    10       7.390  -9.267   1.177  1.00  0.00      QUAD O 
ATOM    303  C1' GUA    10       7.398  -8.108   2.004  1.00  0.00      QUAD C 
ATOM    304  H1' GUA    10       8.330  -7.559   1.745  0.00  0.00      QUAD H 
ATOM    305  N9  GUA    10       6.207  -7.294   1.744  1.00  0.00      QUAD N 
ATOM    306  C4  GUA    10       6.214  -5.920   1.740  1.00  0.00      QUAD C 
ATOM    307  N2  GUA    10       7.940  -2.919   2.028  1.00  0.00      QUAD N 
ATOM    308  H21 GUA    10       7.825  -1.916   2.003  0.00  0.00      QUAD H 
ATOM    309  H22 GUA    10       8.876  -3.261   2.192  0.00  0.00      QUAD H 
ATOM    310  N3  GUA    10       7.293  -5.131   1.926  1.00  0.00      QUAD N 
ATOM    311  C2  GUA    10       6.983  -3.846   1.866  1.00  0.00      QUAD C 
ATOM    312  N1  GUA    10       5.714  -3.372   1.644  1.00  0.00      QUAD N 
ATOM    313  H1  GUA    10       5.587  -2.350   1.619  0.00  0.00      QUAD H 
ATOM    314  C6  GUA    10       4.588  -4.166   1.451  1.00  0.00      QUAD C 
ATOM    315  O6  GUA    10       3.486  -3.637   1.258  1.00  0.00      QUAD O 
ATOM    316  C5  GUA    10       4.906  -5.547   1.512  1.00  0.00      QUAD C 
ATOM    317  N7  GUA    10       4.093  -6.665   1.375  1.00  0.00      QUAD N 
ATOM    318  C8  GUA    10       4.905  -7.676   1.520  1.00  0.00      QUAD C 
ATOM    319  H8  GUA    10       4.385  -8.526   1.434  0.00  0.00      QUAD H 
ATOM    320  C2' GUA    10       7.490  -8.611   3.441  1.00  0.00      QUAD C 
ATOM    321 H2'' GUA    10       6.479  -8.903   3.808  0.00  0.00      QUAD H 
ATOM    322  H2' GUA    10       7.918  -7.852   4.123  0.00  0.00      QUAD H 
ATOM    323  C3' GUA    10       8.343  -9.860   3.288  1.00  0.00      QUAD C 
ATOM    324  H3' GUA    10       8.024 -10.627   4.029  0.00  0.00      QUAD H 
ATOM    325  O3' GUA    10       9.738  -9.581   3.403  1.00  0.00      QUAD O 
ATOM    326  P   GUA    11      10.388  -9.446   4.842  1.00  0.00      QUAD P 
ATOM    327  O1P GUA    11      11.767  -9.985   4.785  1.00  0.00      QUAD O 
ATOM    328  O2P GUA    11       9.484 -10.012   5.867  1.00  0.00      QUAD O 
ATOM    329  O5' GUA    11      10.431  -7.881   5.031  1.00  0.00      QUAD O 
ATOM    330  C5' GUA    11      11.661  -7.189   4.770  1.00  0.00      QUAD C 
ATOM    331  H5' GUA    11      11.932  -7.268   3.693  0.00  0.00      QUAD H 
ATOM    332 H5'' GUA    11      12.493  -7.614   5.385  0.00  0.00      QUAD H 
ATOM    333  C4' GUA    11      11.534  -5.715   5.163  1.00  0.00      QUAD C 
ATOM    334  H4' GUA    11      12.434  -5.148   4.857  0.00  0.00      QUAD H 
ATOM    335  O4' GUA    11      10.375  -5.102   4.531  1.00  0.00      QUAD O 
ATOM    336  C1' GUA    11       9.654  -4.408   5.524  1.00  0.00      QUAD C 
ATOM    337  H1' GUA    11      10.134  -3.409   5.648  0.00  0.00      QUAD H 
ATOM    338  N9  GUA    11       8.253  -4.289   5.163  1.00  0.00      QUAD N 
ATOM    339  C4  GUA    11       7.594  -3.098   4.973  1.00  0.00      QUAD C 
ATOM    340  N2  GUA    11       7.660   0.362   4.674  1.00  0.00      QUAD N 
ATOM    341  H21 GUA    11       7.073   1.171   4.526  0.00  0.00      QUAD H 
ATOM    342  H22 GUA    11       8.649   0.536   4.785  0.00  0.00      QUAD H 
ATOM    343  N3  GUA    11       8.161  -1.874   4.938  1.00  0.00      QUAD N 
ATOM    344  C2  GUA    11       7.267  -0.920   4.738  1.00  0.00      QUAD C 
ATOM    345  N1  GUA    11       5.921  -1.148   4.586  1.00  0.00      QUAD N 
ATOM    346  H1  GUA    11       5.315  -0.329   4.436  0.00  0.00      QUAD H 
ATOM    347  C6  GUA    11       5.316  -2.400   4.620  1.00  0.00      QUAD C 
ATOM    348  O6  GUA    11       4.091  -2.496   4.472  1.00  0.00      QUAD O 
ATOM    349  C5  GUA    11       6.263  -3.433   4.833  1.00  0.00      QUAD C 
ATOM    350  N7  GUA    11       6.090  -4.807   4.932  1.00  0.00      QUAD N 
ATOM    351  C8  GUA    11       7.294  -5.273   5.127  1.00  0.00      QUAD C 
ATOM    352  H8  GUA    11       7.248  -6.269   5.209  0.00  0.00      QUAD H 
ATOM    353  C2' GUA    11       9.841  -5.214   6.791  1.00  0.00      QUAD C 
ATOM    354 H2'' GUA    11       9.232  -6.147   6.743  0.00  0.00      QUAD H 
ATOM    355  H2' GUA    11       9.558  -4.636   7.698  0.00  0.00      QUAD H 
ATOM    356  C3' GUA    11      11.310  -5.585   6.690  1.00  0.00      QUAD C 
ATOM    357  H3' GUA    11      11.479  -6.591   7.138  0.00  0.00      QUAD H 
ATOM    358  O3' GUA    11      12.155  -4.609   7.312  1.00  0.00      QUAD O 
ATOM    359  P   GUA    12      12.211  -4.604   8.908  1.00  0.00      QUAD P 
ATOM    360  O1P GUA    12      13.600  -4.865   9.348  1.00  0.00      QUAD O 
ATOM    361  O2P GUA    12      11.159  -5.483   9.464  1.00  0.00      QUAD O 
ATOM    362  O5' GUA    12      11.811  -3.128   9.274  1.00  0.00      QUAD O 
ATOM    363  C5' GUA    12      12.768  -2.074   9.130  1.00  0.00      QUAD C 
ATOM    364  H5' GUA    12      13.272  -2.132   8.139  0.00  0.00      QUAD H 
ATOM    365 H5'' GUA    12      13.537  -2.143   9.934  0.00  0.00      QUAD H 
ATOM    366  C4' GUA    12      12.077  -0.708   9.233  1.00  0.00      QUAD C 
ATOM    367  H4' GUA    12      12.694   0.083   8.802  0.00  0.00      QUAD H 
ATOM    368  O4' GUA    12      10.828  -0.668   8.504  1.00  0.00      QUAD O 
ATOM    369  C1' GUA    12       9.858  -0.118   9.359  1.00  0.00      QUAD C 
ATOM    370  H1' GUA    12       9.912   0.990   9.258  0.00  0.00      QUAD H 
ATOM    371  N9  GUA    12       8.561  -0.624   9.013  1.00  0.00      QUAD N 
ATOM    372  C4  GUA    12       7.428   0.102   8.734  1.00  0.00      QUAD C 
ATOM    373  N2  GUA    12       5.876   3.159   8.177  1.00  0.00      QUAD N 
ATOM    374  H21 GUA    12       4.984   3.585   7.969  0.00  0.00      QUAD H 
ATOM    375  H22 GUA    12       6.663   3.785   8.277  0.00  0.00      QUAD H 
ATOM    376  N3  GUA    12       7.356   1.443   8.608  1.00  0.00      QUAD N 
ATOM    377  C2  GUA    12       6.128   1.850   8.336  1.00  0.00      QUAD C 
ATOM    378  N1  GUA    12       5.052   1.007   8.201  1.00  0.00      QUAD N 
ATOM    379  H1  GUA    12       4.139   1.434   7.990  0.00  0.00      QUAD H 
ATOM    380  C6  GUA    12       5.103  -0.377   8.327  1.00  0.00      QUAD C 
ATOM    381  O6  GUA    12       4.072  -1.047   8.186  1.00  0.00      QUAD O 
ATOM    382  C5  GUA    12       6.416  -0.828   8.618  1.00  0.00      QUAD C 
ATOM    383  N7  GUA    12       6.903  -2.112   8.820  1.00  0.00      QUAD N 
ATOM    384  C8  GUA    12       8.177  -1.944   9.051  1.00  0.00      QUAD C 
ATOM    385  H8  GUA    12       8.600  -2.836   9.208  0.00  0.00      QUAD H 
ATOM    386  C2' GUA    12      10.260  -0.553  10.757  1.00  0.00      QUAD C 
ATOM    387 H2'' GUA    12      10.089  -1.652  10.889  0.00  0.00      QUAD H 
ATOM    388  H2' GUA    12       9.729   0.003  11.562  0.00  0.00      QUAD H 
ATOM    389  C3' GUA    12      11.745  -0.290  10.677  1.00  0.00      QUAD C 
ATOM    390  H3' GUA    12      12.269  -0.944  11.409  0.00  0.00      QUAD H 
ATOM    391  O3' GUA    12      12.011   1.091  10.921  1.00  0.00      QUAD O 
ATOM    392  P   THY    13      13.437   1.539  11.420  1.00  0.00      QUAD P 
ATOM    393  O1P THY    13      13.413   2.998  11.661  0.00  0.00      QUAD O 
ATOM    394  O2P THY    13      13.830   0.677  12.558  0.00  0.00      QUAD O 
ATOM    395  O5' THY    13      14.384   1.219  10.189  1.00  0.00      QUAD O 
ATOM    396  C5' THY    13      14.486   2.207   9.144  1.00  0.00      QUAD C 
ATOM    397  H5' THY    13      14.878   3.165   9.560  0.00  0.00      QUAD H 
ATOM    398 H5'' THY    13      13.485   2.402   8.692  0.00  0.00      QUAD H 
ATOM    399  C4' THY    13      15.442   1.786   8.005  1.00  0.00      QUAD C 
ATOM    400  H4' THY    13      15.694   2.676   7.391  0.00  0.00      QUAD H 
ATOM    401  O4' THY    13      16.697   1.237   8.520  1.00  0.00      QUAD O 
ATOM    402  C1' THY    13      16.964  -0.045   7.936  1.00  0.00      QUAD C 
ATOM    403  H1' THY    13      17.572   0.169   7.029  0.00  0.00      QUAD H 
ATOM    404  N1  THY    13      17.699  -0.934   8.907  1.00  0.00      QUAD N 
ATOM    405  C6  THY    13      17.512  -0.853  10.281  1.00  0.00      QUAD C 
ATOM    406  H6  THY    13      16.783  -0.109  10.609  0.00  0.00      QUAD H 
ATOM    407  C2  THY    13      18.542  -1.896   8.362  1.00  0.00      QUAD C 
ATOM    408  O2  THY    13      18.691  -2.030   7.153  1.00  0.00      QUAD O 
ATOM    409  N3  THY    13      19.205  -2.690   9.305  1.00  0.00      QUAD N 
ATOM    410  H3  THY    13      19.832  -3.387   8.935  0.00  0.00      QUAD H 
ATOM    411  C4  THY    13      19.103  -2.603  10.695  1.00  0.00      QUAD C 
ATOM    412  O4  THY    13      19.799  -3.312  11.429  1.00  0.00      QUAD O 
ATOM    413  C5  THY    13      18.148  -1.632  11.172  1.00  0.00      QUAD C 
ATOM    414  C5M THY    13      18.014  -1.494  12.657  0.00  0.00      QUAD C 
ATOM    415  H51 THY    13      17.144  -0.855  12.934  0.00  0.00      QUAD H 
ATOM    416  H52 THY    13      18.935  -1.039  13.090  0.00  0.00      QUAD H 
ATOM    417  H53 THY    13      17.870  -2.487  13.144  0.00  0.00      QUAD H 
ATOM    418  C2' THY    13      15.592  -0.568   7.501  1.00  0.00      QUAD C 
ATOM    419 H2'' THY    13      15.101  -1.020   8.387  0.00  0.00      QUAD H 
ATOM    420  H2' THY    13      15.664  -1.320   6.691  0.00  0.00      QUAD H 
ATOM    421  C3' THY    13      14.834   0.704   7.092  1.00  0.00      QUAD C 
ATOM    422  H3' THY    13      13.766   0.639   7.363  0.00  0.00      QUAD H 
ATOM    423  O3' THY    13      14.939   0.989   5.687  1.00  0.00      QUAD O 
ATOM    424  P   GUA    14      13.963   0.189   4.693  1.00  0.00      QUAD P 
ATOM    425  O1P GUA    14      14.751  -0.242   3.516  0.00  0.00      QUAD O 
ATOM    426  O2P GUA    14      13.262  -0.878   5.443  0.00  0.00      QUAD O 
ATOM    427  O5' GUA    14      12.868   1.257   4.227  1.00  0.00      QUAD O 
ATOM    428  C5' GUA    14      13.252   2.389   3.427  1.00  0.00      QUAD C 
ATOM    429  H5' GUA    14      13.756   2.045   2.494  0.00  0.00      QUAD H 
ATOM    430 H5'' GUA    14      13.966   3.016   4.005  0.00  0.00      QUAD H 
ATOM    431  C4' GUA    14      12.048   3.284   2.999  1.00  0.00      QUAD C 
ATOM    432  H4' GUA    14      12.385   4.101   2.329  0.00  0.00      QUAD H 
ATOM    433  O4' GUA    14      11.031   2.492   2.287  1.00  0.00      QUAD O 
ATOM    434  C1' GUA    14       9.736   3.169   2.336  1.00  0.00      QUAD C 
ATOM    435  H1' GUA    14       9.770   3.981   1.580  0.00  0.00      QUAD H 
ATOM    436  N9  GUA    14       8.560   2.178   2.118  1.00  0.00      QUAD N 
ATOM    437  C4  GUA    14       7.206   2.184   1.882  1.00  0.00      QUAD C 
ATOM    438  N2  GUA    14       4.251   3.934   1.361  1.00  0.00      QUAD N 
ATOM    439  H21 GUA    14       3.263   3.816   1.189  0.00  0.00      QUAD H 
ATOM    440  H22 GUA    14       4.588   4.884   1.417  0.00  0.00      QUAD H 
ATOM    441  N3  GUA    14       6.429   3.279   1.744  1.00  0.00      QUAD N 
ATOM    442  C2  GUA    14       5.164   2.964   1.524  1.00  0.00      QUAD C 
ATOM    443  N1  GUA    14       4.695   1.675   1.448  1.00  0.00      QUAD N 
ATOM    444  H1  GUA    14       3.688   1.546   1.274  0.00  0.00      QUAD H 
ATOM    445  C6  GUA    14       5.477   0.533   1.588  1.00  0.00      QUAD C 
ATOM    446  O6  GUA    14       4.955  -0.586   1.502  1.00  0.00      QUAD O 
ATOM    447  C5  GUA    14       6.837   0.856   1.823  1.00  0.00      QUAD C 
ATOM    448  N7  GUA    14       7.939   0.032   2.018  1.00  0.00      QUAD N 
ATOM    449  C8  GUA    14       8.935   0.857   2.188  1.00  0.00      QUAD C 
ATOM    450  H8  GUA    14       9.772   0.331   2.335  0.00  0.00      QUAD H 
ATOM    451  C2' GUA    14       9.798   3.736   3.753  1.00  0.00      QUAD C 
ATOM    452 H2'' GUA    14       9.303   3.070   4.489  0.00  0.00      QUAD H 
ATOM    453  H2' GUA    14       9.299   4.721   3.687  0.00  0.00      QUAD H 
ATOM    454  C3' GUA    14      11.267   3.883   4.174  1.00  0.00      QUAD C 
ATOM    455  H3' GUA    14      11.473   3.249   5.068  0.00  0.00      QUAD H 
ATOM    456  O3' GUA    14      11.620   5.253   4.420  1.00  0.00      QUAD O 
ATOM    457  P   GUA    15      11.020   5.962   5.727  1.00  0.00      QUAD P 
ATOM    458  O1P GUA    15      10.857   4.958   6.803  0.00  0.00      QUAD O 
ATOM    459  O2P GUA    15      11.846   7.147   6.043  0.00  0.00      QUAD O 
ATOM    460  O5' GUA    15       9.573   6.464   5.299  1.00  0.00      QUAD O 
ATOM    461  C5' GUA    15       9.444   7.480   4.296  1.00  0.00      QUAD C 
ATOM    462  H5' GUA    15       9.920   7.153   3.344  0.00  0.00      QUAD H 
ATOM    463 H5'' GUA    15       9.943   8.414   4.636  0.00  0.00      QUAD H 
ATOM    464  C4' GUA    15       7.964   7.799   4.017  1.00  0.00      QUAD C 
ATOM    465  H4' GUA    15       7.880   8.699   3.369  0.00  0.00      QUAD H 
ATOM    466  O4' GUA    15       7.358   6.706   3.278  1.00  0.00      QUAD O 
ATOM    467  C1' GUA    15       5.989   6.516   3.673  1.00  0.00      QUAD C 
ATOM    468  H1' GUA    15       5.404   6.791   2.765  0.00  0.00      QUAD H 
ATOM    469  N9  GUA    15       5.738   5.078   4.012  1.00  0.00      QUAD N 
ATOM    470  C4  GUA    15       4.545   4.403   3.919  1.00  0.00      QUAD C 
ATOM    471  N2  GUA    15       1.100   4.431   3.475  1.00  0.00      QUAD N 
ATOM    472  H21 GUA    15       0.288   3.833   3.423  0.00  0.00      QUAD H 
ATOM    473  H22 GUA    15       0.937   5.422   3.367  0.00  0.00      QUAD H 
ATOM    474  N3  GUA    15       3.332   4.959   3.716  1.00  0.00      QUAD N 
ATOM    475  C2  GUA    15       2.372   4.051   3.672  1.00  0.00      QUAD C 
ATOM    476  N1  GUA    15       2.584   2.702   3.819  1.00  0.00      QUAD N 
ATOM    477  H1  GUA    15       1.761   2.085   3.769  0.00  0.00      QUAD H 
ATOM    478  C6  GUA    15       3.824   2.108   4.030  1.00  0.00      QUAD C 
ATOM    479  O6  GUA    15       3.906   0.879   4.149  1.00  0.00      QUAD O 
ATOM    480  C5  GUA    15       4.864   3.070   4.078  1.00  0.00      QUAD C 
ATOM    481  N7  GUA    15       6.230   2.912   4.266  1.00  0.00      QUAD N 
ATOM    482  C8  GUA    15       6.708   4.126   4.220  1.00  0.00      QUAD C 
ATOM    483  H8  GUA    15       7.699   4.091   4.350  0.00  0.00      QUAD H 
ATOM    484  C2' GUA    15       5.688   7.575   4.722  1.00  0.00      QUAD C 
ATOM    485 H2'' GUA    15       5.018   7.216   5.523  0.00  0.00      QUAD H 
ATOM    486  H2' GUA    15       5.219   8.434   4.189  0.00  0.00      QUAD H 
ATOM    487  C3' GUA    15       7.059   7.973   5.253  1.00  0.00      QUAD C 
ATOM    488  H3' GUA    15       7.383   7.285   6.062  0.00  0.00      QUAD H 
ATOM    489  O3' GUA    15       7.082   9.341   5.651  1.00  0.00      QUAD O 
ATOM    490  C3' GUA    16       1.948  10.133   7.422  1.00  0.00      QUAD C 
ATOM    491  H3' GUA    16       2.684  10.759   7.980  0.00  0.00      QUAD H 
ATOM    492  O3' GUA    16       0.707  10.826   7.360  1.00  0.00      QUAD O 
ATOM    493  H3T GUA    16       0.295  10.809   8.231  0.00  0.00      QUAD H 
ATOM    494  P   GUA    16       6.395   9.844   6.985  1.00  0.00      QUAD P 
ATOM    495  O1P GUA    16       6.945   9.076   8.124  0.00  0.00      QUAD O 
ATOM    496  O2P GUA    16       6.534  11.317   7.041  0.00  0.00      QUAD O 
ATOM    497  O5' GUA    16       4.855   9.483   6.833  1.00  0.00      QUAD O 
ATOM    498  C5' GUA    16       4.029  10.265   5.954  1.00  0.00      QUAD C 
ATOM    499  H5' GUA    16       4.356  10.157   4.895  0.00  0.00      QUAD H 
ATOM    500 H5'' GUA    16       4.089  11.348   6.220  0.00  0.00      QUAD H 
ATOM    501  C4' GUA    16       2.554   9.829   6.049  1.00  0.00      QUAD C 
ATOM    502  H4' GUA    16       1.961  10.368   5.274  0.00  0.00      QUAD H 
ATOM    503  O4' GUA    16       2.372   8.377   5.850  1.00  0.00      QUAD O 
ATOM    504  C1' GUA    16       1.581   7.800   6.919  1.00  0.00      QUAD C 
ATOM    505  H1' GUA    16       0.523   7.870   6.579  0.00  0.00      QUAD H 
ATOM    506  N9  GUA    16       1.994   6.363   7.160  1.00  0.00      QUAD N 
ATOM    507  C4  GUA    16       1.260   5.202   7.117  1.00  0.00      QUAD C 
ATOM    508  N2  GUA    16      -1.777   3.578   6.669  1.00  0.00      QUAD N 
ATOM    509  H21 GUA    16      -2.212   2.666   6.662  0.00  0.00      QUAD H 
ATOM    510  H22 GUA    16      -2.381   4.367   6.487  0.00  0.00      QUAD H 
ATOM    511  N3  GUA    16      -0.063   5.108   6.871  1.00  0.00      QUAD N 
ATOM    512  C2  GUA    16      -0.484   3.854   6.895  1.00  0.00      QUAD C 
ATOM    513  N1  GUA    16       0.330   2.776   7.143  1.00  0.00      QUAD N 
ATOM    514  H1  GUA    16      -0.105   1.842   7.139  0.00  0.00      QUAD H 
ATOM    515  C6  GUA    16       1.695   2.850   7.399  1.00  0.00      QUAD C 
ATOM    516  O6  GUA    16       2.339   1.815   7.611  1.00  0.00      QUAD O 
ATOM    517  C5  GUA    16       2.160   4.189   7.376  1.00  0.00      QUAD C 
ATOM    518  N7  GUA    16       3.434   4.705   7.577  1.00  0.00      QUAD N 
ATOM    519  C8  GUA    16       3.288   5.994   7.440  1.00  0.00      QUAD C 
ATOM    520  H8  GUA    16       4.174   6.438   7.573  0.00  0.00      QUAD H 
ATOM    521  C2' GUA    16       1.794   8.765   8.101  1.00  0.00      QUAD C 
ATOM    522 H2'' GUA    16       2.715   8.527   8.669  0.00  0.00      QUAD H 
ATOM    523  H2' GUA    16       0.922   8.762   8.786  0.00  0.00      QUAD H 
END
