# Supplementary material for: Molecular models for intrastrand DNA G-quadruplexes
Source: BMC Struct Biol. 2009 Oct 7;9:64. doi: 10.1186/1472-6807-9-64 (PMC2768733; doi:10.1186/1472-6807-9-64)
Supplement: Additional file 1 — Models for intrastrand G-quadruplexes. The name of the file contains all topology information. Each field is separated by the underscore character. The notation here follows Webba da Silva [56]. The first field indicates the glycosidic bond conformation in the first G-quadruplex strand a stands for anti and s stands for syn. The second field indicates the loop topology by letters p (parallel), l (lateral) and d (diagonal) preceded by + or - sign to indicate clockwise or anti clockwise rotation when the first strand is progressing towards the viewer. Similarly, the third field indicates the parallel or antiparallel (a/p) strand polarity with reference to the first strand. The order is according to the position in the quadruplex (rotating anti-clockwise with the first strand progressing towards the viewer), and in general not according to sequence order. The next three fields indicate loop lengths. The .nrg files contain the energy as ouput by the program NAMD [81]. The total energy is reported in the twelfth field. The .fas files contain the sequence of the representative model. [file 1472-6807-9-64-S1.TGZ › representative_G4_models/saa_-p-p-l_ppa_3_2_4.pdb]

REMARK  FINAL COORDINATES WRITTEN BY NAMD AT TIMESTEP 300
ATOM      1  H5T GUA     1      -5.662   3.934   3.892  0.00  0.00      QUAD H 
ATOM      2  O5' GUA     1      -5.101   4.656   3.600  1.00  0.00      QUAD O 
ATOM      3  C5' GUA     1      -5.182   4.661   2.180  1.00  0.00      QUAD C 
ATOM      4  H5' GUA     1      -6.168   5.079   1.879  0.00  0.00      QUAD H 
ATOM      5 H5'' GUA     1      -5.121   3.610   1.823  0.00  0.00      QUAD H 
ATOM      6  C4' GUA     1      -4.079   5.495   1.563  1.00  0.00      QUAD C 
ATOM      7  H4' GUA     1      -4.033   6.511   2.008  0.00  0.00      QUAD H 
ATOM      8  O4' GUA     1      -2.793   4.847   1.769  1.00  0.00      QUAD O 
ATOM      9  C1' GUA     1      -2.045   5.038   0.585  1.00  0.00      QUAD C 
ATOM     10  H1' GUA     1      -1.731   6.113   0.579  0.00  0.00      QUAD H 
ATOM     11  N9  GUA     1      -0.875   4.156   0.549  1.00  0.00      QUAD N 
ATOM     12  C4  GUA     1      -0.699   2.793   0.567  1.00  0.00      QUAD C 
ATOM     13  N2  GUA     1      -2.025  -0.408   0.812  1.00  0.00      QUAD N 
ATOM     14  H21 GUA     1      -1.777  -1.387   0.809  0.00  0.00      QUAD H 
ATOM     15  H22 GUA     1      -3.005  -0.192   0.922  0.00  0.00      QUAD H 
ATOM     16  N3  GUA     1      -1.672   1.869   0.708  1.00  0.00      QUAD N 
ATOM     17  C2  GUA     1      -1.192   0.637   0.685  1.00  0.00      QUAD C 
ATOM     18  N1  GUA     1       0.140   0.334   0.537  1.00  0.00      QUAD N 
ATOM     19  H1  GUA     1       0.402  -0.662   0.534  0.00  0.00      QUAD H 
ATOM     20  C6  GUA     1       1.158   1.270   0.391  1.00  0.00      QUAD C 
ATOM     21  O6  GUA     1       2.329   0.890   0.264  1.00  0.00      QUAD O 
ATOM     22  C5  GUA     1       0.658   2.596   0.413  1.00  0.00      QUAD C 
ATOM     23  N7  GUA     1       1.320   3.811   0.301  1.00  0.00      QUAD N 
ATOM     24  C8  GUA     1       0.374   4.706   0.387  1.00  0.00      QUAD C 
ATOM     25  H8  GUA     1       0.780   5.617   0.314  0.00  0.00      QUAD H 
ATOM     26  C2' GUA     1      -3.070   4.789  -0.513  1.00  0.00      QUAD C 
ATOM     27 H2'' GUA     1      -3.360   3.717  -0.555  0.00  0.00      QUAD H 
ATOM     28  H2' GUA     1      -2.721   5.106  -1.506  0.00  0.00      QUAD H 
ATOM     29  C3' GUA     1      -4.243   5.606   0.027  1.00  0.00      QUAD C 
ATOM     30  H3' GUA     1      -5.208   5.124  -0.256  0.00  0.00      QUAD H 
ATOM     31  O3' GUA     1      -4.212   6.965  -0.412  1.00  0.00      QUAD O 
ATOM     32  P   GUA     2      -4.512   7.316  -1.930  1.00  0.00      QUAD P 
ATOM     33  O1P GUA     2      -5.014   6.117  -2.639  0.00  0.00      QUAD O 
ATOM     34  O2P GUA     2      -5.358   8.530  -1.973  0.00  0.00      QUAD O 
ATOM     35  O5' GUA     2      -3.067   7.666  -2.468  1.00  0.00      QUAD O 
ATOM     36  C5' GUA     2      -2.401   8.806  -1.898  1.00  0.00      QUAD C 
ATOM     37  H5' GUA     2      -2.385   8.767  -0.785  0.00  0.00      QUAD H 
ATOM     38 H5'' GUA     2      -2.915   9.747  -2.209  0.00  0.00      QUAD H 
ATOM     39  C4' GUA     2      -0.960   8.881  -2.391  1.00  0.00      QUAD C 
ATOM     40  H4' GUA     2      -0.436   9.736  -1.910  0.00  0.00      QUAD H 
ATOM     41  O4' GUA     2      -0.220   7.669  -2.055  1.00  0.00      QUAD O 
ATOM     42  C1' GUA     2       0.422   7.145  -3.213  1.00  0.00      QUAD C 
ATOM     43  H1' GUA     2       1.455   7.564  -3.207  0.00  0.00      QUAD H 
ATOM     44  N9  GUA     2       0.426   5.668  -3.153  1.00  0.00      QUAD N 
ATOM     45  C4  GUA     2       1.511   4.831  -3.255  1.00  0.00      QUAD C 
ATOM     46  N2  GUA     2       4.947   4.374  -3.474  1.00  0.00      QUAD N 
ATOM     47  H21 GUA     2       5.664   3.667  -3.548  0.00  0.00      QUAD H 
ATOM     48  H22 GUA     2       5.261   5.334  -3.447  0.00  0.00      QUAD H 
ATOM     49  N3  GUA     2       2.804   5.211  -3.313  1.00  0.00      QUAD N 
ATOM     50  C2  GUA     2       3.622   4.176  -3.408  1.00  0.00      QUAD C 
ATOM     51  N1  GUA     2       3.203   2.869  -3.445  1.00  0.00      QUAD N 
ATOM     52  H1  GUA     2       3.928   2.141  -3.522  0.00  0.00      QUAD H 
ATOM     53  C6  GUA     2       1.877   2.454  -3.387  1.00  0.00      QUAD C 
ATOM     54  O6  GUA     2       1.607   1.247  -3.428  1.00  0.00      QUAD O 
ATOM     55  C5  GUA     2       0.989   3.554  -3.285  1.00  0.00      QUAD C 
ATOM     56  N7  GUA     2      -0.397   3.589  -3.203  1.00  0.00      QUAD N 
ATOM     57  C8  GUA     2      -0.686   4.860  -3.127  1.00  0.00      QUAD C 
ATOM     58  H8  GUA     2      -1.679   4.965  -3.065  0.00  0.00      QUAD H 
ATOM     59  C2' GUA     2      -0.361   7.698  -4.414  1.00  0.00      QUAD C 
ATOM     60 H2'' GUA     2      -1.231   7.043  -4.650  0.00  0.00      QUAD H 
ATOM     61  H2' GUA     2       0.272   7.777  -5.318  0.00  0.00      QUAD H 
ATOM     62  C3' GUA     2      -0.891   9.039  -3.917  1.00  0.00      QUAD C 
ATOM     63  H3' GUA     2      -1.934   9.195  -4.281  0.00  0.00      QUAD H 
ATOM     64  O3' GUA     2      -0.063  10.132  -4.290  1.00  0.00      QUAD O 
ATOM     65  P   GUA     3      -0.154  10.723  -5.759  1.00  0.00      QUAD P 
ATOM     66  O1P GUA     3      -1.285  10.112  -6.495  0.00  0.00      QUAD O 
ATOM     67  O2P GUA     3      -0.115  12.200  -5.687  0.00  0.00      QUAD O 
ATOM     68  O5' GUA     3       1.191  10.207  -6.394  1.00  0.00      QUAD O 
ATOM     69  C5' GUA     3       2.429  10.518  -5.733  1.00  0.00      QUAD C 
ATOM     70  H5' GUA     3       2.347  10.547  -4.621  0.00  0.00      QUAD H 
ATOM     71 H5'' GUA     3       2.780  11.520  -6.076  0.00  0.00      QUAD H 
ATOM     72  C4' GUA     3       3.484   9.488  -6.097  1.00  0.00      QUAD C 
ATOM     73  H4' GUA     3       4.399   9.609  -5.480  0.00  0.00      QUAD H 
ATOM     74  O4' GUA     3       2.984   8.127  -5.921  1.00  0.00      QUAD O 
ATOM     75  C1' GUA     3       3.570   7.324  -6.934  1.00  0.00      QUAD C 
ATOM     76  H1' GUA     3       4.644   7.211  -6.648  0.00  0.00      QUAD H 
ATOM     77  N9  GUA     3       2.881   6.005  -7.007  1.00  0.00      QUAD N 
ATOM     78  C4  GUA     3       3.562   4.817  -7.119  1.00  0.00      QUAD C 
ATOM     79  N2  GUA     3       6.559   3.079  -7.376  1.00  0.00      QUAD N 
ATOM     80  H21 GUA     3       6.950   2.151  -7.456  0.00  0.00      QUAD H 
ATOM     81  H22 GUA     3       7.217   3.845  -7.356  0.00  0.00      QUAD H 
ATOM     82  N3  GUA     3       4.902   4.673  -7.193  1.00  0.00      QUAD N 
ATOM     83  C2  GUA     3       5.259   3.404  -7.294  1.00  0.00      QUAD C 
ATOM     84  N1  GUA     3       4.371   2.356  -7.323  1.00  0.00      QUAD N 
ATOM     85  H1  GUA     3       4.761   1.406  -7.405  0.00  0.00      QUAD H 
ATOM     86  C6  GUA     3       2.988   2.481  -7.250  1.00  0.00      QUAD C 
ATOM     87  O6  GUA     3       2.276   1.470  -7.285  1.00  0.00      QUAD O 
ATOM     88  C5  GUA     3       2.590   3.837  -7.140  1.00  0.00      QUAD C 
ATOM     89  N7  GUA     3       1.324   4.400  -7.042  1.00  0.00      QUAD N 
ATOM     90  C8  GUA     3       1.545   5.684  -6.966  1.00  0.00      QUAD C 
ATOM     91  H8  GUA     3       0.669   6.161  -6.893  0.00  0.00      QUAD H 
ATOM     92  C2' GUA     3       3.456   8.218  -8.171  1.00  0.00      QUAD C 
ATOM     93 H2'' GUA     3       2.402   8.249  -8.520  0.00  0.00      QUAD H 
ATOM     94  H2' GUA     3       4.117   7.896  -8.995  0.00  0.00      QUAD H 
ATOM     95  C3' GUA     3       3.831   9.595  -7.590  1.00  0.00      QUAD C 
ATOM     96  H3' GUA     3       3.155  10.347  -8.063  0.00  0.00      QUAD H 
ATOM     97  O3' GUA     3       5.214   9.912  -7.776  1.00  0.00      QUAD O 
ATOM     98  P   THY     4       5.637  11.392  -8.201  1.00  0.00      QUAD P 
ATOM     99  O1P THY     4       7.103  11.401  -8.408  0.00  0.00      QUAD O 
ATOM    100  O2P THY     4       4.803  11.805  -9.352  0.00  0.00      QUAD O 
ATOM    101  O5' THY     4       5.266  12.331  -6.962  1.00  0.00      QUAD O 
ATOM    102  C5' THY     4       6.213  12.644  -5.927  1.00  0.00      QUAD C 
ATOM    103  H5' THY     4       7.269  12.534  -6.271  0.00  0.00      QUAD H 
ATOM    104 H5'' THY     4       6.074  11.925  -5.091  0.00  0.00      QUAD H 
ATOM    105  C4' THY     4       6.054  14.079  -5.357  1.00  0.00      QUAD C 
ATOM    106  H4' THY     4       6.522  14.110  -4.348  0.00  0.00      QUAD H 
ATOM    107  O4' THY     4       6.817  15.009  -6.172  1.00  0.00      QUAD O 
ATOM    108  C1' THY     4       6.006  16.129  -6.566  1.00  0.00      QUAD C 
ATOM    109  H1' THY     4       6.172  16.900  -5.777  0.00  0.00      QUAD H 
ATOM    110  N1  THY     4       6.432  16.590  -7.915  1.00  0.00      QUAD N 
ATOM    111  C6  THY     4       6.564  15.660  -8.922  1.00  0.00      QUAD C 
ATOM    112  H6  THY     4       6.324  14.637  -8.630  0.00  0.00      QUAD H 
ATOM    113  C2  THY     4       6.682  17.935  -8.147  1.00  0.00      QUAD C 
ATOM    114  O2  THY     4       6.575  18.789  -7.263  1.00  0.00      QUAD O 
ATOM    115  N3  THY     4       7.068  18.239  -9.453  1.00  0.00      QUAD N 
ATOM    116  H3  THY     4       7.247  19.212  -9.651  0.00  0.00      QUAD H 
ATOM    117  C4  THY     4       7.236  17.330 -10.510  1.00  0.00      QUAD C 
ATOM    118  O4  THY     4       7.574  17.716 -11.631  1.00  0.00      QUAD O 
ATOM    119  C5  THY     4       6.985  15.951 -10.156  1.00  0.00      QUAD C 
ATOM    120  C5M THY     4       7.180  14.895 -11.189  0.00  0.00      QUAD C 
ATOM    121  H51 THY     4       7.118  13.876 -10.740  0.00  0.00      QUAD H 
ATOM    122  H52 THY     4       8.182  14.987 -11.664  0.00  0.00      QUAD H 
ATOM    123  H53 THY     4       6.406  14.973 -11.985  0.00  0.00      QUAD H 
ATOM    124  C2' THY     4       4.559  15.639  -6.475  1.00  0.00      QUAD C 
ATOM    125 H2'' THY     4       4.273  15.062  -7.381  0.00  0.00      QUAD H 
ATOM    126  H2' THY     4       3.837  16.469  -6.329  0.00  0.00      QUAD H 
ATOM    127  C3' THY     4       4.643  14.713  -5.273  1.00  0.00      QUAD C 
ATOM    128  H3' THY     4       3.868  13.915  -5.358  0.00  0.00      QUAD H 
ATOM    129  O3' THY     4       4.484  15.484  -4.084  1.00  0.00      QUAD O 
ATOM    130  P   THY     5       3.424  15.174  -2.965  1.00  0.00      QUAD P 
ATOM    131  O1P THY     5       2.293  16.118  -3.114  0.00  0.00      QUAD O 
ATOM    132  O2P THY     5       3.115  13.727  -2.949  0.00  0.00      QUAD O 
ATOM    133  O5' THY     5       4.238  15.557  -1.656  1.00  0.00      QUAD O 
ATOM    134  C5' THY     5       5.226  14.629  -1.183  1.00  0.00      QUAD C 
ATOM    135  H5' THY     5       5.815  14.183  -2.020  0.00  0.00      QUAD H 
ATOM    136 H5'' THY     5       4.720  13.798  -0.641  0.00  0.00      QUAD H 
ATOM    137  C4' THY     5       6.215  15.302  -0.222  1.00  0.00      QUAD C 
ATOM    138  H4' THY     5       6.939  14.549   0.144  0.00  0.00      QUAD H 
ATOM    139  O4' THY     5       6.995  16.310  -0.906  1.00  0.00      QUAD O 
ATOM    140  C1' THY     5       6.900  17.561  -0.226  1.00  0.00      QUAD C 
ATOM    141  H1' THY     5       7.784  17.585   0.453  0.00  0.00      QUAD H 
ATOM    142  N1  THY     5       6.919  18.640  -1.242  1.00  0.00      QUAD N 
ATOM    143  C6  THY     5       5.954  18.632  -2.223  1.00  0.00      QUAD C 
ATOM    144  H6  THY     5       5.263  17.791  -2.174  0.00  0.00      QUAD H 
ATOM    145  C2  THY     5       7.894  19.625  -1.199  1.00  0.00      QUAD C 
ATOM    146  O2  THY     5       8.765  19.654  -0.331  1.00  0.00      QUAD O 
ATOM    147  N3  THY     5       7.800  20.572  -2.223  1.00  0.00      QUAD N 
ATOM    148  H3  THY     5       8.498  21.301  -2.219  0.00  0.00      QUAD H 
ATOM    149  C4  THY     5       6.849  20.601  -3.257  1.00  0.00      QUAD C 
ATOM    150  O4  THY     5       6.875  21.485  -4.117  1.00  0.00      QUAD O 
ATOM    151  C5  THY     5       5.879  19.531  -3.209  1.00  0.00      QUAD C 
ATOM    152  C5M THY     5       4.804  19.469  -4.239  0.00  0.00      QUAD C 
ATOM    153  H51 THY     5       4.179  18.555  -4.121  0.00  0.00      QUAD H 
ATOM    154  H52 THY     5       5.234  19.445  -5.263  0.00  0.00      QUAD H 
ATOM    155  H53 THY     5       4.133  20.353  -4.164  0.00  0.00      QUAD H 
ATOM    156  C2' THY     5       5.625  17.478   0.624  1.00  0.00      QUAD C 
ATOM    157 H2'' THY     5       4.732  17.728   0.011  0.00  0.00      QUAD H 
ATOM    158  H2' THY     5       5.655  18.146   1.506  0.00  0.00      QUAD H 
ATOM    159  C3' THY     5       5.586  16.003   0.992  1.00  0.00      QUAD C 
ATOM    160  H3' THY     5       4.524  15.678   1.097  0.00  0.00      QUAD H 
ATOM    161  O3' THY     5       6.332  15.774   2.189  1.00  0.00      QUAD O 
ATOM    162  P   ADE     6       5.896  14.639   3.203  1.00  0.00      QUAD P 
ATOM    163  O1P ADE     6       7.028  14.381   4.122  0.00  0.00      QUAD O 
ATOM    164  O2P ADE     6       4.605  15.021   3.817  0.00  0.00      QUAD O 
ATOM    165  O5' ADE     6       5.659  13.385   2.262  1.00  0.00      QUAD O 
ATOM    166  C5' ADE     6       6.416  12.178   2.448  1.00  0.00      QUAD C 
ATOM    167  H5' ADE     6       5.975  11.589   3.284  0.00  0.00      QUAD H 
ATOM    168 H5'' ADE     6       7.483  12.394   2.690  0.00  0.00      QUAD H 
ATOM    169  C4' ADE     6       6.387  11.311   1.181  1.00  0.00      QUAD C 
ATOM    170  H4' ADE     6       5.359  10.915   1.022  0.00  0.00      QUAD H 
ATOM    171  O4' ADE     6       6.729  12.076   0.000  1.00  0.00      QUAD O 
ATOM    172  C1' ADE     6       7.925  11.593  -0.616  1.00  0.00      QUAD C 
ATOM    173  H1' ADE     6       7.585  10.975  -1.477  0.00  0.00      QUAD H 
ATOM    174  N9  ADE     6       8.678  12.770  -1.082  1.00  0.00      QUAD N 
ATOM    175  C5  ADE     6       9.723  14.716  -1.299  1.00  0.00      QUAD C 
ATOM    176  N7  ADE     6       9.336  14.330  -2.555  1.00  0.00      QUAD N 
ATOM    177  C8  ADE     6       8.715  13.194  -2.388  1.00  0.00      QUAD C 
ATOM    178  H8  ADE     6       8.259  12.612  -3.190  0.00  0.00      QUAD H 
ATOM    179  N1  ADE     6      10.607  15.972   0.479  1.00  0.00      QUAD N 
ATOM    180  C2  ADE     6      10.252  14.935   1.253  1.00  0.00      QUAD C 
ATOM    181  H2  ADE     6      10.508  15.048   2.306  0.00  0.00      QUAD H 
ATOM    182  N3  ADE     6       9.602  13.803   0.947  1.00  0.00      QUAD N 
ATOM    183  C4  ADE     6       9.348  13.748  -0.369  1.00  0.00      QUAD C 
ATOM    184  C6  ADE     6      10.327  15.911  -0.862  1.00  0.00      QUAD C 
ATOM    185  N6  ADE     6      10.530  16.926  -1.758  1.00  0.00      QUAD N 
ATOM    186  H61 ADE     6      10.845  17.825  -1.457  0.00  0.00      QUAD H 
ATOM    187  H62 ADE     6      10.153  16.859  -2.681  0.00  0.00      QUAD H 
ATOM    188  C2' ADE     6       8.603  10.680   0.414  1.00  0.00      QUAD C 
ATOM    189 H2'' ADE     6       9.278  11.245   1.088  0.00  0.00      QUAD H 
ATOM    190  H2' ADE     6       9.181   9.870  -0.074  0.00  0.00      QUAD H 
ATOM    191  C3' ADE     6       7.411  10.172   1.218  1.00  0.00      QUAD C 
ATOM    192  H3' ADE     6       7.733  10.019   2.278  0.00  0.00      QUAD H 
ATOM    193  O3' ADE     6       6.875   8.989   0.627  1.00  0.00      QUAD O 
ATOM    194  P   GUA     7       6.354   7.858   1.589  1.00  0.00      QUAD P 
ATOM    195  O1P GUA     7       5.580   8.463   2.699  0.00  0.00      QUAD O 
ATOM    196  O2P GUA     7       5.671   6.826   0.777  0.00  0.00      QUAD O 
ATOM    197  O5' GUA     7       7.748   7.337   2.140  1.00  0.00      QUAD O 
ATOM    198  C5' GUA     7       8.176   5.994   1.927  1.00  0.00      QUAD C 
ATOM    199  H5' GUA     7       7.440   5.393   1.360  0.00  0.00      QUAD H 
ATOM    200 H5'' GUA     7       8.256   5.505   2.921  0.00  0.00      QUAD H 
ATOM    201  C4' GUA     7       9.545   5.908   1.228  1.00  0.00      QUAD C 
ATOM    202  H4' GUA     7      10.339   6.280   1.909  0.00  0.00      QUAD H 
ATOM    203  O4' GUA     7       9.772   4.513   0.940  1.00  0.00      QUAD O 
ATOM    204  C1' GUA     7       9.563   4.251  -0.460  1.00  0.00      QUAD C 
ATOM    205  H1' GUA     7      10.574   4.045  -0.835  0.00  0.00      QUAD H 
ATOM    206  N9  GUA     7       8.764   3.026  -0.552  1.00  0.00      QUAD N 
ATOM    207  C4  GUA     7       7.410   2.853  -0.388  1.00  0.00      QUAD C 
ATOM    208  N2  GUA     7       4.225   4.198  -0.053  1.00  0.00      QUAD N 
ATOM    209  H21 GUA     7       3.253   3.951   0.067  0.00  0.00      QUAD H 
ATOM    210  H22 GUA     7       4.436   5.184  -0.105  0.00  0.00      QUAD H 
ATOM    211  N3  GUA     7       6.489   3.836  -0.307  1.00  0.00      QUAD N 
ATOM    212  C2  GUA     7       5.266   3.357  -0.151  1.00  0.00      QUAD C 
ATOM    213  N1  GUA     7       4.970   2.017  -0.078  1.00  0.00      QUAD N 
ATOM    214  H1  GUA     7       3.981   1.756   0.046  0.00  0.00      QUAD H 
ATOM    215  C6  GUA     7       5.903   0.989  -0.159  1.00  0.00      QUAD C 
ATOM    216  O6  GUA     7       5.530  -0.188  -0.082  1.00  0.00      QUAD O 
ATOM    217  C5  GUA     7       7.219   1.488  -0.327  1.00  0.00      QUAD C 
ATOM    218  N7  GUA     7       8.429   0.817  -0.451  1.00  0.00      QUAD N 
ATOM    219  C8  GUA     7       9.315   1.767  -0.582  1.00  0.00      QUAD C 
ATOM    220  H8  GUA     7      10.222   1.356  -0.678  0.00  0.00      QUAD H 
ATOM    221  C2' GUA     7       9.036   5.562  -1.076  1.00  0.00      QUAD C 
ATOM    222 H2'' GUA     7       7.947   5.687  -0.939  0.00  0.00      QUAD H 
ATOM    223  H2' GUA     7       9.245   5.681  -2.151  0.00  0.00      QUAD H 
ATOM    224  C3' GUA     7       9.698   6.576  -0.159  1.00  0.00      QUAD C 
ATOM    225  H3' GUA     7       9.145   7.541  -0.166  0.00  0.00      QUAD H 
ATOM    226  O3' GUA     7      11.072   6.826  -0.448  1.00  0.00      QUAD O 
ATOM    227  P   GUA     8      11.851   6.866  -1.821  1.00  0.00      QUAD P 
ATOM    228  O1P GUA     8      11.131   7.774  -2.737  0.00  0.00      QUAD O 
ATOM    229  O2P GUA     8      13.261   7.207  -1.521  0.00  0.00      QUAD O 
ATOM    230  O5' GUA     8      11.798   5.391  -2.440  1.00  0.00      QUAD O 
ATOM    231  C5' GUA     8      12.764   4.413  -2.022  1.00  0.00      QUAD C 
ATOM    232  H5' GUA     8      12.675   4.240  -0.927  0.00  0.00      QUAD H 
ATOM    233 H5'' GUA     8      13.799   4.781  -2.220  0.00  0.00      QUAD H 
ATOM    234  C4' GUA     8      12.610   3.052  -2.754  1.00  0.00      QUAD C 
ATOM    235  H4' GUA     8      13.327   2.337  -2.292  0.00  0.00      QUAD H 
ATOM    236  O4' GUA     8      11.286   2.446  -2.611  1.00  0.00      QUAD O 
ATOM    237  C1' GUA     8      10.853   1.859  -3.856  1.00  0.00      QUAD C 
ATOM    238  H1' GUA     8      11.337   0.859  -3.925  0.00  0.00      QUAD H 
ATOM    239  N9  GUA     8       9.344   1.746  -3.852  1.00  0.00      QUAD N 
ATOM    240  C4  GUA     8       8.504   0.658  -3.854  1.00  0.00      QUAD C 
ATOM    241  N2  GUA     8       8.039  -2.781  -3.987  1.00  0.00      QUAD N 
ATOM    242  H21 GUA     8       7.331  -3.501  -3.979  0.00  0.00      QUAD H 
ATOM    243  H22 GUA     8       8.997  -3.092  -4.056  0.00  0.00      QUAD H 
ATOM    244  N3  GUA     8       8.881  -0.635  -3.937  1.00  0.00      QUAD N 
ATOM    245  C2  GUA     8       7.844  -1.455  -3.915  1.00  0.00      QUAD C 
ATOM    246  N1  GUA     8       6.539  -1.040  -3.820  1.00  0.00      QUAD N 
ATOM    247  H1  GUA     8       5.810  -1.767  -3.812  0.00  0.00      QUAD H 
ATOM    248  C6  GUA     8       6.128   0.286  -3.734  1.00  0.00      QUAD C 
ATOM    249  O6  GUA     8       4.922   0.553  -3.652  1.00  0.00      QUAD O 
ATOM    250  C5  GUA     8       7.230   1.177  -3.756  1.00  0.00      QUAD C 
ATOM    251  N7  GUA     8       7.268   2.564  -3.694  1.00  0.00      QUAD N 
ATOM    252  C8  GUA     8       8.539   2.857  -3.753  1.00  0.00      QUAD C 
ATOM    253  H8  GUA     8       8.646   3.850  -3.712  0.00  0.00      QUAD H 
ATOM    254  C2' GUA     8      11.471   2.815  -4.887  1.00  0.00      QUAD C 
ATOM    255 H2'' GUA     8      10.899   3.770  -4.912  0.00  0.00      QUAD H 
ATOM    256  H2' GUA     8      11.498   2.391  -5.905  0.00  0.00      QUAD H 
ATOM    257  C3' GUA     8      12.857   3.103  -4.266  1.00  0.00      QUAD C 
ATOM    258  H3' GUA     8      13.196   4.131  -4.533  0.00  0.00      QUAD H 
ATOM    259  O3' GUA     8      13.845   2.148  -4.632  1.00  0.00      QUAD O 
ATOM    260  P   GUA     9      14.380   1.981  -6.101  1.00  0.00      QUAD P 
ATOM    261  O1P GUA     9      14.074   3.193  -6.894  0.00  0.00      QUAD O 
ATOM    262  O2P GUA     9      15.797   1.557  -6.040  0.00  0.00      QUAD O 
ATOM    263  O5' GUA     9      13.493   0.770  -6.626  1.00  0.00      QUAD O 
ATOM    264  C5' GUA     9      13.534  -0.447  -5.860  1.00  0.00      QUAD C 
ATOM    265  H5' GUA     9      13.005  -0.316  -4.890  0.00  0.00      QUAD H 
ATOM    266 H5'' GUA     9      14.586  -0.725  -5.639  0.00  0.00      QUAD H 
ATOM    267  C4' GUA     9      12.933  -1.634  -6.622  1.00  0.00      QUAD C 
ATOM    268  H4' GUA     9      13.278  -2.589  -6.163  0.00  0.00      QUAD H 
ATOM    269  O4' GUA     9      11.490  -1.601  -6.527  1.00  0.00      QUAD O 
ATOM    270  C1' GUA     9      10.929  -1.667  -7.835  1.00  0.00      QUAD C 
ATOM    271  H1' GUA     9      10.854  -2.755  -8.070  0.00  0.00      QUAD H 
ATOM    272  N9  GUA     9       9.608  -1.031  -7.798  1.00  0.00      QUAD N 
ATOM    273  C4  GUA     9       8.416  -1.715  -7.788  1.00  0.00      QUAD C 
ATOM    274  N2  GUA     9       6.668  -4.714  -7.907  1.00  0.00      QUAD N 
ATOM    275  H21 GUA     9       5.738  -5.107  -7.889  0.00  0.00      QUAD H 
ATOM    276  H22 GUA     9       7.433  -5.369  -7.987  0.00  0.00      QUAD H 
ATOM    277  N3  GUA     9       8.268  -3.054  -7.872  1.00  0.00      QUAD N 
ATOM    278  C2  GUA     9       6.997  -3.415  -7.836  1.00  0.00      QUAD C 
ATOM    279  N1  GUA     9       5.951  -2.531  -7.727  1.00  0.00      QUAD N 
ATOM    280  H1  GUA     9       4.999  -2.923  -7.708  0.00  0.00      QUAD H 
ATOM    281  C6  GUA     9       6.080  -1.149  -7.640  1.00  0.00      QUAD C 
ATOM    282  O6  GUA     9       5.070  -0.441  -7.545  1.00  0.00      QUAD O 
ATOM    283  C5  GUA     9       7.439  -0.748  -7.677  1.00  0.00      QUAD C 
ATOM    284  N7  GUA     9       8.007   0.518  -7.618  1.00  0.00      QUAD N 
ATOM    285  C8  GUA     9       9.292   0.302  -7.693  1.00  0.00      QUAD C 
ATOM    286  H8  GUA     9       9.772   1.178  -7.656  0.00  0.00      QUAD H 
ATOM    287  C2' GUA     9      11.974  -1.046  -8.753  1.00  0.00      QUAD C 
ATOM    288 H2'' GUA     9      11.987   0.062  -8.645  0.00  0.00      QUAD H 
ATOM    289  H2' GUA     9      11.820  -1.303  -9.817  0.00  0.00      QUAD H 
ATOM    290  C3' GUA     9      13.237  -1.634  -8.130  1.00  0.00      QUAD C 
ATOM    291  H3' GUA     9      14.106  -0.961  -8.296  0.00  0.00      QUAD H 
ATOM    292  O3' GUA     9      13.510  -2.954  -8.604  1.00  0.00      QUAD O 
ATOM    293  P   THY    10      14.223  -3.208  -9.990  1.00  0.00      QUAD P 
ATOM    294  O1P THY    10      14.797  -4.573  -9.987  0.00  0.00      QUAD O 
ATOM    295  O2P THY    10      13.286  -2.885 -11.091  0.00  0.00      QUAD O 
ATOM    296  O5' THY    10      15.377  -2.125  -9.967  1.00  0.00      QUAD O 
ATOM    297  C5' THY    10      16.756  -2.463  -9.839  1.00  0.00      QUAD C 
ATOM    298  H5' THY    10      17.337  -1.521  -9.959  0.00  0.00      QUAD H 
ATOM    299 H5'' THY    10      17.062  -3.138 -10.670  0.00  0.00      QUAD H 
ATOM    300  C4' THY    10      17.135  -3.097  -8.489  1.00  0.00      QUAD C 
ATOM    301  H4' THY    10      16.643  -4.086  -8.368  0.00  0.00      QUAD H 
ATOM    302  O4' THY    10      18.568  -3.324  -8.503  1.00  0.00      QUAD O 
ATOM    303  C1' THY    10      19.212  -2.516  -7.513  1.00  0.00      QUAD C 
ATOM    304  H1' THY    10      19.382  -3.209  -6.657  0.00  0.00      QUAD H 
ATOM    305  N1  THY    10      20.469  -1.960  -8.067  1.00  0.00      QUAD N 
ATOM    306  C6  THY    10      20.416  -1.114  -9.154  1.00  0.00      QUAD C 
ATOM    307  H6  THY    10      19.417  -0.969  -9.568  0.00  0.00      QUAD H 
ATOM    308  C2  THY    10      21.671  -2.259  -7.447  1.00  0.00      QUAD C 
ATOM    309  O2  THY    10      21.737  -2.982  -6.455  1.00  0.00      QUAD O 
ATOM    310  N3  THY    10      22.787  -1.665  -8.035  1.00  0.00      QUAD N 
ATOM    311  H3  THY    10      23.673  -1.864  -7.596  0.00  0.00      QUAD H 
ATOM    312  C4  THY    10      22.795  -0.804  -9.143  1.00  0.00      QUAD C 
ATOM    313  O4  THY    10      23.850  -0.330  -9.571  1.00  0.00      QUAD O 
ATOM    314  C5  THY    10      21.492  -0.543  -9.709  1.00  0.00      QUAD C 
ATOM    315  C5M THY    10      21.417   0.350 -10.902  0.00  0.00      QUAD C 
ATOM    316  H51 THY    10      20.366   0.514 -11.230  0.00  0.00      QUAD H 
ATOM    317  H52 THY    10      21.973  -0.091 -11.759  0.00  0.00      QUAD H 
ATOM    318  H53 THY    10      21.862   1.345 -10.677  0.00  0.00      QUAD H 
ATOM    319  C2' THY    10      18.188  -1.467  -7.075  1.00  0.00      QUAD C 
ATOM    320 H2'' THY    10      18.178  -0.615  -7.791  0.00  0.00      QUAD H 
ATOM    321  H2' THY    10      18.406  -1.057  -6.074  0.00  0.00      QUAD H 
ATOM    322  C3' THY    10      16.881  -2.231  -7.231  1.00  0.00      QUAD C 
ATOM    323  H3' THY    10      16.047  -1.525  -7.436  0.00  0.00      QUAD H 
ATOM    324  O3' THY    10      16.537  -3.043  -6.108  1.00  0.00      QUAD O 
ATOM    325  P   THY    11      16.599  -2.659  -4.583  1.00  0.00      QUAD P 
ATOM    326  O1P THY    11      17.722  -3.395  -3.960  0.00  0.00      QUAD O 
ATOM    327  O2P THY    11      16.575  -1.191  -4.409  0.00  0.00      QUAD O 
ATOM    328  O5' THY    11      15.243  -3.268  -4.060  1.00  0.00      QUAD O 
ATOM    329  C5' THY    11      14.433  -2.602  -3.073  1.00  0.00      QUAD C 
ATOM    330  H5' THY    11      13.682  -1.974  -3.597  0.00  0.00      QUAD H 
ATOM    331 H5'' THY    11      15.029  -1.937  -2.404  0.00  0.00      QUAD H 
ATOM    332  C4' THY    11      13.679  -3.592  -2.179  1.00  0.00      QUAD C 
ATOM    333  H4' THY    11      12.789  -3.094  -1.731  0.00  0.00      QUAD H 
ATOM    334  O4' THY    11      13.245  -4.779  -2.924  1.00  0.00      QUAD O 
ATOM    335  C1' THY    11      13.948  -5.935  -2.437  1.00  0.00      QUAD C 
ATOM    336  H1' THY    11      13.239  -6.391  -1.719  0.00  0.00      QUAD H 
ATOM    337  N1  THY    11      14.264  -6.890  -3.528  1.00  0.00      QUAD N 
ATOM    338  C6  THY    11      14.409  -6.458  -4.833  1.00  0.00      QUAD C 
ATOM    339  H6  THY    11      14.330  -5.378  -4.953  0.00  0.00      QUAD H 
ATOM    340  C2  THY    11      14.445  -8.225  -3.206  1.00  0.00      QUAD C 
ATOM    341  O2  THY    11      14.385  -8.624  -2.040  1.00  0.00      QUAD O 
ATOM    342  N3  THY    11      14.698  -9.069  -4.289  1.00  0.00      QUAD N 
ATOM    343  H3  THY    11      14.780 -10.054  -4.080  0.00  0.00      QUAD H 
ATOM    344  C4  THY    11      14.763  -8.688  -5.642  1.00  0.00      QUAD C 
ATOM    345  O4  THY    11      14.887  -9.531  -6.535  1.00  0.00      QUAD O 
ATOM    346  C5  THY    11      14.673  -7.265  -5.869  1.00  0.00      QUAD C 
ATOM    347  C5M THY    11      14.805  -6.760  -7.262  0.00  0.00      QUAD C 
ATOM    348  H51 THY    11      14.825  -5.647  -7.302  0.00  0.00      QUAD H 
ATOM    349  H52 THY    11      13.948  -7.107  -7.879  0.00  0.00      QUAD H 
ATOM    350  H53 THY    11      15.744  -7.134  -7.728  0.00  0.00      QUAD H 
ATOM    351  C2' THY    11      15.150  -5.418  -1.620  1.00  0.00      QUAD C 
ATOM    352 H2'' THY    11      15.994  -5.143  -2.306  0.00  0.00      QUAD H 
ATOM    353  H2' THY    11      15.524  -6.165  -0.894  0.00  0.00      QUAD H 
ATOM    354  C3' THY    11      14.516  -4.150  -1.016  1.00  0.00      QUAD C 
ATOM    355  H3' THY    11      15.308  -3.417  -0.739  0.00  0.00      QUAD H 
ATOM    356  O3' THY    11      13.686  -4.348   0.110  1.00  0.00      QUAD O 
ATOM    357  P   GUA    12      13.798  -5.174   1.433  1.00  0.00      QUAD P 
ATOM    358  O1P GUA    12      14.988  -6.056   1.428  1.00  0.00      QUAD O 
ATOM    359  O2P GUA    12      13.625  -4.264   2.583  1.00  0.00      QUAD O 
ATOM    360  O5' GUA    12      12.460  -6.019   1.322  1.00  0.00      QUAD O 
ATOM    361  C5' GUA    12      12.419  -7.389   0.929  1.00  0.00      QUAD C 
ATOM    362  H5' GUA    12      12.635  -8.001   1.837  0.00  0.00      QUAD H 
ATOM    363 H5'' GUA    12      13.189  -7.620   0.162  0.00  0.00      QUAD H 
ATOM    364  C4' GUA    12      11.053  -7.888   0.388  1.00  0.00      QUAD C 
ATOM    365  H4' GUA    12      10.832  -8.841   0.901  0.00  0.00      QUAD H 
ATOM    366  O4' GUA    12       9.924  -7.009   0.678  1.00  0.00      QUAD O 
ATOM    367  C1' GUA    12       8.916  -7.443  -0.241  1.00  0.00      QUAD C 
ATOM    368  H1' GUA    12       8.726  -8.516  -0.003  0.00  0.00      QUAD H 
ATOM    369  N9  GUA    12       7.673  -6.672  -0.151  1.00  0.00      QUAD N 
ATOM    370  C4  GUA    12       7.497  -5.309  -0.169  1.00  0.00      QUAD C 
ATOM    371  N2  GUA    12       8.822  -2.108  -0.416  1.00  0.00      QUAD N 
ATOM    372  H21 GUA    12       8.573  -1.129  -0.415  0.00  0.00      QUAD H 
ATOM    373  H22 GUA    12       9.803  -2.324  -0.526  0.00  0.00      QUAD H 
ATOM    374  N3  GUA    12       8.470  -4.384  -0.308  1.00  0.00      QUAD N 
ATOM    375  C2  GUA    12       7.990  -3.153  -0.287  1.00  0.00      QUAD C 
ATOM    376  N1  GUA    12       6.658  -2.850  -0.139  1.00  0.00      QUAD N 
ATOM    377  H1  GUA    12       6.396  -1.854  -0.136  0.00  0.00      QUAD H 
ATOM    378  C6  GUA    12       5.640  -3.786   0.007  1.00  0.00      QUAD C 
ATOM    379  O6  GUA    12       4.469  -3.406   0.134  1.00  0.00      QUAD O 
ATOM    380  C5  GUA    12       6.140  -5.112  -0.015  1.00  0.00      QUAD C 
ATOM    381  N7  GUA    12       5.478  -6.327   0.097  1.00  0.00      QUAD N 
ATOM    382  C8  GUA    12       6.424  -7.222   0.011  1.00  0.00      QUAD C 
ATOM    383  H8  GUA    12       6.018  -8.133   0.084  0.00  0.00      QUAD H 
ATOM    384  C2' GUA    12       9.669  -7.312  -1.546  1.00  0.00      QUAD C 
ATOM    385 H2'' GUA    12       9.976  -6.260  -1.735  0.00  0.00      QUAD H 
ATOM    386  H2' GUA    12       9.082  -7.671  -2.409  0.00  0.00      QUAD H 
ATOM    387  C3' GUA    12      10.903  -8.140  -1.156  1.00  0.00      QUAD C 
ATOM    388  H3' GUA    12      11.793  -7.749  -1.688  0.00  0.00      QUAD H 
ATOM    389  O3' GUA    12      10.712  -9.532  -1.436  1.00  0.00      QUAD O 
ATOM    390  P   GUA    13      10.601 -10.118  -2.912  1.00  0.00      QUAD P 
ATOM    391  O1P GUA    13      10.895 -11.566  -2.880  1.00  0.00      QUAD O 
ATOM    392  O2P GUA    13      11.408  -9.296  -3.832  1.00  0.00      QUAD O 
ATOM    393  O5' GUA    13       9.070  -9.907  -3.284  1.00  0.00      QUAD O 
ATOM    394  C5' GUA    13       8.048 -10.643  -2.606  1.00  0.00      QUAD C 
ATOM    395  H5' GUA    13       7.952 -10.296  -1.549  0.00  0.00      QUAD H 
ATOM    396 H5'' GUA    13       8.288 -11.733  -2.602  0.00  0.00      QUAD H 
ATOM    397  C4' GUA    13       6.697 -10.476  -3.328  1.00  0.00      QUAD C 
ATOM    398  H4' GUA    13       5.967 -11.233  -2.962  0.00  0.00      QUAD H 
ATOM    399  O4' GUA    13       6.108  -9.181  -3.009  1.00  0.00      QUAD O 
ATOM    400  C1' GUA    13       5.464  -8.652  -4.166  1.00  0.00      QUAD C 
ATOM    401  H1' GUA    13       4.457  -9.121  -4.232  0.00  0.00      QUAD H 
ATOM    402  N9  GUA    13       5.400  -7.187  -4.042  1.00  0.00      QUAD N 
ATOM    403  C4  GUA    13       4.315  -6.350  -3.940  1.00  0.00      QUAD C 
ATOM    404  N2  GUA    13       0.879  -5.894  -3.719  1.00  0.00      QUAD N 
ATOM    405  H21 GUA    13       0.162  -5.187  -3.643  0.00  0.00      QUAD H 
ATOM    406  H22 GUA    13       0.565  -6.853  -3.746  0.00  0.00      QUAD H 
ATOM    407  N3  GUA    13       3.022  -6.731  -3.884  1.00  0.00      QUAD N 
ATOM    408  C2  GUA    13       2.204  -5.696  -3.787  1.00  0.00      QUAD C 
ATOM    409  N1  GUA    13       2.623  -4.388  -3.750  1.00  0.00      QUAD N 
ATOM    410  H1  GUA    13       1.898  -3.660  -3.673  0.00  0.00      QUAD H 
ATOM    411  C6  GUA    13       3.949  -3.974  -3.808  1.00  0.00      QUAD C 
ATOM    412  O6  GUA    13       4.219  -2.766  -3.767  1.00  0.00      QUAD O 
ATOM    413  C5  GUA    13       4.837  -5.074  -3.910  1.00  0.00      QUAD C 
ATOM    414  N7  GUA    13       6.223  -5.109  -3.992  1.00  0.00      QUAD N 
ATOM    415  C8  GUA    13       6.512  -6.379  -4.068  1.00  0.00      QUAD C 
ATOM    416  H8  GUA    13       7.505  -6.484  -4.130  0.00  0.00      QUAD H 
ATOM    417  C2' GUA    13       6.343  -9.126  -5.323  1.00  0.00      QUAD C 
ATOM    418 H2'' GUA    13       7.260  -8.504  -5.417  0.00  0.00      QUAD H 
ATOM    419  H2' GUA    13       5.794  -9.090  -6.283  0.00  0.00      QUAD H 
ATOM    420  C3' GUA    13       6.756 -10.530  -4.877  1.00  0.00      QUAD C 
ATOM    421  H3' GUA    13       7.804 -10.732  -5.193  0.00  0.00      QUAD H 
ATOM    422  O3' GUA    13       5.891 -11.536  -5.389  1.00  0.00      QUAD O 
ATOM    423  P   GUA    14       5.905 -11.910  -6.926  1.00  0.00      QUAD P 
ATOM    424  O1P GUA    14       5.955 -13.381  -7.053  1.00  0.00      QUAD O 
ATOM    425  O2P GUA    14       6.940 -11.131  -7.643  1.00  0.00      QUAD O 
ATOM    426  O5' GUA    14       4.483 -11.391  -7.380  1.00  0.00      QUAD O 
ATOM    427  C5' GUA    14       3.318 -11.925  -6.733  1.00  0.00      QUAD C 
ATOM    428  H5' GUA    14       3.328 -11.703  -5.641  0.00  0.00      QUAD H 
ATOM    429 H5'' GUA    14       3.260 -13.029  -6.874  0.00  0.00      QUAD H 
ATOM    430  C4' GUA    14       2.062 -11.308  -7.337  1.00  0.00      QUAD C 
ATOM    431  H4' GUA    14       1.171 -11.801  -6.904  0.00  0.00      QUAD H 
ATOM    432  O4' GUA    14       2.003  -9.897  -6.961  1.00  0.00      QUAD O 
ATOM    433  C1' GUA    14       1.871  -9.085  -8.120  1.00  0.00      QUAD C 
ATOM    434  H1' GUA    14       0.774  -8.961  -8.248  0.00  0.00      QUAD H 
ATOM    435  N9  GUA    14       2.542  -7.773  -7.920  1.00  0.00      QUAD N 
ATOM    436  C4  GUA    14       1.862  -6.585  -7.808  1.00  0.00      QUAD C 
ATOM    437  N2  GUA    14      -1.135  -4.847  -7.549  1.00  0.00      QUAD N 
ATOM    438  H21 GUA    14      -1.525  -3.919  -7.468  0.00  0.00      QUAD H 
ATOM    439  H22 GUA    14      -1.793  -5.613  -7.569  0.00  0.00      QUAD H 
ATOM    440  N3  GUA    14       0.522  -6.441  -7.736  1.00  0.00      QUAD N 
ATOM    441  C2  GUA    14       0.164  -5.172  -7.633  1.00  0.00      QUAD C 
ATOM    442  N1  GUA    14       1.052  -4.124  -7.604  1.00  0.00      QUAD N 
ATOM    443  H1  GUA    14       0.662  -3.174  -7.521  0.00  0.00      QUAD H 
ATOM    444  C6  GUA    14       2.435  -4.249  -7.678  1.00  0.00      QUAD C 
ATOM    445  O6  GUA    14       3.148  -3.238  -7.643  1.00  0.00      QUAD O 
ATOM    446  C5  GUA    14       2.833  -5.605  -7.788  1.00  0.00      QUAD C 
ATOM    447  N7  GUA    14       4.099  -6.168  -7.885  1.00  0.00      QUAD N 
ATOM    448  C8  GUA    14       3.879  -7.452  -7.961  1.00  0.00      QUAD C 
ATOM    449  H8  GUA    14       4.755  -7.929  -8.034  0.00  0.00      QUAD H 
ATOM    450  C2' GUA    14       2.408  -9.912  -9.293  1.00  0.00      QUAD C 
ATOM    451 H2'' GUA    14       3.513  -9.806  -9.360  0.00  0.00      QUAD H 
ATOM    452  H2' GUA    14       1.962  -9.606 -10.259  0.00  0.00      QUAD H 
ATOM    453  C3' GUA    14       2.065 -11.343  -8.891  1.00  0.00      QUAD C 
ATOM    454  H3' GUA    14       2.893 -12.019  -9.204  0.00  0.00      QUAD H 
ATOM    455  O3' GUA    14       0.896 -11.836  -9.526  1.00  0.00      QUAD O 
ATOM    456  P   GUA    15      -0.597 -12.074  -9.113  1.00  0.00      QUAD P 
ATOM    457  O1P GUA    15      -1.315 -12.575 -10.307  0.00  0.00      QUAD O 
ATOM    458  O2P GUA    15      -0.642 -12.949  -7.920  0.00  0.00      QUAD O 
ATOM    459  O5' GUA    15      -1.133 -10.641  -8.719  1.00  0.00      QUAD O 
ATOM    460  C5' GUA    15      -2.182  -9.982  -9.449  1.00  0.00      QUAD C 
ATOM    461  H5' GUA    15      -3.023  -9.774  -8.753  0.00  0.00      QUAD H 
ATOM    462 H5'' GUA    15      -2.607 -10.596 -10.277  0.00  0.00      QUAD H 
ATOM    463  C4' GUA    15      -1.678  -8.657 -10.026  1.00  0.00      QUAD C 
ATOM    464  H4' GUA    15      -1.369  -7.954  -9.224  0.00  0.00      QUAD H 
ATOM    465  O4' GUA    15      -0.516  -8.905 -10.872  1.00  0.00      QUAD O 
ATOM    466  C1' GUA    15      -0.865  -8.744 -12.242  1.00  0.00      QUAD C 
ATOM    467  H1' GUA    15       0.041  -8.395 -12.783  0.00  0.00      QUAD H 
ATOM    468  N9  GUA    15      -1.311 -10.062 -12.798  1.00  0.00      QUAD N 
ATOM    469  C4  GUA    15      -2.528 -10.549 -13.281  1.00  0.00      QUAD C 
ATOM    470  N2  GUA    15      -5.949 -10.122 -14.120  1.00  0.00      QUAD N 
ATOM    471  H21 GUA    15      -6.673 -10.680 -14.522  0.00  0.00      QUAD H 
ATOM    472  H22 GUA    15      -6.156  -9.159 -13.944  0.00  0.00      QUAD H 
ATOM    473  N3  GUA    15      -3.695  -9.877 -13.385  1.00  0.00      QUAD N 
ATOM    474  C2  GUA    15      -4.705 -10.626 -13.884  1.00  0.00      QUAD C 
ATOM    475  N1  GUA    15      -4.521 -11.970 -14.226  1.00  0.00      QUAD N 
ATOM    476  H1  GUA    15      -5.319 -12.488 -14.564  0.00  0.00      QUAD H 
ATOM    477  C6  GUA    15      -3.313 -12.696 -14.126  1.00  0.00      QUAD C 
ATOM    478  O6  GUA    15      -3.179 -13.880 -14.443  1.00  0.00      QUAD O 
ATOM    479  C5  GUA    15      -2.278 -11.866 -13.642  1.00  0.00      QUAD C 
ATOM    480  N7  GUA    15      -0.960 -12.185 -13.444  1.00  0.00      QUAD N 
ATOM    481  C8  GUA    15      -0.423 -11.103 -12.950  1.00  0.00      QUAD C 
ATOM    482  H8  GUA    15       0.621 -11.011 -12.653  0.00  0.00      QUAD H 
ATOM    483  C2' GUA    15      -1.886  -7.619 -12.188  1.00  0.00      QUAD C 
ATOM    484 H2'' GUA    15      -2.444  -7.549 -13.134  0.00  0.00      QUAD H 
ATOM    485  H2' GUA    15      -1.365  -6.654 -12.003  0.00  0.00      QUAD H 
ATOM    486  C3' GUA    15      -2.718  -8.009 -10.963  1.00  0.00      QUAD C 
ATOM    487  H3' GUA    15      -3.463  -8.783 -11.230  0.00  0.00      QUAD H 
ATOM    488  O3' GUA    15      -3.307  -6.862 -10.353  1.00  0.00      QUAD O 
ATOM    489  P   THY    16      -4.766  -6.949  -9.723  1.00  0.00      QUAD P 
ATOM    490  O1P THY    16      -5.192  -8.363  -9.602  0.00  0.00      QUAD O 
ATOM    491  O2P THY    16      -4.775  -6.147  -8.480  0.00  0.00      QUAD O 
ATOM    492  O5' THY    16      -5.692  -6.229 -10.790  1.00  0.00      QUAD O 
ATOM    493  C5' THY    16      -6.123  -6.857 -12.006  1.00  0.00      QUAD C 
ATOM    494  H5' THY    16      -7.162  -6.516 -12.214  0.00  0.00      QUAD H 
ATOM    495 H5'' THY    16      -6.148  -7.969 -11.930  0.00  0.00      QUAD H 
ATOM    496  C4' THY    16      -5.221  -6.434 -13.164  1.00  0.00      QUAD C 
ATOM    497  H4' THY    16      -4.224  -6.869 -13.028  0.00  0.00      QUAD H 
ATOM    498  O4' THY    16      -5.698  -6.946 -14.432  1.00  0.00      QUAD O 
ATOM    499  C1' THY    16      -5.259  -6.071 -15.490  1.00  0.00      QUAD C 
ATOM    500  H1' THY    16      -6.190  -5.661 -15.941  0.00  0.00      QUAD H 
ATOM    501  N1  THY    16      -4.423  -6.777 -16.513  1.00  0.00      QUAD N 
ATOM    502  C6  THY    16      -3.755  -7.955 -16.251  1.00  0.00      QUAD C 
ATOM    503  H6  THY    16      -3.858  -8.309 -15.230  0.00  0.00      QUAD H 
ATOM    504  C2  THY    16      -4.196  -6.086 -17.697  1.00  0.00      QUAD C 
ATOM    505  O2  THY    16      -4.679  -4.976 -17.911  1.00  0.00      QUAD O 
ATOM    506  N3  THY    16      -3.368  -6.740 -18.608  1.00  0.00      QUAD N 
ATOM    507  H3  THY    16      -3.184  -6.250 -19.470  0.00  0.00      QUAD H 
ATOM    508  C4  THY    16      -2.725  -7.968 -18.418  1.00  0.00      QUAD C 
ATOM    509  O4  THY    16      -1.994  -8.443 -19.294  1.00  0.00      QUAD O 
ATOM    510  C5  THY    16      -2.983  -8.594 -17.145  1.00  0.00      QUAD C 
ATOM    511  C5M THY    16      -2.244  -9.856 -16.850  0.00  0.00      QUAD C 
ATOM    512  H51 THY    16      -2.637 -10.360 -15.944  0.00  0.00      QUAD H 
ATOM    513  H52 THY    16      -1.162  -9.652 -16.689  0.00  0.00      QUAD H 
ATOM    514  H53 THY    16      -2.339 -10.575 -17.695  0.00  0.00      QUAD H 
ATOM    515  C2' THY    16      -4.496  -4.939 -14.801  1.00  0.00      QUAD C 
ATOM    516 H2'' THY    16      -4.699  -3.991 -15.325  0.00  0.00      QUAD H 
ATOM    517  H2' THY    16      -3.402  -5.147 -14.797  0.00  0.00      QUAD H 
ATOM    518  C3' THY    16      -5.051  -4.931 -13.391  1.00  0.00      QUAD C 
ATOM    519  H3' THY    16      -6.043  -4.436 -13.313  0.00  0.00      QUAD H 
ATOM    520  O3' THY    16      -4.093  -4.418 -12.468  1.00  0.00      QUAD O 
ATOM    521  P   THY    17      -3.867  -2.860 -12.317  1.00  0.00      QUAD P 
ATOM    522  O1P THY    17      -5.189  -2.192 -12.312  0.00  0.00      QUAD O 
ATOM    523  O2P THY    17      -2.989  -2.632 -11.147  0.00  0.00      QUAD O 
ATOM    524  O5' THY    17      -3.056  -2.477 -13.628  1.00  0.00      QUAD O 
ATOM    525  C5' THY    17      -3.605  -1.565 -14.594  1.00  0.00      QUAD C 
ATOM    526  H5' THY    17      -4.369  -0.876 -14.161  0.00  0.00      QUAD H 
ATOM    527 H5'' THY    17      -4.097  -2.133 -15.408  0.00  0.00      QUAD H 
ATOM    528  C4' THY    17      -2.517  -0.703 -15.231  1.00  0.00      QUAD C 
ATOM    529  H4' THY    17      -2.122   0.008 -14.495  0.00  0.00      QUAD H 
ATOM    530  O4' THY    17      -1.379  -1.474 -15.667  1.00  0.00      QUAD O 
ATOM    531  C1' THY    17      -1.158  -1.278 -17.067  1.00  0.00      QUAD C 
ATOM    532  H1' THY    17      -0.435  -0.432 -17.130  0.00  0.00      QUAD H 
ATOM    533  N1  THY    17      -0.595  -2.512 -17.685  1.00  0.00      QUAD N 
ATOM    534  C6  THY    17      -0.602  -3.731 -17.031  1.00  0.00      QUAD C 
ATOM    535  H6  THY    17      -1.106  -3.743 -16.064  0.00  0.00      QUAD H 
ATOM    536  C2  THY    17      -0.033  -2.387 -18.945  1.00  0.00      QUAD C 
ATOM    537  O2  THY    17       0.000  -1.313 -19.543  1.00  0.00      QUAD O 
ATOM    538  N3  THY    17       0.496  -3.569 -19.467  1.00  0.00      QUAD N 
ATOM    539  H3  THY    17       0.923  -3.497 -20.379  0.00  0.00      QUAD H 
ATOM    540  C4  THY    17       0.538  -4.820 -18.833  1.00  0.00      QUAD C 
ATOM    541  O4  THY    17       1.069  -5.791 -19.380  1.00  0.00      QUAD O 
ATOM    542  C5  THY    17      -0.071  -4.853 -17.527  1.00  0.00      QUAD C 
ATOM    543  C5M THY    17      -0.012  -6.110 -16.730  0.00  0.00      QUAD C 
ATOM    544  H51 THY    17      -0.531  -5.999 -15.751  0.00  0.00      QUAD H 
ATOM    545  H52 THY    17       1.045  -6.389 -16.519  0.00  0.00      QUAD H 
ATOM    546  H53 THY    17      -0.489  -6.952 -17.277  0.00  0.00      QUAD H 
ATOM    547  C2' THY    17      -2.507  -0.817 -17.627  1.00  0.00      QUAD C 
ATOM    548 H2'' THY    17      -3.179  -1.691 -17.784  0.00  0.00      QUAD H 
ATOM    549  H2' THY    17      -2.411  -0.248 -18.572  0.00  0.00      QUAD H 
ATOM    550  C3' THY    17      -3.032   0.025 -16.477  1.00  0.00      QUAD C 
ATOM    551  H3' THY    17      -4.147  -0.014 -16.444  0.00  0.00      QUAD H 
ATOM    552  O3' THY    17      -2.548   1.369 -16.554  1.00  0.00      QUAD O 
ATOM    553  P   GUA    18      -3.473   2.499 -17.161  1.00  0.00      QUAD P 
ATOM    554  O1P GUA    18      -2.693   3.756 -17.246  0.00  0.00      QUAD O 
ATOM    555  O2P GUA    18      -4.072   1.999 -18.419  0.00  0.00      QUAD O 
ATOM    556  O5' GUA    18      -4.621   2.643 -16.076  1.00  0.00      QUAD O 
ATOM    557  C5' GUA    18      -4.507   3.526 -14.947  1.00  0.00      QUAD C 
ATOM    558  H5' GUA    18      -5.421   4.162 -14.912  0.00  0.00      QUAD H 
ATOM    559 H5'' GUA    18      -3.639   4.222 -15.020  0.00  0.00      QUAD H 
ATOM    560  C4' GUA    18      -4.426   2.738 -13.628  1.00  0.00      QUAD C 
ATOM    561  H4' GUA    18      -5.340   2.120 -13.491  0.00  0.00      QUAD H 
ATOM    562  O4' GUA    18      -3.288   1.849 -13.640  1.00  0.00      QUAD O 
ATOM    563  C1' GUA    18      -2.334   2.216 -12.647  1.00  0.00      QUAD C 
ATOM    564  H1' GUA    18      -2.558   1.550 -11.786  0.00  0.00      QUAD H 
ATOM    565  N9  GUA    18      -0.984   1.957 -13.186  1.00  0.00      QUAD N 
ATOM    566  C4  GUA    18      -0.232   0.819 -12.988  1.00  0.00      QUAD C 
ATOM    567  N2  GUA    18       0.062  -2.499 -11.804  1.00  0.00      QUAD N 
ATOM    568  H21 GUA    18       0.694  -3.262 -11.929  0.00  0.00      QUAD H 
ATOM    569  H22 GUA    18      -0.775  -2.676 -11.284  0.00  0.00      QUAD H 
ATOM    570  N3  GUA    18      -0.593  -0.254 -12.257  1.00  0.00      QUAD N 
ATOM    571  C2  GUA    18       0.268  -1.292 -12.396  1.00  0.00      QUAD C 
ATOM    572  N1  GUA    18       1.440  -1.183 -13.158  1.00  0.00      QUAD N 
ATOM    573  H1  GUA    18       2.043  -1.990 -13.223  0.00  0.00      QUAD H 
ATOM    574  C6  GUA    18       1.861  -0.042 -13.880  1.00  0.00      QUAD C 
ATOM    575  O6  GUA    18       2.906   0.031 -14.533  1.00  0.00      QUAD O 
ATOM    576  C5  GUA    18       0.915   1.000 -13.744  1.00  0.00      QUAD C 
ATOM    577  N7  GUA    18       0.898   2.223 -14.373  1.00  0.00      QUAD N 
ATOM    578  C8  GUA    18      -0.248   2.755 -14.035  1.00  0.00      QUAD C 
ATOM    579  H8  GUA    18      -0.608   3.722 -14.385  0.00  0.00      QUAD H 
ATOM    580  C2' GUA    18      -2.669   3.658 -12.265  1.00  0.00      QUAD C 
ATOM    581 H2'' GUA    18      -2.235   4.371 -13.001  0.00  0.00      QUAD H 
ATOM    582  H2' GUA    18      -2.330   3.931 -11.243  0.00  0.00      QUAD H 
ATOM    583  C3' GUA    18      -4.187   3.639 -12.405  1.00  0.00      QUAD C 
ATOM    584  H3' GUA    18      -4.561   4.666 -12.615  0.00  0.00      QUAD H 
ATOM    585  O3' GUA    18      -4.765   3.104 -11.223  1.00  0.00      QUAD O 
ATOM    586  P   GUA    19      -6.216   3.505 -10.741  1.00  0.00      QUAD P 
ATOM    587  O1P GUA    19      -7.149   3.432 -11.886  1.00  0.00      QUAD O 
ATOM    588  O2P GUA    19      -6.159   4.775  -9.986  1.00  0.00      QUAD O 
ATOM    589  O5' GUA    19      -6.546   2.313  -9.768  1.00  0.00      QUAD O 
ATOM    590  C5' GUA    19      -6.647   2.469  -8.351  1.00  0.00      QUAD C 
ATOM    591  H5' GUA    19      -7.359   3.278  -8.090  0.00  0.00      QUAD H 
ATOM    592 H5'' GUA    19      -5.655   2.712  -7.902  0.00  0.00      QUAD H 
ATOM    593  C4' GUA    19      -7.149   1.145  -7.780  1.00  0.00      QUAD C 
ATOM    594  H4' GUA    19      -8.128   0.876  -8.237  0.00  0.00      QUAD H 
ATOM    595  O4' GUA    19      -6.181   0.113  -8.107  1.00  0.00      QUAD O 
ATOM    596  C1' GUA    19      -5.610  -0.400  -6.922  1.00  0.00      QUAD C 
ATOM    597  H1' GUA    19      -6.194  -1.327  -6.710  0.00  0.00      QUAD H 
ATOM    598  N9  GUA    19      -4.185  -0.737  -7.130  1.00  0.00      QUAD N 
ATOM    599  C4  GUA    19      -2.993  -0.053  -7.140  1.00  0.00      QUAD C 
ATOM    600  N2  GUA    19      -1.244   2.946  -7.019  1.00  0.00      QUAD N 
ATOM    601  H21 GUA    19      -0.314   3.339  -7.036  0.00  0.00      QUAD H 
ATOM    602  H22 GUA    19      -2.009   3.601  -6.939  0.00  0.00      QUAD H 
ATOM    603  N3  GUA    19      -2.845   1.286  -7.057  1.00  0.00      QUAD N 
ATOM    604  C2  GUA    19      -1.573   1.647  -7.092  1.00  0.00      QUAD C 
ATOM    605  N1  GUA    19      -0.527   0.763  -7.200  1.00  0.00      QUAD N 
ATOM    606  H1  GUA    19       0.425   1.155  -7.217  0.00  0.00      QUAD H 
ATOM    607  C6  GUA    19      -0.656  -0.619  -7.288  1.00  0.00      QUAD C 
ATOM    608  O6  GUA    19       0.354  -1.327  -7.383  1.00  0.00      QUAD O 
ATOM    609  C5  GUA    19      -2.016  -1.020  -7.251  1.00  0.00      QUAD C 
ATOM    610  N7  GUA    19      -2.583  -2.286  -7.309  1.00  0.00      QUAD N 
ATOM    611  C8  GUA    19      -3.868  -2.070  -7.234  1.00  0.00      QUAD C 
ATOM    612  H8  GUA    19      -4.348  -2.946  -7.270  0.00  0.00      QUAD H 
ATOM    613  C2' GUA    19      -5.926   0.600  -5.800  1.00  0.00      QUAD C 
ATOM    614 H2'' GUA    19      -5.192   1.434  -5.803  0.00  0.00      QUAD H 
ATOM    615  H2' GUA    19      -5.922   0.135  -4.799  0.00  0.00      QUAD H 
ATOM    616  C3' GUA    19      -7.281   1.135  -6.244  1.00  0.00      QUAD C 
ATOM    617  H3' GUA    19      -7.432   2.182  -5.900  0.00  0.00      QUAD H 
ATOM    618  O3' GUA    19      -8.376   0.322  -5.813  1.00  0.00      QUAD O 
ATOM    619  P   GUA    20      -8.816   0.222  -4.295  1.00  0.00      QUAD P 
ATOM    620  O1P GUA    20     -10.241  -0.175  -4.242  1.00  0.00      QUAD O 
ATOM    621  O2P GUA    20      -8.443   1.465  -3.583  1.00  0.00      QUAD O 
ATOM    622  O5' GUA    20      -7.937  -0.974  -3.734  1.00  0.00      QUAD O 
ATOM    623  C5' GUA    20      -8.171  -2.284  -4.279  1.00  0.00      QUAD C 
ATOM    624  H5' GUA    20      -8.126  -2.278  -5.395  0.00  0.00      QUAD H 
ATOM    625 H5'' GUA    20      -9.176  -2.656  -3.969  0.00  0.00      QUAD H 
ATOM    626  C4' GUA    20      -7.127  -3.276  -3.773  1.00  0.00      QUAD C 
ATOM    627  H4' GUA    20      -7.284  -4.272  -4.242  0.00  0.00      QUAD H 
ATOM    628  O4' GUA    20      -5.777  -2.843  -4.121  1.00  0.00      QUAD O 
ATOM    629  C1' GUA    20      -4.970  -3.513  -3.185  1.00  0.00      QUAD C 
ATOM    630  H1' GUA    20      -5.182  -4.600  -3.337  0.00  0.00      QUAD H 
ATOM    631  N9  GUA    20      -3.518  -3.266  -3.343  1.00  0.00      QUAD N 
ATOM    632  C4  GUA    20      -2.678  -2.178  -3.341  1.00  0.00      QUAD C 
ATOM    633  N2  GUA    20      -2.213   1.262  -3.206  1.00  0.00      QUAD N 
ATOM    634  H21 GUA    20      -1.505   1.982  -3.212  0.00  0.00      QUAD H 
ATOM    635  H22 GUA    20      -3.171   1.573  -3.137  0.00  0.00      QUAD H 
ATOM    636  N3  GUA    20      -3.055  -0.885  -3.260  1.00  0.00      QUAD N 
ATOM    637  C2  GUA    20      -2.018  -0.064  -3.280  1.00  0.00      QUAD C 
ATOM    638  N1  GUA    20      -0.713  -0.479  -3.375  1.00  0.00      QUAD N 
ATOM    639  H1  GUA    20       0.016   0.248  -3.383  0.00  0.00      QUAD H 
ATOM    640  C6  GUA    20      -0.302  -1.805  -3.461  1.00  0.00      QUAD C 
ATOM    641  O6  GUA    20       0.904  -2.072  -3.543  1.00  0.00      QUAD O 
ATOM    642  C5  GUA    20      -1.404  -2.697  -3.439  1.00  0.00      QUAD C 
ATOM    643  N7  GUA    20      -1.442  -4.084  -3.501  1.00  0.00      QUAD N 
ATOM    644  C8  GUA    20      -2.713  -4.376  -3.442  1.00  0.00      QUAD C 
ATOM    645  H8  GUA    20      -2.821  -5.369  -3.483  0.00  0.00      QUAD H 
ATOM    646  C2' GUA    20      -5.625  -3.049  -1.886  1.00  0.00      QUAD C 
ATOM    647 H2'' GUA    20      -5.540  -1.947  -1.768  0.00  0.00      QUAD H 
ATOM    648  H2' GUA    20      -5.226  -3.532  -0.984  0.00  0.00      QUAD H 
ATOM    649  C3' GUA    20      -7.078  -3.427  -2.218  1.00  0.00      QUAD C 
ATOM    650  H3' GUA    20      -7.782  -2.701  -1.753  0.00  0.00      QUAD H 
ATOM    651  O3' GUA    20      -7.364  -4.770  -1.821  1.00  0.00      QUAD O 
ATOM    652  C3' GUA    21      -4.863  -7.048   2.284  1.00  0.00      QUAD C 
ATOM    653  H3' GUA    21      -5.595  -6.273   2.600  0.00  0.00      QUAD H 
ATOM    654  O3' GUA    21      -5.186  -8.275   2.931  1.00  0.00      QUAD O 
ATOM    655  H3T GUA    21      -5.008  -8.185   3.869  0.00  0.00      QUAD H 
ATOM    656  P   GUA    21      -7.878  -5.187  -0.379  1.00  0.00      QUAD P 
ATOM    657  O1P GUA    21      -8.559  -6.497  -0.493  1.00  0.00      QUAD O 
ATOM    658  O2P GUA    21      -8.657  -4.075   0.207  1.00  0.00      QUAD O 
ATOM    659  O5' GUA    21      -6.563  -5.410   0.489  1.00  0.00      QUAD O 
ATOM    660  C5' GUA    21      -5.438  -6.064  -0.112  1.00  0.00      QUAD C 
ATOM    661  H5' GUA    21      -4.650  -5.296  -0.238  0.00  0.00      QUAD H 
ATOM    662 H5'' GUA    21      -5.641  -6.483  -1.128  0.00  0.00      QUAD H 
ATOM    663  C4' GUA    21      -4.865  -7.196   0.744  1.00  0.00      QUAD C 
ATOM    664  H4' GUA    21      -5.405  -8.138   0.495  0.00  0.00      QUAD H 
ATOM    665  O4' GUA    21      -3.471  -7.334   0.362  1.00  0.00      QUAD O 
ATOM    666  C1' GUA    21      -2.621  -6.808   1.376  1.00  0.00      QUAD C 
ATOM    667  H1' GUA    21      -1.876  -7.612   1.563  0.00  0.00      QUAD H 
ATOM    668  N9  GUA    21      -1.966  -5.542   0.950  1.00  0.00      QUAD N 
ATOM    669  C4  GUA    21      -0.612  -5.369   0.786  1.00  0.00      QUAD C 
ATOM    670  N2  GUA    21       2.572  -6.714   0.449  1.00  0.00      QUAD N 
ATOM    671  H21 GUA    21       3.544  -6.467   0.327  0.00  0.00      QUAD H 
ATOM    672  H22 GUA    21       2.361  -7.700   0.501  0.00  0.00      QUAD H 
ATOM    673  N3  GUA    21       0.309  -6.352   0.707  1.00  0.00      QUAD N 
ATOM    674  C2  GUA    21       1.532  -5.873   0.549  1.00  0.00      QUAD C 
ATOM    675  N1  GUA    21       1.828  -4.533   0.476  1.00  0.00      QUAD N 
ATOM    676  H1  GUA    21       2.817  -4.272   0.352  0.00  0.00      QUAD H 
ATOM    677  C6  GUA    21       0.895  -3.505   0.557  1.00  0.00      QUAD C 
ATOM    678  O6  GUA    21       1.268  -2.328   0.480  1.00  0.00      QUAD O 
ATOM    679  C5  GUA    21      -0.421  -4.004   0.725  1.00  0.00      QUAD C 
ATOM    680  N7  GUA    21      -1.631  -3.333   0.849  1.00  0.00      QUAD N 
ATOM    681  C8  GUA    21      -2.517  -4.283   0.980  1.00  0.00      QUAD C 
ATOM    682  H8  GUA    21      -3.424  -3.872   1.076  0.00  0.00      QUAD H 
ATOM    683  C2' GUA    21      -3.455  -6.621   2.661  1.00  0.00      QUAD C 
ATOM    684 H2'' GUA    21      -3.448  -5.573   3.031  0.00  0.00      QUAD H 
ATOM    685  H2' GUA    21      -3.025  -7.245   3.476  0.00  0.00      QUAD H 
END
