# Supplementary material for: Molecular models for intrastrand DNA G-quadruplexes
Source: BMC Struct Biol. 2009 Oct 7;9:64. doi: 10.1186/1472-6807-9-64 (PMC2768733; doi:10.1186/1472-6807-9-64)
Supplement: Additional file 1 — Models for intrastrand G-quadruplexes. The name of the file contains all topology information. Each field is separated by the underscore character. The notation here follows Webba da Silva [56]. The first field indicates the glycosidic bond conformation in the first G-quadruplex strand a stands for anti and s stands for syn. The second field indicates the loop topology by letters p (parallel), l (lateral) and d (diagonal) preceded by + or - sign to indicate clockwise or anti clockwise rotation when the first strand is progressing towards the viewer. Similarly, the third field indicates the parallel or antiparallel (a/p) strand polarity with reference to the first strand. The order is according to the position in the quadruplex (rotating anti-clockwise with the first strand progressing towards the viewer), and in general not according to sequence order. The next three fields indicate loop lengths. The .nrg files contain the energy as ouput by the program NAMD [81]. The total energy is reported in the twelfth field. The .fas files contain the sequence of the representative model. [file 1472-6807-9-64-S1.TGZ › representative_G4_models/aaa_-p-p-p_ppp_1_1_2.pdb]

REMARK  FINAL COORDINATES WRITTEN BY NAMD AT TIMESTEP 300
ATOM      1  H5T GUA     1      -2.215   9.021  -1.007  0.00  0.00      QUAD H 
ATOM      2  O5' GUA     1      -2.739   8.434  -0.463  1.00  0.00      QUAD O 
ATOM      3  C5' GUA     1      -4.088   8.567  -0.922  1.00  0.00      QUAD C 
ATOM      4  H5' GUA     1      -4.080   8.591  -2.034  0.00  0.00      QUAD H 
ATOM      5 H5'' GUA     1      -4.485   9.560  -0.591  0.00  0.00      QUAD H 
ATOM      6  C4' GUA     1      -5.044   7.453  -0.394  1.00  0.00      QUAD C 
ATOM      7  H4' GUA     1      -5.969   7.464  -0.997  0.00  0.00      QUAD H 
ATOM      8  O4' GUA     1      -4.423   6.140  -0.564  1.00  0.00      QUAD O 
ATOM      9  C1' GUA     1      -4.405   5.506   0.710  1.00  0.00      QUAD C 
ATOM     10  H1' GUA     1      -5.328   4.914   0.741  0.00  0.00      QUAD H 
ATOM     11  N9  GUA     1      -3.249   4.682   0.803  1.00  0.00      QUAD N 
ATOM     12  C4  GUA     1      -3.006   3.337   0.666  1.00  0.00      QUAD C 
ATOM     13  N2  GUA     1      -4.153   0.123   0.019  1.00  0.00      QUAD N 
ATOM     14  H21 GUA     1      -3.857  -0.840  -0.058  0.00  0.00      QUAD H 
ATOM     15  H22 GUA     1      -5.134   0.307  -0.137  0.00  0.00      QUAD H 
ATOM     16  N3  GUA     1      -3.921   2.390   0.371  1.00  0.00      QUAD N 
ATOM     17  C2  GUA     1      -3.383   1.184   0.306  1.00  0.00      QUAD C 
ATOM     18  N1  GUA     1      -2.051   0.925   0.517  1.00  0.00      QUAD N 
ATOM     19  H1  GUA     1      -1.741  -0.054   0.442  0.00  0.00      QUAD H 
ATOM     20  C6  GUA     1      -1.091   1.884   0.824  1.00  0.00      QUAD C 
ATOM     21  O6  GUA     1       0.086   1.544   0.996  1.00  0.00      QUAD O 
ATOM     22  C5  GUA     1      -1.654   3.183   0.896  1.00  0.00      QUAD C 
ATOM     23  N7  GUA     1      -1.061   4.408   1.171  1.00  0.00      QUAD N 
ATOM     24  C8  GUA     1      -2.042   5.267   1.105  1.00  0.00      QUAD C 
ATOM     25  H8  GUA     1      -1.686   6.182   1.294  0.00  0.00      QUAD H 
ATOM     26  C2' GUA     1      -4.401   6.641   1.742  1.00  0.00      QUAD C 
ATOM     27 H2'' GUA     1      -3.434   7.170   1.764  0.00  0.00      QUAD H 
ATOM     28  H2' GUA     1      -4.587   6.292   2.763  0.00  0.00      QUAD H 
ATOM     29  C3' GUA     1      -5.386   7.586   1.121  1.00  0.00      QUAD C 
ATOM     30  H3' GUA     1      -5.178   8.628   1.454  0.00  0.00      QUAD H 
ATOM     31  O3' GUA     1      -6.732   7.223   1.450  1.00  0.00      QUAD O 
ATOM     32  P   GUA     2      -7.185   6.767   2.909  1.00  0.00      QUAD P 
ATOM     33  O1P GUA     2      -6.348   7.392   3.939  0.00  0.00      QUAD O 
ATOM     34  O2P GUA     2      -8.626   7.072   3.012  0.00  0.00      QUAD O 
ATOM     35  O5' GUA     2      -7.030   5.166   2.889  1.00  0.00      QUAD O 
ATOM     36  C5' GUA     2      -7.871   4.455   1.977  1.00  0.00      QUAD C 
ATOM     37  H5' GUA     2      -7.480   4.582   0.964  0.00  0.00      QUAD H 
ATOM     38 H5'' GUA     2      -8.911   4.843   2.030  0.00  0.00      QUAD H 
ATOM     39  C4' GUA     2      -8.072   2.909   2.247  1.00  0.00      QUAD C 
ATOM     40  H4' GUA     2      -8.728   2.488   1.448  0.00  0.00      QUAD H 
ATOM     41  O4' GUA     2      -6.818   2.165   2.116  1.00  0.00      QUAD O 
ATOM     42  C1' GUA     2      -6.749   1.192   3.212  1.00  0.00      QUAD C 
ATOM     43  H1' GUA     2      -7.260   0.298   2.874  0.00  0.00      QUAD H 
ATOM     44  N9  GUA     2      -5.365   0.901   3.525  1.00  0.00      QUAD N 
ATOM     45  C4  GUA     2      -4.433  -0.109   3.484  1.00  0.00      QUAD C 
ATOM     46  N2  GUA     2      -3.619  -3.427   2.858  1.00  0.00      QUAD N 
ATOM     47  H21 GUA     2      -2.853  -4.085   2.865  0.00  0.00      QUAD H 
ATOM     48  H22 GUA     2      -4.519  -3.786   2.574  0.00  0.00      QUAD H 
ATOM     49  N3  GUA     2      -4.665  -1.389   3.125  1.00  0.00      QUAD N 
ATOM     50  C2  GUA     2      -3.569  -2.126   3.185  1.00  0.00      QUAD C 
ATOM     51  N1  GUA     2      -2.341  -1.646   3.569  1.00  0.00      QUAD N 
ATOM     52  H1  GUA     2      -1.554  -2.311   3.579  0.00  0.00      QUAD H 
ATOM     53  C6  GUA     2      -2.080  -0.333   3.944  1.00  0.00      QUAD C 
ATOM     54  O6  GUA     2      -0.934  -0.003   4.275  1.00  0.00      QUAD O 
ATOM     55  C5  GUA     2      -3.247   0.470   3.884  1.00  0.00      QUAD C 
ATOM     56  N7  GUA     2      -3.430   1.817   4.170  1.00  0.00      QUAD N 
ATOM     57  C8  GUA     2      -4.698   2.028   3.944  1.00  0.00      QUAD C 
ATOM     58  H8  GUA     2      -4.907   2.988   4.131  0.00  0.00      QUAD H 
ATOM     59  C2' GUA     2      -7.466   1.917   4.339  1.00  0.00      QUAD C 
ATOM     60 H2'' GUA     2      -6.888   2.787   4.638  0.00  0.00      QUAD H 
ATOM     61  H2' GUA     2      -7.610   1.347   5.247  0.00  0.00      QUAD H 
ATOM     62  C3' GUA     2      -8.661   2.409   3.601  1.00  0.00      QUAD C 
ATOM     63  H3' GUA     2      -9.086   3.261   4.131  0.00  0.00      QUAD H 
ATOM     64  O3' GUA     2      -9.607   1.360   3.462  1.00  0.00      QUAD O 
ATOM     65  P   GUA     3     -10.083   0.411   4.654  1.00  0.00      QUAD P 
ATOM     66  O1P GUA     3     -10.239   1.236   5.880  0.00  0.00      QUAD O 
ATOM     67  O2P GUA     3     -11.290  -0.277   4.189  0.00  0.00      QUAD O 
ATOM     68  O5' GUA     3      -8.943  -0.680   4.946  1.00  0.00      QUAD O 
ATOM     69  C5' GUA     3      -8.698  -1.806   4.096  1.00  0.00      QUAD C 
ATOM     70  H5' GUA     3      -7.834  -1.623   3.426  0.00  0.00      QUAD H 
ATOM     71 H5'' GUA     3      -9.559  -2.026   3.428  0.00  0.00      QUAD H 
ATOM     72  C4' GUA     3      -8.393  -3.140   4.857  1.00  0.00      QUAD C 
ATOM     73  H4' GUA     3      -8.699  -3.982   4.209  0.00  0.00      QUAD H 
ATOM     74  O4' GUA     3      -6.960  -3.329   5.095  1.00  0.00      QUAD O 
ATOM     75  C1' GUA     3      -6.753  -3.789   6.450  1.00  0.00      QUAD C 
ATOM     76  H1' GUA     3      -6.828  -4.897   6.446  0.00  0.00      QUAD H 
ATOM     77  N9  GUA     3      -5.456  -3.288   6.895  1.00  0.00      QUAD N 
ATOM     78  C4  GUA     3      -4.144  -3.697   6.918  1.00  0.00      QUAD C 
ATOM     79  N2  GUA     3      -1.743  -6.136   6.324  1.00  0.00      QUAD N 
ATOM     80  H21 GUA     3      -0.753  -6.326   6.385  0.00  0.00      QUAD H 
ATOM     81  H22 GUA     3      -2.323  -6.881   5.966  0.00  0.00      QUAD H 
ATOM     82  N3  GUA     3      -3.682  -4.904   6.528  1.00  0.00      QUAD N 
ATOM     83  C2  GUA     3      -2.370  -5.001   6.667  1.00  0.00      QUAD C 
ATOM     84  N1  GUA     3      -1.574  -3.993   7.154  1.00  0.00      QUAD N 
ATOM     85  H1  GUA     3      -0.563  -4.178   7.222  0.00  0.00      QUAD H 
ATOM     86  C6  GUA     3      -2.028  -2.744   7.562  1.00  0.00      QUAD C 
ATOM     87  O6  GUA     3      -1.224  -1.904   7.986  1.00  0.00      QUAD O 
ATOM     88  C5  GUA     3      -3.434  -2.625   7.417  1.00  0.00      QUAD C 
ATOM     89  N7  GUA     3      -4.283  -1.564   7.702  1.00  0.00      QUAD N 
ATOM     90  C8  GUA     3      -5.469  -2.001   7.377  1.00  0.00      QUAD C 
ATOM     91  H8  GUA     3      -6.141  -1.282   7.556  0.00  0.00      QUAD H 
ATOM     92  C2' GUA     3      -7.918  -3.165   7.217  1.00  0.00      QUAD C 
ATOM     93 H2'' GUA     3      -7.843  -2.055   7.313  0.00  0.00      QUAD H 
ATOM     94  H2' GUA     3      -8.112  -3.611   8.206  0.00  0.00      QUAD H 
ATOM     95  C3' GUA     3      -9.045  -3.304   6.246  1.00  0.00      QUAD C 
ATOM     96  H3' GUA     3      -9.748  -2.465   6.474  0.00  0.00      QUAD H 
ATOM     97  O3' GUA     3      -9.626  -4.600   6.446  1.00  0.00      QUAD O 
ATOM     98  P   THY     4     -11.136  -4.824   6.077  1.00  0.00      QUAD P 
ATOM     99  O1P THY     4     -11.783  -5.548   7.194  0.00  0.00      QUAD O 
ATOM    100  O2P THY     4     -11.725  -3.534   5.646  0.00  0.00      QUAD O 
ATOM    101  O5' THY     4     -11.050  -5.811   4.825  1.00  0.00      QUAD O 
ATOM    102  C5' THY     4     -10.149  -6.925   4.931  1.00  0.00      QUAD C 
ATOM    103  H5' THY     4     -10.480  -7.572   5.782  0.00  0.00      QUAD H 
ATOM    104 H5'' THY     4      -9.107  -6.573   5.146  0.00  0.00      QUAD H 
ATOM    105  C4' THY     4     -10.065  -7.750   3.623  1.00  0.00      QUAD C 
ATOM    106  H4' THY     4      -9.056  -7.560   3.193  0.00  0.00      QUAD H 
ATOM    107  O4' THY     4     -10.180  -9.169   3.958  1.00  0.00      QUAD O 
ATOM    108  C1' THY     4     -11.342  -9.753   3.342  1.00  0.00      QUAD C 
ATOM    109  H1' THY     4     -10.997 -10.265   2.420  0.00  0.00      QUAD H 
ATOM    110  N1  THY     4     -11.986 -10.704   4.293  1.00  0.00      QUAD N 
ATOM    111  C6  THY     4     -12.306 -10.285   5.557  1.00  0.00      QUAD C 
ATOM    112  H6  THY     4     -12.050  -9.249   5.795  0.00  0.00      QUAD H 
ATOM    113  C2  THY     4     -12.296 -12.000   3.872  1.00  0.00      QUAD C 
ATOM    114  O2  THY     4     -12.064 -12.403   2.735  1.00  0.00      QUAD O 
ATOM    115  N3  THY     4     -12.893 -12.794   4.846  1.00  0.00      QUAD N 
ATOM    116  H3  THY     4     -13.133 -13.743   4.565  0.00  0.00      QUAD H 
ATOM    117  C4  THY     4     -13.227 -12.427   6.152  1.00  0.00      QUAD C 
ATOM    118  O4  THY     4     -13.768 -13.210   6.929  1.00  0.00      QUAD O 
ATOM    119  C5  THY     4     -12.880 -11.060   6.497  1.00  0.00      QUAD C 
ATOM    120  C5M THY     4     -13.173 -10.549   7.858  0.00  0.00      QUAD C 
ATOM    121  H51 THY     4     -12.820  -9.498   7.975  0.00  0.00      QUAD H 
ATOM    122  H52 THY     4     -12.657 -11.165   8.629  0.00  0.00      QUAD H 
ATOM    123  H53 THY     4     -14.266 -10.566   8.070  0.00  0.00      QUAD H 
ATOM    124  C2' THY     4     -12.207  -8.563   2.911  1.00  0.00      QUAD C 
ATOM    125 H2'' THY     4     -12.793  -8.195   3.788  0.00  0.00      QUAD H 
ATOM    126  H2' THY     4     -12.909  -8.790   2.086  0.00  0.00      QUAD H 
ATOM    127  C3' THY     4     -11.156  -7.513   2.546  1.00  0.00      QUAD C 
ATOM    128  H3' THY     4     -11.645  -6.524   2.652  0.00  0.00      QUAD H 
ATOM    129  O3' THY     4     -10.674  -7.689   1.206  1.00  0.00      QUAD O 
ATOM    130  P   GUA     5     -10.324  -6.451   0.302  1.00  0.00      QUAD P 
ATOM    131  O1P GUA     5     -11.435  -6.151  -0.625  1.00  0.00      QUAD O 
ATOM    132  O2P GUA     5      -9.874  -5.349   1.181  1.00  0.00      QUAD O 
ATOM    133  O5' GUA     5      -9.120  -7.008  -0.547  1.00  0.00      QUAD O 
ATOM    134  C5' GUA     5      -7.986  -6.190  -0.826  1.00  0.00      QUAD C 
ATOM    135  H5' GUA     5      -7.808  -5.440  -0.028  0.00  0.00      QUAD H 
ATOM    136 H5'' GUA     5      -8.146  -5.668  -1.793  0.00  0.00      QUAD H 
ATOM    137  C4' GUA     5      -6.730  -7.056  -0.885  1.00  0.00      QUAD C 
ATOM    138  H4' GUA     5      -6.867  -7.959  -1.512  0.00  0.00      QUAD H 
ATOM    139  O4' GUA     5      -5.635  -6.275  -1.471  1.00  0.00      QUAD O 
ATOM    140  C1' GUA     5      -4.521  -6.253  -0.577  1.00  0.00      QUAD C 
ATOM    141  H1' GUA     5      -3.846  -7.099  -0.824  0.00  0.00      QUAD H 
ATOM    142  N9  GUA     5      -3.833  -4.964  -0.608  1.00  0.00      QUAD N 
ATOM    143  C4  GUA     5      -2.503  -4.752  -0.333  1.00  0.00      QUAD C 
ATOM    144  N2  GUA     5       0.715  -5.986   0.094  1.00  0.00      QUAD N 
ATOM    145  H21 GUA     5       1.664  -5.711   0.305  0.00  0.00      QUAD H 
ATOM    146  H22 GUA     5       0.556  -6.970  -0.068  0.00  0.00      QUAD H 
ATOM    147  N3  GUA     5      -1.542  -5.697  -0.282  1.00  0.00      QUAD N 
ATOM    148  C2  GUA     5      -0.357  -5.184   0.005  1.00  0.00      QUAD C 
ATOM    149  N1  GUA     5      -0.133  -3.848   0.227  1.00  0.00      QUAD N 
ATOM    150  H1  GUA     5       0.831  -3.559   0.444  0.00  0.00      QUAD H 
ATOM    151  C6  GUA     5      -1.108  -2.857   0.181  1.00  0.00      QUAD C 
ATOM    152  O6  GUA     5      -0.799  -1.678   0.397  1.00  0.00      QUAD O 
ATOM    153  C5  GUA     5      -2.383  -3.393  -0.127  1.00  0.00      QUAD C 
ATOM    154  N7  GUA     5      -3.614  -2.765  -0.270  1.00  0.00      QUAD N 
ATOM    155  C8  GUA     5      -4.442  -3.733  -0.554  1.00  0.00      QUAD C 
ATOM    156  H8  GUA     5      -5.359  -3.353  -0.672  0.00  0.00      QUAD H 
ATOM    157  C2' GUA     5      -5.132  -6.493   0.809  1.00  0.00      QUAD C 
ATOM    158 H2'' GUA     5      -5.564  -5.547   1.214  0.00  0.00      QUAD H 
ATOM    159  H2' GUA     5      -4.387  -6.864   1.526  0.00  0.00      QUAD H 
ATOM    160  C3' GUA     5      -6.279  -7.451   0.534  1.00  0.00      QUAD C 
ATOM    161  H3' GUA     5      -7.131  -7.219   1.208  0.00  0.00      QUAD H 
ATOM    162  O3' GUA     5      -5.902  -8.827   0.667  1.00  0.00      QUAD O 
ATOM    163  P   GUA     6      -5.602  -9.372   2.131  1.00  0.00      QUAD P 
ATOM    164  O1P GUA     6      -6.204 -10.717   2.275  1.00  0.00      QUAD O 
ATOM    165  O2P GUA     6      -5.990  -8.367   3.145  1.00  0.00      QUAD O 
ATOM    166  O5' GUA     6      -4.024  -9.507   2.121  1.00  0.00      QUAD O 
ATOM    167  C5' GUA     6      -3.454 -10.618   1.409  1.00  0.00      QUAD C 
ATOM    168  H5' GUA     6      -3.644 -10.531   0.315  0.00  0.00      QUAD H 
ATOM    169 H5'' GUA     6      -3.908 -11.569   1.760  0.00  0.00      QUAD H 
ATOM    170  C4' GUA     6      -1.931 -10.736   1.640  1.00  0.00      QUAD C 
ATOM    171  H4' GUA     6      -1.519 -11.535   0.986  0.00  0.00      QUAD H 
ATOM    172  O4' GUA     6      -1.248  -9.486   1.299  1.00  0.00      QUAD O 
ATOM    173  C1' GUA     6      -0.468  -9.020   2.404  1.00  0.00      QUAD C 
ATOM    174  H1' GUA     6       0.579  -9.357   2.234  0.00  0.00      QUAD H 
ATOM    175  N9  GUA     6      -0.587  -7.559   2.521  1.00  0.00      QUAD N 
ATOM    176  C4  GUA     6       0.382  -6.681   2.945  1.00  0.00      QUAD C 
ATOM    177  N2  GUA     6       3.681  -6.037   3.821  1.00  0.00      QUAD N 
ATOM    178  H21 GUA     6       4.305  -5.307   4.133  0.00  0.00      QUAD H 
ATOM    179  H22 GUA     6       4.088  -6.952   3.689  0.00  0.00      QUAD H 
ATOM    180  N3  GUA     6       1.681  -6.976   3.159  1.00  0.00      QUAD N 
ATOM    181  C2  GUA     6       2.369  -5.922   3.563  1.00  0.00      QUAD C 
ATOM    182  N1  GUA     6       1.824  -4.674   3.746  1.00  0.00      QUAD N 
ATOM    183  H1  GUA     6       2.454  -3.924   4.065  0.00  0.00      QUAD H 
ATOM    184  C6  GUA     6       0.489  -4.348   3.533  1.00  0.00      QUAD C 
ATOM    185  O6  GUA     6       0.099  -3.190   3.729  1.00  0.00      QUAD O 
ATOM    186  C5  GUA     6      -0.260  -5.470   3.098  1.00  0.00      QUAD C 
ATOM    187  N7  GUA     6      -1.606  -5.585   2.776  1.00  0.00      QUAD N 
ATOM    188  C8  GUA     6      -1.755  -6.837   2.440  1.00  0.00      QUAD C 
ATOM    189  H8  GUA     6      -2.711  -6.996   2.192  0.00  0.00      QUAD H 
ATOM    190  C2' GUA     6      -1.034  -9.726   3.645  1.00  0.00      QUAD C 
ATOM    191 H2'' GUA     6      -1.887  -9.159   4.084  0.00  0.00      QUAD H 
ATOM    192  H2' GUA     6      -0.255  -9.831   4.418  0.00  0.00      QUAD H 
ATOM    193  C3' GUA     6      -1.562 -11.050   3.110  1.00  0.00      QUAD C 
ATOM    194  H3' GUA     6      -2.515 -11.317   3.616  0.00  0.00      QUAD H 
ATOM    195  O3' GUA     6      -0.598 -12.111   3.250  1.00  0.00      QUAD O 
ATOM    196  P   GUA     7      -0.322 -12.675   4.725  1.00  0.00      QUAD P 
ATOM    197  O1P GUA     7      -0.012 -14.122   4.640  1.00  0.00      QUAD O 
ATOM    198  O2P GUA     7      -1.444 -12.299   5.614  1.00  0.00      QUAD O 
ATOM    199  O5' GUA     7       0.985 -11.892   5.203  1.00  0.00      QUAD O 
ATOM    200  C5' GUA     7       2.249 -12.366   4.706  1.00  0.00      QUAD C 
ATOM    201  H5' GUA     7       2.268 -12.298   3.593  0.00  0.00      QUAD H 
ATOM    202 H5'' GUA     7       2.411 -13.428   4.997  0.00  0.00      QUAD H 
ATOM    203  C4' GUA     7       3.460 -11.552   5.205  1.00  0.00      QUAD C 
ATOM    204  H4' GUA     7       4.332 -11.822   4.610  0.00  0.00      QUAD H 
ATOM    205  O4' GUA     7       3.295 -10.141   4.957  1.00  0.00      QUAD O 
ATOM    206  C1' GUA     7       3.750  -9.415   6.085  1.00  0.00      QUAD C 
ATOM    207  H1' GUA     7       4.841  -9.247   5.969  0.00  0.00      QUAD H 
ATOM    208  N9  GUA     7       2.961  -8.192   6.187  1.00  0.00      QUAD N 
ATOM    209  C4  GUA     7       3.333  -6.971   6.696  1.00  0.00      QUAD C 
ATOM    210  N2  GUA     7       5.806  -4.816   7.840  1.00  0.00      QUAD N 
ATOM    211  H21 GUA     7       5.962  -3.889   8.209  0.00  0.00      QUAD H 
ATOM    212  H22 GUA     7       6.622  -5.401   7.731  0.00  0.00      QUAD H 
ATOM    213  N3  GUA     7       4.590  -6.591   7.010  1.00  0.00      QUAD N 
ATOM    214  C2  GUA     7       4.631  -5.355   7.479  1.00  0.00      QUAD C 
ATOM    215  N1  GUA     7       3.526  -4.554   7.631  1.00  0.00      QUAD N 
ATOM    216  H1  GUA     7       3.675  -3.607   8.007  0.00  0.00      QUAD H 
ATOM    217  C6  GUA     7       2.223  -4.925   7.316  1.00  0.00      QUAD C 
ATOM    218  O6  GUA     7       1.295  -4.125   7.491  1.00  0.00      QUAD O 
ATOM    219  C5  GUA     7       2.164  -6.249   6.810  1.00  0.00      QUAD C 
ATOM    220  N7  GUA     7       1.078  -7.001   6.380  1.00  0.00      QUAD N 
ATOM    221  C8  GUA     7       1.597  -8.144   6.021  1.00  0.00      QUAD C 
ATOM    222  H8  GUA     7       0.867  -8.746   5.697  0.00  0.00      QUAD H 
ATOM    223  C2' GUA     7       3.517 -10.375   7.270  1.00  0.00      QUAD C 
ATOM    224 H2'' GUA     7       2.430 -10.433   7.521  0.00  0.00      QUAD H 
ATOM    225  H2' GUA     7       4.083 -10.112   8.183  0.00  0.00      QUAD H 
ATOM    226  C3' GUA     7       3.931 -11.703   6.662  1.00  0.00      QUAD C 
ATOM    227  H3' GUA     7       3.376 -12.528   7.167  0.00  0.00      QUAD H 
ATOM    228  O3' GUA     7       5.359 -11.877   6.761  1.00  0.00      QUAD O 
ATOM    229  P   THY     8       5.911 -13.369   6.691  1.00  0.00      QUAD P 
ATOM    230  O1P THY     8       7.344 -13.391   7.069  0.00  0.00      QUAD O 
ATOM    231  O2P THY     8       5.008 -14.235   7.478  0.00  0.00      QUAD O 
ATOM    232  O5' THY     8       5.782 -13.749   5.155  1.00  0.00      QUAD O 
ATOM    233  C5' THY     8       6.722 -13.173   4.221  1.00  0.00      QUAD C 
ATOM    234  H5' THY     8       7.744 -13.552   4.436  0.00  0.00      QUAD H 
ATOM    235 H5'' THY     8       6.732 -12.059   4.277  0.00  0.00      QUAD H 
ATOM    236  C4' THY     8       6.432 -13.566   2.765  1.00  0.00      QUAD C 
ATOM    237  H4' THY     8       7.292 -13.299   2.114  0.00  0.00      QUAD H 
ATOM    238  O4' THY     8       6.208 -14.999   2.655  1.00  0.00      QUAD O 
ATOM    239  C1' THY     8       5.102 -15.229   1.784  1.00  0.00      QUAD C 
ATOM    240  H1' THY     8       5.526 -15.132   0.762  0.00  0.00      QUAD H 
ATOM    241  N1  THY     8       4.494 -16.565   2.023  1.00  0.00      QUAD N 
ATOM    242  C6  THY     8       4.499 -17.185   3.261  1.00  0.00      QUAD C 
ATOM    243  H6  THY     8       4.965 -16.608   4.066  0.00  0.00      QUAD H 
ATOM    244  C2  THY     8       3.824 -17.133   0.949  1.00  0.00      QUAD C 
ATOM    245  O2  THY     8       3.726 -16.576  -0.141  1.00  0.00      QUAD O 
ATOM    246  N3  THY     8       3.270 -18.390   1.208  1.00  0.00      QUAD N 
ATOM    247  H3  THY     8       2.788 -18.829   0.442  0.00  0.00      QUAD H 
ATOM    248  C4  THY     8       3.303 -19.087   2.422  1.00  0.00      QUAD C 
ATOM    249  O4  THY     8       2.807 -20.212   2.525  1.00  0.00      QUAD O 
ATOM    250  C5  THY     8       3.955 -18.383   3.503  1.00  0.00      QUAD C 
ATOM    251  C5M THY     8       4.050 -19.073   4.823  0.00  0.00      QUAD C 
ATOM    252  H51 THY     8       4.515 -18.418   5.594  0.00  0.00      QUAD H 
ATOM    253  H52 THY     8       4.677 -19.986   4.726  0.00  0.00      QUAD H 
ATOM    254  H53 THY     8       3.050 -19.380   5.196  0.00  0.00      QUAD H 
ATOM    255  C2' THY     8       4.172 -14.060   2.060  1.00  0.00      QUAD C 
ATOM    256 H2'' THY     8       3.680 -14.190   3.048  0.00  0.00      QUAD H 
ATOM    257  H2' THY     8       3.404 -13.915   1.272  0.00  0.00      QUAD H 
ATOM    258  C3' THY     8       5.177 -12.919   2.167  1.00  0.00      QUAD C 
ATOM    259  H3' THY     8       4.809 -12.188   2.906  0.00  0.00      QUAD H 
ATOM    260  O3' THY     8       5.420 -12.315   0.892  1.00  0.00      QUAD O 
ATOM    261  P   GUA     9       5.048 -10.770   0.697  1.00  0.00      QUAD P 
ATOM    262  O1P GUA     9       3.930 -10.402   1.602  1.00  0.00      QUAD O 
ATOM    263  O2P GUA     9       4.851 -10.548  -0.755  1.00  0.00      QUAD O 
ATOM    264  O5' GUA     9       6.349  -9.982   1.178  1.00  0.00      QUAD O 
ATOM    265  C5' GUA     9       7.496  -9.857   0.320  1.00  0.00      QUAD C 
ATOM    266  H5' GUA     9       7.250 -10.024  -0.754  0.00  0.00      QUAD H 
ATOM    267 H5'' GUA     9       8.249 -10.618   0.624  0.00  0.00      QUAD H 
ATOM    268  C4' GUA     9       8.129  -8.460   0.425  1.00  0.00      QUAD C 
ATOM    269  H4' GUA     9       8.997  -8.402  -0.267  0.00  0.00      QUAD H 
ATOM    270  O4' GUA     9       7.175  -7.431   0.044  1.00  0.00      QUAD O 
ATOM    271  C1' GUA     9       7.097  -6.442   1.080  1.00  0.00      QUAD C 
ATOM    272  H1' GUA     9       7.920  -5.729   0.847  0.00  0.00      QUAD H 
ATOM    273  N9  GUA     9       5.757  -5.787   1.054  1.00  0.00      QUAD N 
ATOM    274  C4  GUA     9       5.513  -4.442   1.191  1.00  0.00      QUAD C 
ATOM    275  N2  GUA     9       6.661  -1.228   1.836  1.00  0.00      QUAD N 
ATOM    276  H21 GUA     9       6.366  -0.265   1.911  0.00  0.00      QUAD H 
ATOM    277  H22 GUA     9       7.642  -1.412   1.992  0.00  0.00      QUAD H 
ATOM    278  N3  GUA     9       6.428  -3.496   1.488  1.00  0.00      QUAD N 
ATOM    279  C2  GUA     9       5.890  -2.289   1.551  1.00  0.00      QUAD C 
ATOM    280  N1  GUA     9       4.558  -2.030   1.340  1.00  0.00      QUAD N 
ATOM    281  H1  GUA     9       4.248  -1.051   1.415  0.00  0.00      QUAD H 
ATOM    282  C6  GUA     9       3.599  -2.989   1.033  1.00  0.00      QUAD C 
ATOM    283  O6  GUA     9       2.421  -2.649   0.861  1.00  0.00      QUAD O 
ATOM    284  C5  GUA     9       4.161  -4.288   0.961  1.00  0.00      QUAD C 
ATOM    285  N7  GUA     9       3.568  -5.513   0.686  1.00  0.00      QUAD N 
ATOM    286  C8  GUA     9       4.549  -6.372   0.752  1.00  0.00      QUAD C 
ATOM    287  H8  GUA     9       4.193  -7.287   0.563  0.00  0.00      QUAD H 
ATOM    288  C2' GUA     9       7.462  -7.176   2.359  1.00  0.00      QUAD C 
ATOM    289 H2'' GUA     9       6.604  -7.784   2.714  0.00  0.00      QUAD H 
ATOM    290  H2' GUA     9       7.797  -6.485   3.155  0.00  0.00      QUAD H 
ATOM    291  C3' GUA     9       8.577  -8.079   1.846  1.00  0.00      QUAD C 
ATOM    292  H3' GUA     9       8.637  -9.012   2.452  0.00  0.00      QUAD H 
ATOM    293  O3' GUA     9       9.824  -7.383   1.818  1.00  0.00      QUAD O 
ATOM    294  P   GUA    10      10.785  -7.327   3.072  1.00  0.00      QUAD P 
ATOM    295  O1P GUA    10      12.180  -7.356   2.572  1.00  0.00      QUAD O 
ATOM    296  O2P GUA    10      10.399  -8.385   4.033  1.00  0.00      QUAD O 
ATOM    297  O5' GUA    10      10.471  -5.907   3.727  1.00  0.00      QUAD O 
ATOM    298  C5' GUA    10      11.204  -4.756   3.266  1.00  0.00      QUAD C 
ATOM    299  H5' GUA    10      10.873  -4.485   2.238  0.00  0.00      QUAD H 
ATOM    300 H5'' GUA    10      12.301  -4.961   3.241  0.00  0.00      QUAD H 
ATOM    301  C4' GUA    10      11.004  -3.527   4.178  1.00  0.00      QUAD C 
ATOM    302  H4' GUA    10      11.634  -2.694   3.799  0.00  0.00      QUAD H 
ATOM    303  O4' GUA    10       9.632  -3.077   4.146  1.00  0.00      QUAD O 
ATOM    304  C1' GUA    10       9.118  -3.000   5.481  1.00  0.00      QUAD C 
ATOM    305  H1' GUA    10       9.354  -1.970   5.827  0.00  0.00      QUAD H 
ATOM    306  N9  GUA    10       7.686  -3.225   5.379  1.00  0.00      QUAD N 
ATOM    307  C4  GUA    10       6.755  -2.216   5.420  1.00  0.00      QUAD C 
ATOM    308  N2  GUA    10       5.941   1.103   6.045  1.00  0.00      QUAD N 
ATOM    309  H21 GUA    10       5.176   1.762   6.037  0.00  0.00      QUAD H 
ATOM    310  H22 GUA    10       6.841   1.461   6.329  0.00  0.00      QUAD H 
ATOM    311  N3  GUA    10       6.986  -0.936   5.781  1.00  0.00      QUAD N 
ATOM    312  C2  GUA    10       5.890  -0.198   5.719  1.00  0.00      QUAD C 
ATOM    313  N1  GUA    10       4.662  -0.678   5.335  1.00  0.00      QUAD N 
ATOM    314  H1  GUA    10       3.875  -0.013   5.324  0.00  0.00      QUAD H 
ATOM    315  C6  GUA    10       4.401  -1.992   4.960  1.00  0.00      QUAD C 
ATOM    316  O6  GUA    10       3.255  -2.322   4.629  1.00  0.00      QUAD O 
ATOM    317  C5  GUA    10       5.568  -2.795   5.020  1.00  0.00      QUAD C 
ATOM    318  N7  GUA    10       5.751  -4.141   4.734  1.00  0.00      QUAD N 
ATOM    319  C8  GUA    10       7.019  -4.352   4.960  1.00  0.00      QUAD C 
ATOM    320  H8  GUA    10       7.228  -5.312   4.773  0.00  0.00      QUAD H 
ATOM    321  C2' GUA    10       9.926  -3.996   6.281  1.00  0.00      QUAD C 
ATOM    322 H2'' GUA    10       9.613  -5.039   6.055  0.00  0.00      QUAD H 
ATOM    323  H2' GUA    10       9.840  -3.809   7.367  0.00  0.00      QUAD H 
ATOM    324  C3' GUA    10      11.302  -3.736   5.672  1.00  0.00      QUAD C 
ATOM    325  H3' GUA    10      11.958  -4.624   5.789  0.00  0.00      QUAD H 
ATOM    326  O3' GUA    10      11.925  -2.572   6.214  1.00  0.00      QUAD O 
ATOM    327  P   GUA    11      12.461  -2.485   7.690  1.00  0.00      QUAD P 
ATOM    328  O1P GUA    11      13.861  -2.004   7.651  1.00  0.00      QUAD O 
ATOM    329  O2P GUA    11      12.219  -3.772   8.380  1.00  0.00      QUAD O 
ATOM    330  O5' GUA    11      11.517  -1.380   8.335  1.00  0.00      QUAD O 
ATOM    331  C5' GUA    11      11.823   0.011   8.146  1.00  0.00      QUAD C 
ATOM    332  H5' GUA    11      11.655   0.306   7.086  0.00  0.00      QUAD H 
ATOM    333 H5'' GUA    11      12.888   0.197   8.395  0.00  0.00      QUAD H 
ATOM    334  C4' GUA    11      10.948   0.924   9.026  1.00  0.00      QUAD C 
ATOM    335  H4' GUA    11      11.151   1.993   8.798  0.00  0.00      QUAD H 
ATOM    336  O4' GUA    11       9.544   0.672   8.780  1.00  0.00      QUAD O 
ATOM    337  C1' GUA    11       8.896   0.390  10.024  1.00  0.00      QUAD C 
ATOM    338  H1' GUA    11       8.573   1.387  10.397  0.00  0.00      QUAD H 
ATOM    339  N9  GUA    11       7.762  -0.464   9.741  1.00  0.00      QUAD N 
ATOM    340  C4  GUA    11       6.451  -0.055   9.718  1.00  0.00      QUAD C 
ATOM    341  N2  GUA    11       4.050   2.384  10.310  1.00  0.00      QUAD N 
ATOM    342  H21 GUA    11       3.060   2.574  10.247  0.00  0.00      QUAD H 
ATOM    343  H22 GUA    11       4.630   3.129  10.668  0.00  0.00      QUAD H 
ATOM    344  N3  GUA    11       5.988   1.150  10.110  1.00  0.00      QUAD N 
ATOM    345  C2  GUA    11       4.677   1.248   9.969  1.00  0.00      QUAD C 
ATOM    346  N1  GUA    11       3.880   0.241   9.482  1.00  0.00      QUAD N 
ATOM    347  H1  GUA    11       2.869   0.427   9.415  0.00  0.00      QUAD H 
ATOM    348  C6  GUA    11       4.335  -1.008   9.074  1.00  0.00      QUAD C 
ATOM    349  O6  GUA    11       3.531  -1.848   8.650  1.00  0.00      QUAD O 
ATOM    350  C5  GUA    11       5.740  -1.127   9.219  1.00  0.00      QUAD C 
ATOM    351  N7  GUA    11       6.589  -2.189   8.934  1.00  0.00      QUAD N 
ATOM    352  C8  GUA    11       7.775  -1.752   9.259  1.00  0.00      QUAD C 
ATOM    353  H8  GUA    11       8.447  -2.471   9.080  0.00  0.00      QUAD H 
ATOM    354  C2' GUA    11       9.971  -0.210  10.907  1.00  0.00      QUAD C 
ATOM    355 H2'' GUA    11      10.221  -1.246  10.598  0.00  0.00      QUAD H 
ATOM    356  H2' GUA    11       9.702  -0.179  11.982  0.00  0.00      QUAD H 
ATOM    357  C3' GUA    11      11.122   0.698  10.545  1.00  0.00      QUAD C 
ATOM    358  H3' GUA    11      12.089   0.189  10.759  0.00  0.00      QUAD H 
ATOM    359  O3' GUA    11      10.977   1.898  11.281  1.00  0.00      QUAD O 
ATOM    360  P   THY    12      12.134   2.816  11.798  1.00  0.00      QUAD P 
ATOM    361  O1P THY    12      11.890   4.176  11.263  0.00  0.00      QUAD O 
ATOM    362  O2P THY    12      12.232   2.666  13.267  0.00  0.00      QUAD O 
ATOM    363  O5' THY    12      13.455   2.226  11.149  1.00  0.00      QUAD O 
ATOM    364  C5' THY    12      14.583   3.104  11.007  1.00  0.00      QUAD C 
ATOM    365  H5' THY    12      15.505   2.501  11.167  0.00  0.00      QUAD H 
ATOM    366 H5'' THY    12      14.608   3.918  11.772  0.00  0.00      QUAD H 
ATOM    367  C4' THY    12      14.618   3.719   9.602  1.00  0.00      QUAD C 
ATOM    368  H4' THY    12      13.857   4.526   9.524  0.00  0.00      QUAD H 
ATOM    369  O4' THY    12      15.938   4.281   9.395  1.00  0.00      QUAD O 
ATOM    370  C1' THY    12      16.646   3.529   8.403  1.00  0.00      QUAD C 
ATOM    371  H1' THY    12      16.556   4.129   7.471  0.00  0.00      QUAD H 
ATOM    372  N1  THY    12      18.036   3.326   8.836  1.00  0.00      QUAD N 
ATOM    373  C6  THY    12      18.287   2.544   9.936  1.00  0.00      QUAD C 
ATOM    374  H6  THY    12      17.406   2.164  10.462  0.00  0.00      QUAD H 
ATOM    375  C2  THY    12      19.072   3.874   8.091  1.00  0.00      QUAD C 
ATOM    376  O2  THY    12      18.873   4.548   7.079  1.00  0.00      QUAD O 
ATOM    377  N3  THY    12      20.340   3.587   8.584  1.00  0.00      QUAD N 
ATOM    378  H3  THY    12      21.119   3.968   8.056  0.00  0.00      QUAD H 
ATOM    379  C4  THY    12      20.658   2.800   9.697  1.00  0.00      QUAD C 
ATOM    380  O4  THY    12      21.822   2.596  10.032  1.00  0.00      QUAD O 
ATOM    381  C5  THY    12      19.511   2.256  10.397  1.00  0.00      QUAD C 
ATOM    382  C5M THY    12      19.733   1.423  11.603  0.00  0.00      QUAD C 
ATOM    383  H51 THY    12      18.776   1.020  12.004  0.00  0.00      QUAD H 
ATOM    384  H52 THY    12      20.213   2.024  12.406  0.00  0.00      QUAD H 
ATOM    385  H53 THY    12      20.393   0.560  11.368  0.00  0.00      QUAD H 
ATOM    386  C2' THY    12      15.870   2.231   8.209  1.00  0.00      QUAD C 
ATOM    387 H2'' THY    12      16.120   1.497   9.006  0.00  0.00      QUAD H 
ATOM    388  H2' THY    12      16.083   1.751   7.239  0.00  0.00      QUAD H 
ATOM    389  C3' THY    12      14.442   2.690   8.460  1.00  0.00      QUAD C 
ATOM    390  H3' THY    12      13.845   1.844   8.839  0.00  0.00      QUAD H 
ATOM    391  O3' THY    12      13.780   3.239   7.318  1.00  0.00      QUAD O 
ATOM    392  P   THY    13      13.784   2.516   5.905  1.00  0.00      QUAD P 
ATOM    393  O1P THY    13      14.646   3.292   4.984  0.00  0.00      QUAD O 
ATOM    394  O2P THY    13      14.067   1.071   6.051  0.00  0.00      QUAD O 
ATOM    395  O5' THY    13      12.290   2.668   5.458  1.00  0.00      QUAD O 
ATOM    396  C5' THY    13      11.841   2.137   4.198  1.00  0.00      QUAD C 
ATOM    397  H5' THY    13      11.120   1.314   4.422  0.00  0.00      QUAD H 
ATOM    398 H5'' THY    13      12.649   1.679   3.581  0.00  0.00      QUAD H 
ATOM    399  C4' THY    13      11.107   3.190   3.335  1.00  0.00      QUAD C 
ATOM    400  H4' THY    13      10.332   2.641   2.764  0.00  0.00      QUAD H 
ATOM    401  O4' THY    13      10.478   4.196   4.188  1.00  0.00      QUAD O 
ATOM    402  C1' THY    13      10.992   5.503   3.877  1.00  0.00      QUAD C 
ATOM    403  H1' THY    13      10.282   5.849   3.120  0.00  0.00      QUAD H 
ATOM    404  N1  THY    13      10.957   6.426   5.064  1.00  0.00      QUAD N 
ATOM    405  C6  THY    13      10.925   5.912   6.340  1.00  0.00      QUAD C 
ATOM    406  H6  THY    13      11.065   4.833   6.406  0.00  0.00      QUAD H 
ATOM    407  C2  THY    13      11.035   7.808   4.848  1.00  0.00      QUAD C 
ATOM    408  O2  THY    13      11.231   8.297   3.747  1.00  0.00      QUAD O 
ATOM    409  N3  THY    13      10.880   8.580   6.014  1.00  0.00      QUAD N 
ATOM    410  H3  THY    13      10.763   9.574   5.884  0.00  0.00      QUAD H 
ATOM    411  C4  THY    13      10.663   8.089   7.308  1.00  0.00      QUAD C 
ATOM    412  O4  THY    13      10.335   8.845   8.228  1.00  0.00      QUAD O 
ATOM    413  C5  THY    13      10.829   6.663   7.454  1.00  0.00      QUAD C 
ATOM    414  C5M THY    13      10.905   6.112   8.835  0.00  0.00      QUAD C 
ATOM    415  H51 THY    13      11.047   5.010   8.832  0.00  0.00      QUAD H 
ATOM    416  H52 THY    13       9.993   6.344   9.426  0.00  0.00      QUAD H 
ATOM    417  H53 THY    13      11.774   6.560   9.364  0.00  0.00      QUAD H 
ATOM    418  C2' THY    13      12.329   5.270   3.189  1.00  0.00      QUAD C 
ATOM    419 H2'' THY    13      13.091   5.040   3.961  0.00  0.00      QUAD H 
ATOM    420  H2' THY    13      12.688   6.109   2.560  0.00  0.00      QUAD H 
ATOM    421  C3' THY    13      12.031   4.014   2.387  1.00  0.00      QUAD C 
ATOM    422  H3' THY    13      12.961   3.434   2.221  0.00  0.00      QUAD H 
ATOM    423  O3' THY    13      11.543   4.328   1.076  1.00  0.00      QUAD O 
ATOM    424  P   GUA    14      10.103   4.545   0.454  1.00  0.00      QUAD P 
ATOM    425  O1P GUA    14      10.101   3.997  -0.933  0.00  0.00      QUAD O 
ATOM    426  O2P GUA    14       9.120   3.960   1.361  0.00  0.00      QUAD O 
ATOM    427  O5' GUA    14       9.889   6.112   0.331  1.00  0.00      QUAD O 
ATOM    428  C5' GUA    14       9.270   7.096   1.160  1.00  0.00      QUAD C 
ATOM    429  H5' GUA    14       9.265   8.048   0.614  0.00  0.00      QUAD H 
ATOM    430 H5'' GUA    14       9.938   7.307   2.002  0.00  0.00      QUAD H 
ATOM    431  C4' GUA    14       7.807   6.963   1.679  1.00  0.00      QUAD C 
ATOM    432  H4' GUA    14       7.110   7.712   1.194  0.00  0.00      QUAD H 
ATOM    433  O4' GUA    14       7.224   5.706   1.420  1.00  0.00      QUAD O 
ATOM    434  C1' GUA    14       6.619   5.274   2.602  1.00  0.00      QUAD C 
ATOM    435  H1' GUA    14       5.736   5.931   2.599  0.00  0.00      QUAD H 
ATOM    436  N9  GUA    14       6.340   3.859   2.465  1.00  0.00      QUAD N 
ATOM    437  C4  GUA    14       5.011   3.647   2.190  1.00  0.00      QUAD C 
ATOM    438  N2  GUA    14       1.793   4.882   1.761  1.00  0.00      QUAD N 
ATOM    439  H21 GUA    14       0.845   4.608   1.548  0.00  0.00      QUAD H 
ATOM    440  H22 GUA    14       1.952   5.866   1.923  0.00  0.00      QUAD H 
ATOM    441  N3  GUA    14       4.049   4.592   2.141  1.00  0.00      QUAD N 
ATOM    442  C2  GUA    14       2.865   4.079   1.852  1.00  0.00      QUAD C 
ATOM    443  N1  GUA    14       2.640   2.743   1.630  1.00  0.00      QUAD N 
ATOM    444  H1  GUA    14       1.675   2.454   1.413  0.00  0.00      QUAD H 
ATOM    445  C6  GUA    14       3.615   1.752   1.676  1.00  0.00      QUAD C 
ATOM    446  O6  GUA    14       3.306   0.573   1.460  1.00  0.00      QUAD O 
ATOM    447  C5  GUA    14       4.891   2.288   1.984  1.00  0.00      QUAD C 
ATOM    448  N7  GUA    14       6.121   1.660   2.127  1.00  0.00      QUAD N 
ATOM    449  C8  GUA    14       6.949   2.628   2.411  1.00  0.00      QUAD C 
ATOM    450  H8  GUA    14       7.866   2.248   2.529  0.00  0.00      QUAD H 
ATOM    451  C2' GUA    14       7.430   5.721   3.760  1.00  0.00      QUAD C 
ATOM    452 H2'' GUA    14       8.305   5.056   3.758  0.00  0.00      QUAD H 
ATOM    453  H2' GUA    14       6.913   5.712   4.747  0.00  0.00      QUAD H 
ATOM    454  C3' GUA    14       7.734   7.111   3.224  1.00  0.00      QUAD C 
ATOM    455  H3' GUA    14       8.732   7.450   3.550  0.00  0.00      QUAD H 
ATOM    456  O3' GUA    14       6.719   8.045   3.562  1.00  0.00      QUAD O 
ATOM    457  P   GUA    15       6.421   8.606   4.986  1.00  0.00      QUAD P 
ATOM    458  O1P GUA    15       7.249   7.931   6.010  0.00  0.00      QUAD O 
ATOM    459  O2P GUA    15       6.519  10.071   4.847  0.00  0.00      QUAD O 
ATOM    460  O5' GUA    15       4.931   8.189   5.248  1.00  0.00      QUAD O 
ATOM    461  C5' GUA    15       3.815   9.040   4.975  1.00  0.00      QUAD C 
ATOM    462  H5' GUA    15       3.531   8.913   3.905  0.00  0.00      QUAD H 
ATOM    463 H5'' GUA    15       4.025  10.118   5.171  0.00  0.00      QUAD H 
ATOM    464  C4' GUA    15       2.620   8.623   5.851  1.00  0.00      QUAD C 
ATOM    465  H4' GUA    15       1.739   9.234   5.550  0.00  0.00      QUAD H 
ATOM    466  O4' GUA    15       2.315   7.273   5.557  1.00  0.00      QUAD O 
ATOM    467  C1' GUA    15       2.404   6.517   6.735  1.00  0.00      QUAD C 
ATOM    468  H1' GUA    15       1.345   6.496   7.084  0.00  0.00      QUAD H 
ATOM    469  N9  GUA    15       2.909   5.234   6.383  1.00  0.00      QUAD N 
ATOM    470  C4  GUA    15       1.939   4.357   5.959  1.00  0.00      QUAD C 
ATOM    471  N2  GUA    15      -1.359   3.713   5.081  1.00  0.00      QUAD N 
ATOM    472  H21 GUA    15      -1.983   2.984   4.767  0.00  0.00      QUAD H 
ATOM    473  H22 GUA    15      -1.765   4.628   5.213  0.00  0.00      QUAD H 
ATOM    474  N3  GUA    15       0.640   4.651   5.747  1.00  0.00      QUAD N 
ATOM    475  C2  GUA    15      -0.047   3.597   5.341  1.00  0.00      QUAD C 
ATOM    476  N1  GUA    15       0.497   2.350   5.158  1.00  0.00      QUAD N 
ATOM    477  H1  GUA    15      -0.133   1.600   4.839  0.00  0.00      QUAD H 
ATOM    478  C6  GUA    15       1.832   2.024   5.371  1.00  0.00      QUAD C 
ATOM    479  O6  GUA    15       2.222   0.866   5.175  1.00  0.00      QUAD O 
ATOM    480  C5  GUA    15       2.582   3.146   5.806  1.00  0.00      QUAD C 
ATOM    481  N7  GUA    15       3.928   3.260   6.128  1.00  0.00      QUAD N 
ATOM    482  C8  GUA    15       4.076   4.513   6.464  1.00  0.00      QUAD C 
ATOM    483  H8  GUA    15       5.031   4.673   6.712  0.00  0.00      QUAD H 
ATOM    484  C2' GUA    15       3.190   7.249   7.767  1.00  0.00      QUAD C 
ATOM    485 H2'' GUA    15       4.273   7.112   7.611  0.00  0.00      QUAD H 
ATOM    486  H2' GUA    15       2.931   6.908   8.790  0.00  0.00      QUAD H 
ATOM    487  C3' GUA    15       2.730   8.634   7.400  1.00  0.00      QUAD C 
ATOM    488  H3' GUA    15       3.495   9.367   7.709  0.00  0.00      QUAD H 
ATOM    489  O3' GUA    15       1.463   8.941   7.940  1.00  0.00      QUAD O 
ATOM    490  C3' GUA    16      -2.128   7.472  11.656  1.00  0.00      QUAD C 
ATOM    491  H3' GUA    16      -1.694   8.454  11.910  0.00  0.00      QUAD H 
ATOM    492  O3' GUA    16      -3.269   7.254  12.474  1.00  0.00      QUAD O 
ATOM    493  H3T GUA    16      -2.947   6.944  13.325  0.00  0.00      QUAD H 
ATOM    494  P   GUA    16       1.064   9.126   9.443  1.00  0.00      QUAD P 
ATOM    495  O1P GUA    16       2.162   8.697  10.333  0.00  0.00      QUAD O 
ATOM    496  O2P GUA    16       0.567  10.511   9.599  0.00  0.00      QUAD O 
ATOM    497  O5' GUA    16      -0.116   8.108   9.636  1.00  0.00      QUAD O 
ATOM    498  C5' GUA    16      -1.494   8.384   9.339  1.00  0.00      QUAD C 
ATOM    499  H5' GUA    16      -1.675   8.226   8.245  0.00  0.00      QUAD H 
ATOM    500 H5'' GUA    16      -1.786   9.425   9.614  0.00  0.00      QUAD H 
ATOM    501  C4' GUA    16      -2.406   7.444  10.140  1.00  0.00      QUAD C 
ATOM    502  H4' GUA    16      -3.478   7.658   9.950  0.00  0.00      QUAD H 
ATOM    503  O4' GUA    16      -2.127   6.094   9.742  1.00  0.00      QUAD O 
ATOM    504  C1' GUA    16      -1.649   5.380  10.869  1.00  0.00      QUAD C 
ATOM    505  H1' GUA    16      -2.557   4.863  11.266  0.00  0.00      QUAD H 
ATOM    506  N9  GUA    16      -0.655   4.439  10.449  1.00  0.00      QUAD N 
ATOM    507  C4  GUA    16      -1.027   3.218   9.940  1.00  0.00      QUAD C 
ATOM    508  N2  GUA    16      -3.499   1.064   8.794  1.00  0.00      QUAD N 
ATOM    509  H21 GUA    16      -3.654   0.137   8.424  0.00  0.00      QUAD H 
ATOM    510  H22 GUA    16      -4.316   1.648   8.903  0.00  0.00      QUAD H 
ATOM    511  N3  GUA    16      -2.283   2.838   9.628  1.00  0.00      QUAD N 
ATOM    512  C2  GUA    16      -2.325   1.603   9.157  1.00  0.00      QUAD C 
ATOM    513  N1  GUA    16      -1.219   0.802   9.005  1.00  0.00      QUAD N 
ATOM    514  H1  GUA    16      -1.368  -0.145   8.629  0.00  0.00      QUAD H 
ATOM    515  C6  GUA    16       0.083   1.173   9.320  1.00  0.00      QUAD C 
ATOM    516  O6  GUA    16       1.011   0.373   9.145  1.00  0.00      QUAD O 
ATOM    517  C5  GUA    16       0.143   2.496   9.826  1.00  0.00      QUAD C 
ATOM    518  N7  GUA    16       1.228   3.249  10.256  1.00  0.00      QUAD N 
ATOM    519  C8  GUA    16       0.709   4.391  10.615  1.00  0.00      QUAD C 
ATOM    520  H8  GUA    16       1.439   4.993  10.940  0.00  0.00      QUAD H 
ATOM    521  C2' GUA    16      -1.160   6.368  11.912  1.00  0.00      QUAD C 
ATOM    522 H2'' GUA    16      -0.116   6.697  11.716  0.00  0.00      QUAD H 
ATOM    523  H2' GUA    16      -1.217   5.952  12.942  0.00  0.00      QUAD H 
END
