# Supplementary material for: Molecular models for intrastrand DNA G-quadruplexes
Source: BMC Struct Biol. 2009 Oct 7;9:64. doi: 10.1186/1472-6807-9-64 (PMC2768733; doi:10.1186/1472-6807-9-64)
Supplement: Additional file 1 — Models for intrastrand G-quadruplexes. The name of the file contains all topology information. Each field is separated by the underscore character. The notation here follows Webba da Silva [56]. The first field indicates the glycosidic bond conformation in the first G-quadruplex strand a stands for anti and s stands for syn. The second field indicates the loop topology by letters p (parallel), l (lateral) and d (diagonal) preceded by + or - sign to indicate clockwise or anti clockwise rotation when the first strand is progressing towards the viewer. Similarly, the third field indicates the parallel or antiparallel (a/p) strand polarity with reference to the first strand. The order is according to the position in the quadruplex (rotating anti-clockwise with the first strand progressing towards the viewer), and in general not according to sequence order. The next three fields indicate loop lengths. The .nrg files contain the energy as ouput by the program NAMD [81]. The total energy is reported in the twelfth field. The .fas files contain the sequence of the representative model. [file 1472-6807-9-64-S1.TGZ › representative_G4_models/aaa_-p-p-p_ppp_3_3_3.pdb]

REMARK  FINAL COORDINATES WRITTEN BY NAMD AT TIMESTEP 300
ATOM      1  H5T GUA     1      -1.621   9.970  -1.707  0.00  0.00      QUAD H 
ATOM      2  O5' GUA     1      -2.306   9.301  -1.724  1.00  0.00      QUAD O 
ATOM      3  C5' GUA     1      -2.354   8.752  -0.411  1.00  0.00      QUAD C 
ATOM      4  H5' GUA     1      -2.431   9.596   0.307  0.00  0.00      QUAD H 
ATOM      5 H5'' GUA     1      -1.395   8.229  -0.204  0.00  0.00      QUAD H 
ATOM      6  C4' GUA     1      -3.541   7.806  -0.249  1.00  0.00      QUAD C 
ATOM      7  H4' GUA     1      -4.435   8.166  -0.811  0.00  0.00      QUAD H 
ATOM      8  O4' GUA     1      -3.183   6.484  -0.738  1.00  0.00      QUAD O 
ATOM      9  C1' GUA     1      -3.194   5.545   0.342  1.00  0.00      QUAD C 
ATOM     10  H1' GUA     1      -4.116   4.932   0.231  0.00  0.00      QUAD H 
ATOM     11  N9  GUA     1      -2.015   4.722   0.276  1.00  0.00      QUAD N 
ATOM     12  C4  GUA     1      -1.904   3.352   0.261  1.00  0.00      QUAD C 
ATOM     13  N2  GUA     1      -3.382   0.217   0.039  1.00  0.00      QUAD N 
ATOM     14  H21 GUA     1      -3.180  -0.773   0.041  0.00  0.00      QUAD H 
ATOM     15  H22 GUA     1      -4.352   0.479  -0.061  0.00  0.00      QUAD H 
ATOM     16  N3  GUA     1      -2.921   2.475   0.135  1.00  0.00      QUAD N 
ATOM     17  C2  GUA     1      -2.500   1.221   0.155  1.00  0.00      QUAD C 
ATOM     18  N1  GUA     1      -1.183   0.856   0.291  1.00  0.00      QUAD N 
ATOM     19  H1  GUA     1      -0.968  -0.151   0.295  0.00  0.00      QUAD H 
ATOM     20  C6  GUA     1      -0.119   1.743   0.424  1.00  0.00      QUAD C 
ATOM     21  O6  GUA     1       1.034   1.309   0.541  1.00  0.00      QUAD O 
ATOM     22  C5  GUA     1      -0.557   3.091   0.403  1.00  0.00      QUAD C 
ATOM     23  N7  GUA     1       0.164   4.274   0.504  1.00  0.00      QUAD N 
ATOM     24  C8  GUA     1      -0.739   5.213   0.424  1.00  0.00      QUAD C 
ATOM     25  H8  GUA     1      -0.289   6.104   0.490  0.00  0.00      QUAD H 
ATOM     26  C2' GUA     1      -3.205   6.362   1.642  1.00  0.00      QUAD C 
ATOM     27 H2'' GUA     1      -2.181   6.633   1.973  0.00  0.00      QUAD H 
ATOM     28  H2' GUA     1      -3.665   5.795   2.468  0.00  0.00      QUAD H 
ATOM     29  C3' GUA     1      -3.905   7.639   1.238  1.00  0.00      QUAD C 
ATOM     30  H3' GUA     1      -3.489   8.513   1.784  0.00  0.00      QUAD H 
ATOM     31  O3' GUA     1      -5.308   7.559   1.450  1.00  0.00      QUAD O 
ATOM     32  P   GUA     2      -5.851   7.617   2.938  1.00  0.00      QUAD P 
ATOM     33  O1P GUA     2      -7.154   8.316   2.910  1.00  0.00      QUAD O 
ATOM     34  O2P GUA     2      -4.810   8.170   3.837  1.00  0.00      QUAD O 
ATOM     35  O5' GUA     2      -6.081   6.082   3.297  1.00  0.00      QUAD O 
ATOM     36  C5' GUA     2      -7.129   5.421   2.567  1.00  0.00      QUAD C 
ATOM     37  H5' GUA     2      -6.857   5.342   1.492  0.00  0.00      QUAD H 
ATOM     38 H5'' GUA     2      -8.087   5.990   2.636  0.00  0.00      QUAD H 
ATOM     39  C4' GUA     2      -7.404   4.014   3.124  1.00  0.00      QUAD C 
ATOM     40  H4' GUA     2      -8.310   3.625   2.632  0.00  0.00      QUAD H 
ATOM     41  O4' GUA     2      -6.331   3.104   2.754  1.00  0.00      QUAD O 
ATOM     42  C1' GUA     2      -5.954   2.330   3.888  1.00  0.00      QUAD C 
ATOM     43  H1' GUA     2      -6.541   1.388   3.873  0.00  0.00      QUAD H 
ATOM     44  N9  GUA     2      -4.549   2.070   3.845  1.00  0.00      QUAD N 
ATOM     45  C4  GUA     2      -3.811   0.912   3.873  1.00  0.00      QUAD C 
ATOM     46  N2  GUA     2      -3.647  -2.555   3.736  1.00  0.00      QUAD N 
ATOM     47  H21 GUA     2      -3.006  -3.335   3.770  0.00  0.00      QUAD H 
ATOM     48  H22 GUA     2      -4.625  -2.780   3.621  0.00  0.00      QUAD H 
ATOM     49  N3  GUA     2      -4.297  -0.342   3.766  1.00  0.00      QUAD N 
ATOM     50  C2  GUA     2      -3.339  -1.252   3.828  1.00  0.00      QUAD C 
ATOM     51  N1  GUA     2      -2.007  -0.955   3.984  1.00  0.00      QUAD N 
ATOM     52  H1  GUA     2      -1.346  -1.744   4.020  0.00  0.00      QUAD H 
ATOM     53  C6  GUA     2      -1.485   0.329   4.097  1.00  0.00      QUAD C 
ATOM     54  O6  GUA     2      -0.265   0.488   4.235  1.00  0.00      QUAD O 
ATOM     55  C5  GUA     2      -2.501   1.315   4.032  1.00  0.00      QUAD C 
ATOM     56  N7  GUA     2      -2.419   2.700   4.102  1.00  0.00      QUAD N 
ATOM     57  C8  GUA     2      -3.655   3.105   3.987  1.00  0.00      QUAD C 
ATOM     58  H8  GUA     2      -3.676   4.104   4.029  0.00  0.00      QUAD H 
ATOM     59  C2' GUA     2      -6.282   3.220   5.095  1.00  0.00      QUAD C 
ATOM     60 H2'' GUA     2      -5.538   4.032   5.246  0.00  0.00      QUAD H 
ATOM     61  H2' GUA     2      -6.290   2.641   6.034  0.00  0.00      QUAD H 
ATOM     62  C3' GUA     2      -7.572   3.888   4.665  1.00  0.00      QUAD C 
ATOM     63  H3' GUA     2      -7.663   4.911   5.088  0.00  0.00      QUAD H 
ATOM     64  O3' GUA     2      -8.706   3.111   5.039  1.00  0.00      QUAD O 
ATOM     65  P   GUA     3      -8.995   2.821   6.577  1.00  0.00      QUAD P 
ATOM     66  O1P GUA     3     -10.456   2.859   6.797  1.00  0.00      QUAD O 
ATOM     67  O2P GUA     3      -8.174   3.720   7.422  1.00  0.00      QUAD O 
ATOM     68  O5' GUA     3      -8.476   1.317   6.757  1.00  0.00      QUAD O 
ATOM     69  C5' GUA     3      -9.138   0.328   5.952  1.00  0.00      QUAD C 
ATOM     70  H5' GUA     3      -8.805   0.433   4.895  0.00  0.00      QUAD H 
ATOM     71 H5'' GUA     3     -10.242   0.475   5.979  0.00  0.00      QUAD H 
ATOM     72  C4' GUA     3      -8.877  -1.126   6.394  1.00  0.00      QUAD C 
ATOM     73  H4' GUA     3      -9.529  -1.804   5.798  0.00  0.00      QUAD H 
ATOM     74  O4' GUA     3      -7.505  -1.522   6.159  1.00  0.00      QUAD O 
ATOM     75  C1' GUA     3      -6.921  -2.005   7.374  1.00  0.00      QUAD C 
ATOM     76  H1' GUA     3      -6.970  -3.112   7.356  0.00  0.00      QUAD H 
ATOM     77  N9  GUA     3      -5.564  -1.542   7.432  1.00  0.00      QUAD N 
ATOM     78  C4  GUA     3      -4.356  -2.194   7.496  1.00  0.00      QUAD C 
ATOM     79  N2  GUA     3      -2.526  -5.146   7.463  1.00  0.00      QUAD N 
ATOM     80  H21 GUA     3      -1.588  -5.515   7.521  0.00  0.00      QUAD H 
ATOM     81  H22 GUA     3      -3.270  -5.821   7.354  0.00  0.00      QUAD H 
ATOM     82  N3  GUA     3      -4.169  -3.529   7.426  1.00  0.00      QUAD N 
ATOM     83  C2  GUA     3      -2.891  -3.856   7.516  1.00  0.00      QUAD C 
ATOM     84  N1  GUA     3      -1.874  -2.945   7.665  1.00  0.00      QUAD N 
ATOM     85  H1  GUA     3      -0.914  -3.312   7.725  0.00  0.00      QUAD H 
ATOM     86  C6  GUA     3      -2.043  -1.567   7.741  1.00  0.00      QUAD C 
ATOM     87  O6  GUA     3      -1.057  -0.832   7.876  1.00  0.00      QUAD O 
ATOM     88  C5  GUA     3      -3.410  -1.201   7.644  1.00  0.00      QUAD C 
ATOM     89  N7  GUA     3      -4.012   0.050   7.673  1.00  0.00      QUAD N 
ATOM     90  C8  GUA     3      -5.286  -0.200   7.544  1.00  0.00      QUAD C 
ATOM     91  H8  GUA     3      -5.790   0.664   7.556  0.00  0.00      QUAD H 
ATOM     92  C2' GUA     3      -7.763  -1.421   8.516  1.00  0.00      QUAD C 
ATOM     93 H2'' GUA     3      -7.473  -0.381   8.777  0.00  0.00      QUAD H 
ATOM     94  H2' GUA     3      -7.707  -2.025   9.437  0.00  0.00      QUAD H 
ATOM     95  C3' GUA     3      -9.128  -1.379   7.895  1.00  0.00      QUAD C 
ATOM     96  H3' GUA     3      -9.724  -0.508   8.284  0.00  0.00      QUAD H 
ATOM     97  O3' GUA     3      -9.768  -2.628   8.140  1.00  0.00      QUAD O 
ATOM     98  P   THY     4     -10.741  -2.715   9.378  1.00  0.00      QUAD P 
ATOM     99  O1P THY     4     -10.135  -2.026  10.538  1.00  0.00      QUAD O 
ATOM    100  O2P THY     4     -11.171  -4.119   9.566  1.00  0.00      QUAD O 
ATOM    101  O5' THY     4     -11.957  -1.852   8.843  1.00  0.00      QUAD O 
ATOM    102  C5' THY     4     -12.594  -2.337   7.642  1.00  0.00      QUAD C 
ATOM    103  H5' THY     4     -13.186  -3.241   7.895  0.00  0.00      QUAD H 
ATOM    104 H5'' THY     4     -11.873  -2.619   6.838  0.00  0.00      QUAD H 
ATOM    105  C4' THY     4     -13.517  -1.259   7.109  1.00  0.00      QUAD C 
ATOM    106  H4' THY     4     -14.114  -0.822   7.936  0.00  0.00      QUAD H 
ATOM    107  O4' THY     4     -12.758  -0.174   6.495  1.00  0.00      QUAD O 
ATOM    108  C1' THY     4     -13.353   0.161   5.244  1.00  0.00      QUAD C 
ATOM    109  H1' THY     4     -14.181   0.853   5.507  0.00  0.00      QUAD H 
ATOM    110  N1  THY     4     -12.347   0.804   4.354  1.00  0.00      QUAD N 
ATOM    111  C6  THY     4     -11.423   0.025   3.685  1.00  0.00      QUAD C 
ATOM    112  H6  THY     4     -11.403  -1.022   3.976  0.00  0.00      QUAD H 
ATOM    113  C2  THY     4     -12.339   2.184   4.227  1.00  0.00      QUAD C 
ATOM    114  O2  THY     4     -13.133   2.909   4.824  1.00  0.00      QUAD O 
ATOM    115  N3  THY     4     -11.372   2.684   3.342  1.00  0.00      QUAD N 
ATOM    116  H3  THY     4     -11.367   3.681   3.206  0.00  0.00      QUAD H 
ATOM    117  C4  THY     4     -10.536   1.916   2.521  1.00  0.00      QUAD C 
ATOM    118  O4  THY     4      -9.925   2.429   1.575  1.00  0.00      QUAD O 
ATOM    119  C5  THY     4     -10.514   0.516   2.824  1.00  0.00      QUAD C 
ATOM    120  C5M THY     4      -9.451  -0.308   2.177  1.00  0.00      QUAD C 
ATOM    121  H51 THY     4      -9.551  -1.384   2.434  0.00  0.00      QUAD H 
ATOM    122  H52 THY     4      -8.440   0.023   2.506  0.00  0.00      QUAD H 
ATOM    123  H53 THY     4      -9.494  -0.213   1.069  0.00  0.00      QUAD H 
ATOM    124  C2' THY     4     -13.959  -1.147   4.729  1.00  0.00      QUAD C 
ATOM    125 H2'' THY     4     -13.192  -1.808   4.278  0.00  0.00      QUAD H 
ATOM    126  H2' THY     4     -14.762  -0.970   3.987  0.00  0.00      QUAD H 
ATOM    127  C3' THY     4     -14.465  -1.779   6.022  1.00  0.00      QUAD C 
ATOM    128  H3' THY     4     -14.338  -2.885   5.941  0.00  0.00      QUAD H 
ATOM    129  O3' THY     4     -15.814  -1.393   6.280  1.00  0.00      QUAD O 
ATOM    130  P   THY     5     -16.919  -2.480   6.583  1.00  0.00      QUAD P 
ATOM    131  O1P THY     5     -18.046  -1.824   7.282  1.00  0.00      QUAD O 
ATOM    132  O2P THY     5     -16.317  -3.670   7.225  1.00  0.00      QUAD O 
ATOM    133  O5' THY     5     -17.361  -2.813   5.120  1.00  0.00      QUAD O 
ATOM    134  C5' THY     5     -17.687  -4.113   4.644  1.00  0.00      QUAD C 
ATOM    135  H5' THY     5     -18.694  -4.403   5.015  0.00  0.00      QUAD H 
ATOM    136 H5'' THY     5     -16.950  -4.870   4.995  0.00  0.00      QUAD H 
ATOM    137  C4' THY     5     -17.688  -4.097   3.108  1.00  0.00      QUAD C 
ATOM    138  H4' THY     5     -18.109  -5.041   2.698  0.00  0.00      QUAD H 
ATOM    139  O4' THY     5     -18.497  -3.004   2.576  1.00  0.00      QUAD O 
ATOM    140  C1' THY     5     -17.862  -2.434   1.416  1.00  0.00      QUAD C 
ATOM    141  H1' THY     5     -18.589  -2.552   0.582  0.00  0.00      QUAD H 
ATOM    142  N1  THY     5     -17.543  -0.981   1.623  1.00  0.00      QUAD N 
ATOM    143  C6  THY     5     -17.422  -0.412   2.877  1.00  0.00      QUAD C 
ATOM    144  H6  THY     5     -17.668  -1.063   3.706  0.00  0.00      QUAD H 
ATOM    145  C2  THY     5     -17.286  -0.236   0.484  1.00  0.00      QUAD C 
ATOM    146  O2  THY     5     -17.314  -0.729  -0.644  1.00  0.00      QUAD O 
ATOM    147  N3  THY     5     -17.002   1.113   0.715  1.00  0.00      QUAD N 
ATOM    148  H3  THY     5     -16.839   1.680  -0.099  0.00  0.00      QUAD H 
ATOM    149  C4  THY     5     -16.957   1.754   1.965  1.00  0.00      QUAD C 
ATOM    150  O4  THY     5     -16.803   2.973   2.047  1.00  0.00      QUAD O 
ATOM    151  C5  THY     5     -17.134   0.879   3.093  1.00  0.00      QUAD C 
ATOM    152  C5M THY     5     -17.033   1.474   4.457  1.00  0.00      QUAD C 
ATOM    153  H51 THY     5     -17.163   0.709   5.254  0.00  0.00      QUAD H 
ATOM    154  H52 THY     5     -17.810   2.255   4.613  0.00  0.00      QUAD H 
ATOM    155  H53 THY     5     -16.036   1.948   4.603  0.00  0.00      QUAD H 
ATOM    156  C2' THY     5     -16.638  -3.316   1.137  1.00  0.00      QUAD C 
ATOM    157 H2'' THY     5     -15.803  -2.753   0.681  0.00  0.00      QUAD H 
ATOM    158  H2' THY     5     -16.931  -4.143   0.453  0.00  0.00      QUAD H 
ATOM    159  C3' THY     5     -16.293  -3.862   2.512  1.00  0.00      QUAD C 
ATOM    160  H3' THY     5     -15.754  -3.112   3.133  0.00  0.00      QUAD H 
ATOM    161  O3' THY     5     -15.609  -5.109   2.425  1.00  0.00      QUAD O 
ATOM    162  P   ADE     6     -14.027  -5.122   2.366  1.00  0.00      QUAD P 
ATOM    163  O1P ADE     6     -13.583  -6.511   2.117  1.00  0.00      QUAD O 
ATOM    164  O2P ADE     6     -13.501  -4.450   3.575  1.00  0.00      QUAD O 
ATOM    165  O5' ADE     6     -13.685  -4.226   1.110  1.00  0.00      QUAD O 
ATOM    166  C5' ADE     6     -13.747  -4.741  -0.227  1.00  0.00      QUAD C 
ATOM    167  H5' ADE     6     -14.758  -4.559  -0.652  0.00  0.00      QUAD H 
ATOM    168 H5'' ADE     6     -13.555  -5.839  -0.278  0.00  0.00      QUAD H 
ATOM    169  C4' ADE     6     -12.699  -4.042  -1.104  1.00  0.00      QUAD C 
ATOM    170  H4' ADE     6     -12.730  -4.464  -2.130  0.00  0.00      QUAD H 
ATOM    171  O4' ADE     6     -12.986  -2.621  -1.225  1.00  0.00      QUAD O 
ATOM    172  C1' ADE     6     -11.920  -1.836  -0.684  1.00  0.00      QUAD C 
ATOM    173  H1' ADE     6     -11.320  -1.497  -1.556  0.00  0.00      QUAD H 
ATOM    174  N9  ADE     6     -12.526  -0.701   0.023  1.00  0.00      QUAD N 
ATOM    175  C5  ADE     6     -13.145   1.345   0.608  1.00  0.00      QUAD C 
ATOM    176  N7  ADE     6     -13.800   0.480   1.441  1.00  0.00      QUAD N 
ATOM    177  C8  ADE     6     -13.407  -0.714   1.077  1.00  0.00      QUAD C 
ATOM    178  H8  ADE     6     -13.737  -1.645   1.543  0.00  0.00      QUAD H 
ATOM    179  N1  ADE     6     -12.366   3.317  -0.407  1.00  0.00      QUAD N 
ATOM    180  C2  ADE     6     -11.648   2.509  -1.201  1.00  0.00      QUAD C 
ATOM    181  H2  ADE     6     -11.029   3.013  -1.940  0.00  0.00      QUAD H 
ATOM    182  N3  ADE     6     -11.575   1.167  -1.231  1.00  0.00      QUAD N 
ATOM    183  C4  ADE     6     -12.352   0.633  -0.281  1.00  0.00      QUAD C 
ATOM    184  C6  ADE     6     -13.164   2.757   0.556  1.00  0.00      QUAD C 
ATOM    185  N6  ADE     6     -13.916   3.476   1.443  1.00  0.00      QUAD N 
ATOM    186  H61 ADE     6     -13.895   4.476   1.451  0.00  0.00      QUAD H 
ATOM    187  H62 ADE     6     -14.466   3.022   2.143  0.00  0.00      QUAD H 
ATOM    188  C2' ADE     6     -11.072  -2.788   0.174  1.00  0.00      QUAD C 
ATOM    189 H2'' ADE     6     -11.476  -2.843   1.207  0.00  0.00      QUAD H 
ATOM    190  H2' ADE     6     -10.007  -2.484   0.224  0.00  0.00      QUAD H 
ATOM    191  C3' ADE     6     -11.271  -4.133  -0.521  1.00  0.00      QUAD C 
ATOM    192  H3' ADE     6     -11.217  -4.943   0.245  0.00  0.00      QUAD H 
ATOM    193  O3' ADE     6     -10.280  -4.329  -1.527  1.00  0.00      QUAD O 
ATOM    194  P   GUA     7     -10.020  -5.783  -2.104  1.00  0.00      QUAD P 
ATOM    195  O1P GUA     7      -9.562  -5.652  -3.503  1.00  0.00      QUAD O 
ATOM    196  O2P GUA     7     -11.190  -6.656  -1.870  1.00  0.00      QUAD O 
ATOM    197  O5' GUA     7      -8.825  -6.307  -1.225  1.00  0.00      QUAD O 
ATOM    198  C5' GUA     7      -7.546  -5.662  -1.293  1.00  0.00      QUAD C 
ATOM    199  H5' GUA     7      -7.517  -4.807  -0.586  0.00  0.00      QUAD H 
ATOM    200 H5'' GUA     7      -7.321  -5.273  -2.313  0.00  0.00      QUAD H 
ATOM    201  C4' GUA     7      -6.492  -6.702  -0.928  1.00  0.00      QUAD C 
ATOM    202  H4' GUA     7      -6.632  -7.627  -1.526  0.00  0.00      QUAD H 
ATOM    203  O4' GUA     7      -5.169  -6.191  -1.247  1.00  0.00      QUAD O 
ATOM    204  C1' GUA     7      -4.371  -6.132  -0.068  1.00  0.00      QUAD C 
ATOM    205  H1' GUA     7      -3.743  -7.049  -0.080  0.00  0.00      QUAD H 
ATOM    206  N9  GUA     7      -3.569  -4.914  -0.079  1.00  0.00      QUAD N 
ATOM    207  C4  GUA     7      -2.207  -4.806   0.071  1.00  0.00      QUAD C 
ATOM    208  N2  GUA     7       0.914  -6.299   0.380  1.00  0.00      QUAD N 
ATOM    209  H21 GUA     7       1.898  -6.098   0.490  0.00  0.00      QUAD H 
ATOM    210  H22 GUA     7       0.656  -7.274   0.332  0.00  0.00      QUAD H 
ATOM    211  N3  GUA     7      -1.332  -5.830   0.147  1.00  0.00      QUAD N 
ATOM    212  C2  GUA     7      -0.087  -5.409   0.290  1.00  0.00      QUAD C 
ATOM    213  N1  GUA     7       0.273  -4.085   0.354  1.00  0.00      QUAD N 
ATOM    214  H1  GUA     7       1.274  -3.871   0.466  0.00  0.00      QUAD H 
ATOM    215  C6  GUA     7      -0.610  -3.014   0.279  1.00  0.00      QUAD C 
ATOM    216  O6  GUA     7      -0.181  -1.856   0.348  1.00  0.00      QUAD O 
ATOM    217  C5  GUA     7      -1.950  -3.451   0.125  1.00  0.00      QUAD C 
ATOM    218  N7  GUA     7      -3.128  -2.724   0.011  1.00  0.00      QUAD N 
ATOM    219  C8  GUA     7      -4.059  -3.630  -0.108  1.00  0.00      QUAD C 
ATOM    220  H8  GUA     7      -4.946  -3.176  -0.196  0.00  0.00      QUAD H 
ATOM    221  C2' GUA     7      -5.340  -6.185   1.116  1.00  0.00      QUAD C 
ATOM    222 H2'' GUA     7      -5.722  -5.168   1.352  0.00  0.00      QUAD H 
ATOM    223  H2' GUA     7      -4.854  -6.584   2.023  0.00  0.00      QUAD H 
ATOM    224  C3' GUA     7      -6.484  -7.024   0.576  1.00  0.00      QUAD C 
ATOM    225  H3' GUA     7      -7.452  -6.677   1.007  0.00  0.00      QUAD H 
ATOM    226  O3' GUA     7      -6.300  -8.416   0.822  1.00  0.00      QUAD O 
ATOM    227  P   GUA     8      -6.518  -8.969   2.291  1.00  0.00      QUAD P 
ATOM    228  O1P GUA     8      -7.197 -10.280   2.201  1.00  0.00      QUAD O 
ATOM    229  O2P GUA     8      -7.154  -7.935   3.137  1.00  0.00      QUAD O 
ATOM    230  O5' GUA     8      -5.038  -9.184   2.796  1.00  0.00      QUAD O 
ATOM    231  C5' GUA     8      -4.242 -10.198   2.173  1.00  0.00      QUAD C 
ATOM    232  H5' GUA     8      -4.080  -9.970   1.094  0.00  0.00      QUAD H 
ATOM    233 H5'' GUA     8      -4.734 -11.195   2.251  0.00  0.00      QUAD H 
ATOM    234  C4' GUA     8      -2.894 -10.288   2.881  1.00  0.00      QUAD C 
ATOM    235  H4' GUA     8      -2.303 -11.127   2.470  0.00  0.00      QUAD H 
ATOM    236  O4' GUA     8      -2.113  -9.091   2.621  1.00  0.00      QUAD O 
ATOM    237  C1' GUA     8      -1.567  -8.616   3.841  1.00  0.00      QUAD C 
ATOM    238  H1' GUA     8      -0.597  -9.143   3.981  0.00  0.00      QUAD H 
ATOM    239  N9  GUA     8      -1.410  -7.178   3.772  1.00  0.00      QUAD N 
ATOM    240  C4  GUA     8      -0.260  -6.441   3.929  1.00  0.00      QUAD C 
ATOM    241  N2  GUA     8       3.189  -6.293   4.305  1.00  0.00      QUAD N 
ATOM    242  H21 GUA     8       3.962  -5.653   4.416  0.00  0.00      QUAD H 
ATOM    243  H22 GUA     8       3.417  -7.277   4.287  0.00  0.00      QUAD H 
ATOM    244  N3  GUA     8       0.990  -6.936   4.042  1.00  0.00      QUAD N 
ATOM    245  C2  GUA     8       1.891  -5.977   4.180  1.00  0.00      QUAD C 
ATOM    246  N1  GUA     8       1.589  -4.638   4.207  1.00  0.00      QUAD N 
ATOM    247  H1  GUA     8       2.371  -3.978   4.320  0.00  0.00      QUAD H 
ATOM    248  C6  GUA     8       0.309  -4.107   4.093  1.00  0.00      QUAD C 
ATOM    249  O6  GUA     8       0.145  -2.881   4.130  1.00  0.00      QUAD O 
ATOM    250  C5  GUA     8      -0.668  -5.123   3.943  1.00  0.00      QUAD C 
ATOM    251  N7  GUA     8      -2.046  -5.035   3.799  1.00  0.00      QUAD N 
ATOM    252  C8  GUA     8      -2.443  -6.274   3.701  1.00  0.00      QUAD C 
ATOM    253  H8  GUA     8      -3.437  -6.290   3.593  0.00  0.00      QUAD H 
ATOM    254  C2' GUA     8      -2.563  -9.035   4.919  1.00  0.00      QUAD C 
ATOM    255 H2'' GUA     8      -3.449  -8.363   4.917  0.00  0.00      QUAD H 
ATOM    256  H2' GUA     8      -2.111  -9.003   5.927  0.00  0.00      QUAD H 
ATOM    257  C3' GUA     8      -2.994 -10.408   4.426  1.00  0.00      QUAD C 
ATOM    258  H3' GUA     8      -4.055 -10.606   4.703  0.00  0.00      QUAD H 
ATOM    259  O3' GUA     8      -2.161 -11.443   4.935  1.00  0.00      QUAD O 
ATOM    260  P   GUA     9      -2.153 -11.796   6.480  1.00  0.00      QUAD P 
ATOM    261  O1P GUA     9      -2.246 -13.264   6.622  1.00  0.00      QUAD O 
ATOM    262  O2P GUA     9      -3.163 -10.992   7.202  1.00  0.00      QUAD O 
ATOM    263  O5' GUA     9      -0.703 -11.315   6.921  1.00  0.00      QUAD O 
ATOM    264  C5' GUA     9       0.397 -12.028   6.328  1.00  0.00      QUAD C 
ATOM    265  H5' GUA     9       0.387 -11.894   5.224  0.00  0.00      QUAD H 
ATOM    266 H5'' GUA     9       0.325 -13.117   6.556  0.00  0.00      QUAD H 
ATOM    267  C4' GUA     9       1.750 -11.543   6.852  1.00  0.00      QUAD C 
ATOM    268  H4' GUA     9       2.568 -12.116   6.363  0.00  0.00      QUAD H 
ATOM    269  O4' GUA     9       1.949 -10.142   6.534  1.00  0.00      QUAD O 
ATOM    270  C1' GUA     9       2.249  -9.420   7.725  1.00  0.00      QUAD C 
ATOM    271  H1' GUA     9       3.358  -9.394   7.795  0.00  0.00      QUAD H 
ATOM    272  N9  GUA     9       1.674  -8.096   7.642  1.00  0.00      QUAD N 
ATOM    273  C4  GUA     9       2.318  -6.890   7.777  1.00  0.00      QUAD C 
ATOM    274  N2  GUA     9       5.255  -5.074   8.154  1.00  0.00      QUAD N 
ATOM    275  H21 GUA     9       5.618  -4.136   8.246  0.00  0.00      QUAD H 
ATOM    276  H22 GUA     9       5.933  -5.822   8.166  0.00  0.00      QUAD H 
ATOM    277  N3  GUA     9       3.650  -6.711   7.908  1.00  0.00      QUAD N 
ATOM    278  C2  GUA     9       3.969  -5.433   8.018  1.00  0.00      QUAD C 
ATOM    279  N1  GUA     9       3.054  -4.409   8.005  1.00  0.00      QUAD N 
ATOM    280  H1  GUA     9       3.415  -3.449   8.100  0.00  0.00      QUAD H 
ATOM    281  C6  GUA     9       1.679  -4.570   7.873  1.00  0.00      QUAD C 
ATOM    282  O6  GUA     9       0.940  -3.577   7.872  1.00  0.00      QUAD O 
ATOM    283  C5  GUA     9       1.322  -5.937   7.752  1.00  0.00      QUAD C 
ATOM    284  N7  GUA     9       0.076  -6.533   7.603  1.00  0.00      QUAD N 
ATOM    285  C8  GUA     9       0.333  -7.811   7.542  1.00  0.00      QUAD C 
ATOM    286  H8  GUA     9      -0.526  -8.311   7.433  0.00  0.00      QUAD H 
ATOM    287  C2' GUA     9       1.671 -10.237   8.881  1.00  0.00      QUAD C 
ATOM    288 H2'' GUA     9       0.585 -10.038   9.004  0.00  0.00      QUAD H 
ATOM    289  H2' GUA     9       2.185 -10.029   9.841  0.00  0.00      QUAD H 
ATOM    290  C3' GUA     9       1.871 -11.647   8.383  1.00  0.00      QUAD C 
ATOM    291  H3' GUA     9       1.035 -12.297   8.736  0.00  0.00      QUAD H 
ATOM    292  O3' GUA     9       3.151 -12.125   8.796  1.00  0.00      QUAD O 
ATOM    293  P   THY    10       3.209 -13.085  10.051  1.00  0.00      QUAD P 
ATOM    294  O1P THY    10       2.374 -12.521  11.136  1.00  0.00      QUAD O 
ATOM    295  O2P THY    10       4.624 -13.373  10.367  1.00  0.00      QUAD O 
ATOM    296  O5' THY    10       2.507 -14.391   9.493  1.00  0.00      QUAD O 
ATOM    297  C5' THY    10       3.149 -15.082   8.408  1.00  0.00      QUAD C 
ATOM    298  H5' THY    10       4.114 -15.515   8.754  0.00  0.00      QUAD H 
ATOM    299 H5'' THY    10       3.363 -14.408   7.547  0.00  0.00      QUAD H 
ATOM    300  C4' THY    10       2.237 -16.214   7.943  1.00  0.00      QUAD C 
ATOM    301  H4' THY    10       1.842 -16.777   8.816  0.00  0.00      QUAD H 
ATOM    302  O4' THY    10       1.094 -15.686   7.207  1.00  0.00      QUAD O 
ATOM    303  C1' THY    10       0.997 -16.335   5.939  1.00  0.00      QUAD C 
ATOM    304  H1' THY    10       0.366 -17.229   6.135  0.00  0.00      QUAD H 
ATOM    305  N1  THY    10       0.363 -15.424   4.944  1.00  0.00      QUAD N 
ATOM    306  C6  THY    10       1.124 -14.484   4.277  1.00  0.00      QUAD C 
ATOM    307  H6  THY    10       2.143 -14.371   4.639  0.00  0.00      QUAD H 
ATOM    308  C2  THY    10      -1.002 -15.518   4.724  1.00  0.00      QUAD C 
ATOM    309  O2  THY    10      -1.714 -16.326   5.322  1.00  0.00      QUAD O 
ATOM    310  N3  THY    10      -1.502 -14.639   3.759  1.00  0.00      QUAD N 
ATOM    311  H3  THY    10      -2.487 -14.705   3.563  0.00  0.00      QUAD H 
ATOM    312  C4  THY    10      -0.749 -13.763   2.965  1.00  0.00      QUAD C 
ATOM    313  O4  THY    10      -1.261 -13.175   2.007  1.00  0.00      QUAD O 
ATOM    314  C5  THY    10       0.638 -13.661   3.333  1.00  0.00      QUAD C 
ATOM    315  C5M THY    10       1.450 -12.593   2.675  1.00  0.00      QUAD C 
ATOM    316  H51 THY    10       2.507 -12.611   3.020  0.00  0.00      QUAD H 
ATOM    317  H52 THY    10       1.039 -11.584   2.906  0.00  0.00      QUAD H 
ATOM    318  H53 THY    10       1.447 -12.717   1.570  0.00  0.00      QUAD H 
ATOM    319  C2' THY    10       2.412 -16.823   5.607  1.00  0.00      QUAD C 
ATOM    320 H2'' THY    10       3.042 -16.008   5.195  0.00  0.00      QUAD H 
ATOM    321  H2' THY    10       2.413 -17.669   4.894  0.00  0.00      QUAD H 
ATOM    322  C3' THY    10       2.937 -17.194   6.986  1.00  0.00      QUAD C 
ATOM    323  H3' THY    10       4.031 -16.979   7.013  0.00  0.00      QUAD H 
ATOM    324  O3' THY    10       2.634 -18.553   7.304  1.00  0.00      QUAD O 
ATOM    325  P   THY    11       3.785 -19.568   7.672  1.00  0.00      QUAD P 
ATOM    326  O1P THY    11       3.185 -20.745   8.339  1.00  0.00      QUAD O 
ATOM    327  O2P THY    11       4.881 -18.869   8.380  1.00  0.00      QUAD O 
ATOM    328  O5' THY    11       4.245 -19.980   6.230  1.00  0.00      QUAD O 
ATOM    329  C5' THY    11       5.569 -20.409   5.927  1.00  0.00      QUAD C 
ATOM    330  H5' THY    11       5.763 -21.403   6.386  0.00  0.00      QUAD H 
ATOM    331 H5'' THY    11       6.319 -19.685   6.317  0.00  0.00      QUAD H 
ATOM    332  C4' THY    11       5.728 -20.503   4.404  1.00  0.00      QUAD C 
ATOM    333  H4' THY    11       6.731 -20.892   4.128  0.00  0.00      QUAD H 
ATOM    334  O4' THY    11       4.750 -21.414   3.822  1.00  0.00      QUAD O 
ATOM    335  C1' THY    11       4.266 -20.893   2.570  1.00  0.00      QUAD C 
ATOM    336  H1' THY    11       4.506 -21.663   1.803  0.00  0.00      QUAD H 
ATOM    337  N1  THY    11       2.785 -20.656   2.617  1.00  0.00      QUAD N 
ATOM    338  C6  THY    11       2.089 -20.520   3.804  1.00  0.00      QUAD C 
ATOM    339  H6  THY    11       2.669 -20.689   4.704  0.00  0.00      QUAD H 
ATOM    340  C2  THY    11       2.140 -20.505   1.401  1.00  0.00      QUAD C 
ATOM    341  O2  THY    11       2.740 -20.557   0.327  1.00  0.00      QUAD O 
ATOM    342  N3  THY    11       0.760 -20.299   1.488  1.00  0.00      QUAD N 
ATOM    343  H3  THY    11       0.266 -20.214   0.616  0.00  0.00      QUAD H 
ATOM    344  C4  THY    11      -0.002 -20.242   2.668  1.00  0.00      QUAD C 
ATOM    345  O4  THY    11      -1.230 -20.167   2.626  1.00  0.00      QUAD O 
ATOM    346  C5  THY    11       0.768 -20.307   3.882  1.00  0.00      QUAD C 
ATOM    347  C5M THY    11       0.043 -20.193   5.181  1.00  0.00      QUAD C 
ATOM    348  H51 THY    11       0.741 -20.222   6.046  0.00  0.00      QUAD H 
ATOM    349  H52 THY    11      -0.684 -21.025   5.308  0.00  0.00      QUAD H 
ATOM    350  H53 THY    11      -0.518 -19.234   5.232  0.00  0.00      QUAD H 
ATOM    351  C2' THY    11       5.102 -19.636   2.291  1.00  0.00      QUAD C 
ATOM    352 H2'' THY    11       4.543 -18.868   1.724  0.00  0.00      QUAD H 
ATOM    353  H2' THY    11       6.010 -19.918   1.716  0.00  0.00      QUAD H 
ATOM    354  C3' THY    11       5.480 -19.168   3.686  1.00  0.00      QUAD C 
ATOM    355  H3' THY    11       4.636 -18.635   4.179  0.00  0.00      QUAD H 
ATOM    356  O3' THY    11       6.688 -18.415   3.677  1.00  0.00      QUAD O 
ATOM    357  P   ADE    12       6.611 -16.839   3.558  1.00  0.00      QUAD P 
ATOM    358  O1P ADE    12       7.988 -16.314   3.418  1.00  0.00      QUAD O 
ATOM    359  O2P ADE    12       5.799 -16.315   4.678  1.00  0.00      QUAD O 
ATOM    360  O5' ADE    12       5.817 -16.603   2.213  1.00  0.00      QUAD O 
ATOM    361  C5' ADE    12       6.458 -16.678   0.933  1.00  0.00      QUAD C 
ATOM    362  H5' ADE    12       6.388 -17.716   0.539  0.00  0.00      QUAD H 
ATOM    363 H5'' ADE    12       7.539 -16.406   0.974  0.00  0.00      QUAD H 
ATOM    364  C4' ADE    12       5.771 -15.718  -0.048  1.00  0.00      QUAD C 
ATOM    365  H4' ADE    12       6.283 -15.759  -1.032  0.00  0.00      QUAD H 
ATOM    366  O4' ADE    12       4.388 -16.108  -0.273  1.00  0.00      QUAD O 
ATOM    367  C1' ADE    12       3.492 -15.077   0.149  1.00  0.00      QUAD C 
ATOM    368  H1' ADE    12       3.196 -14.537  -0.777  0.00  0.00      QUAD H 
ATOM    369  N9  ADE    12       2.337 -15.727   0.781  1.00  0.00      QUAD N 
ATOM    370  C5  ADE    12       0.286 -16.447   1.213  1.00  0.00      QUAD C 
ATOM    371  N7  ADE    12       1.111 -17.017   2.145  1.00  0.00      QUAD N 
ATOM    372  C8  ADE    12       2.307 -16.566   1.868  1.00  0.00      QUAD C 
ATOM    373  H8  ADE    12       3.211 -16.823   2.425  0.00  0.00      QUAD H 
ATOM    374  N1  ADE    12      -1.629 -15.829  -0.002  1.00  0.00      QUAD N 
ATOM    375  C2  ADE    12      -0.797 -15.089  -0.750  1.00  0.00      QUAD C 
ATOM    376  H2  ADE    12      -1.267 -14.530  -1.556  0.00  0.00      QUAD H 
ATOM    377  N3  ADE    12       0.536 -14.934  -0.666  1.00  0.00      QUAD N 
ATOM    378  C4  ADE    12       1.028 -15.644   0.357  1.00  0.00      QUAD C 
ATOM    379  C6  ADE    12      -1.111 -16.557   1.037  1.00  0.00      QUAD C 
ATOM    380  N6  ADE    12      -1.858 -17.329   1.882  1.00  0.00      QUAD N 
ATOM    381  H61 ADE    12      -2.853 -17.386   1.792  0.00  0.00      QUAD H 
ATOM    382  H62 ADE    12      -1.435 -17.831   2.636  0.00  0.00      QUAD H 
ATOM    383  C2' ADE    12       4.307 -14.133   1.046  1.00  0.00      QUAD C 
ATOM    384 H2'' ADE    12       4.298 -14.494   2.097  0.00  0.00      QUAD H 
ATOM    385  H2' ADE    12       3.930 -13.091   1.025  0.00  0.00      QUAD H 
ATOM    386  C3' ADE    12       5.718 -14.266   0.477  1.00  0.00      QUAD C 
ATOM    387  H3' ADE    12       6.453 -14.127   1.305  0.00  0.00      QUAD H 
ATOM    388  O3' ADE    12       5.934 -13.304  -0.553  1.00  0.00      QUAD O 
ATOM    389  P   GUA    13       7.411 -12.939  -1.000  1.00  0.00      QUAD P 
ATOM    390  O1P GUA    13       7.372 -12.497  -2.409  1.00  0.00      QUAD O 
ATOM    391  O2P GUA    13       8.340 -14.044  -0.679  1.00  0.00      QUAD O 
ATOM    392  O5' GUA    13       7.770 -11.707  -0.088  1.00  0.00      QUAD O 
ATOM    393  C5' GUA    13       7.069 -10.466  -0.247  1.00  0.00      QUAD C 
ATOM    394  H5' GUA    13       6.135 -10.481   0.353  0.00  0.00      QUAD H 
ATOM    395 H5'' GUA    13       6.795 -10.267  -1.309  0.00  0.00      QUAD H 
ATOM    396  C4' GUA    13       7.994  -9.351   0.230  1.00  0.00      QUAD C 
ATOM    397  H4' GUA    13       8.974  -9.416  -0.291  0.00  0.00      QUAD H 
ATOM    398  O4' GUA    13       7.423  -8.061  -0.109  1.00  0.00      QUAD O 
ATOM    399  C1' GUA    13       7.235  -7.288   1.075  1.00  0.00      QUAD C 
ATOM    400  H1' GUA    13       8.139  -6.648   1.160  0.00  0.00      QUAD H 
ATOM    401  N9  GUA    13       6.016  -6.497   0.932  1.00  0.00      QUAD N 
ATOM    402  C4  GUA    13       5.905  -5.127   0.946  1.00  0.00      QUAD C 
ATOM    403  N2  GUA    13       7.384  -1.992   1.166  1.00  0.00      QUAD N 
ATOM    404  H21 GUA    13       7.183  -1.002   1.162  0.00  0.00      QUAD H 
ATOM    405  H22 GUA    13       8.354  -2.254   1.267  0.00  0.00      QUAD H 
ATOM    406  N3  GUA    13       6.922  -4.250   1.075  1.00  0.00      QUAD N 
ATOM    407  C2  GUA    13       6.501  -2.996   1.052  1.00  0.00      QUAD C 
ATOM    408  N1  GUA    13       5.184  -2.631   0.916  1.00  0.00      QUAD N 
ATOM    409  H1  GUA    13       4.969  -1.624   0.912  0.00  0.00      QUAD H 
ATOM    410  C6  GUA    13       4.121  -3.518   0.783  1.00  0.00      QUAD C 
ATOM    411  O6  GUA    13       2.968  -3.084   0.666  1.00  0.00      QUAD O 
ATOM    412  C5  GUA    13       4.558  -4.866   0.805  1.00  0.00      QUAD C 
ATOM    413  N7  GUA    13       3.837  -6.049   0.704  1.00  0.00      QUAD N 
ATOM    414  C8  GUA    13       4.741  -6.988   0.784  1.00  0.00      QUAD C 
ATOM    415  H8  GUA    13       4.292  -7.879   0.718  0.00  0.00      QUAD H 
ATOM    416  C2' GUA    13       7.209  -8.282   2.236  1.00  0.00      QUAD C 
ATOM    417 H2'' GUA    13       6.201  -8.737   2.338  0.00  0.00      QUAD H 
ATOM    418  H2' GUA    13       7.470  -7.802   3.197  0.00  0.00      QUAD H 
ATOM    419  C3' GUA    13       8.190  -9.342   1.756  1.00  0.00      QUAD C 
ATOM    420  H3' GUA    13       7.906 -10.342   2.153  0.00  0.00      QUAD H 
ATOM    421  O3' GUA    13       9.536  -9.038   2.109  1.00  0.00      QUAD O 
ATOM    422  P   GUA    14      10.002  -9.170   3.613  1.00  0.00      QUAD P 
ATOM    423  O1P GUA    14      11.375  -9.720   3.629  1.00  0.00      QUAD O 
ATOM    424  O2P GUA    14       8.976  -9.887   4.402  1.00  0.00      QUAD O 
ATOM    425  O5' GUA    14      10.040  -7.664   4.089  1.00  0.00      QUAD O 
ATOM    426  C5' GUA    14      10.994  -6.782   3.482  1.00  0.00      QUAD C 
ATOM    427  H5' GUA    14      10.754  -6.622   2.406  0.00  0.00      QUAD H 
ATOM    428 H5'' GUA    14      12.027  -7.196   3.551  0.00  0.00      QUAD H 
ATOM    429  C4' GUA    14      10.989  -5.443   4.214  1.00  0.00      QUAD C 
ATOM    430  H4' GUA    14      11.821  -4.811   3.849  0.00  0.00      QUAD H 
ATOM    431  O4' GUA    14       9.780  -4.710   3.898  1.00  0.00      QUAD O 
ATOM    432  C1' GUA    14       9.211  -4.202   5.095  1.00  0.00      QUAD C 
ATOM    433  H1' GUA    14       9.706  -3.223   5.287  0.00  0.00      QUAD H 
ATOM    434  N9  GUA    14       7.780  -4.067   4.897  1.00  0.00      QUAD N 
ATOM    435  C4  GUA    14       7.041  -2.909   4.869  1.00  0.00      QUAD C 
ATOM    436  N2  GUA    14       6.877   0.558   5.004  1.00  0.00      QUAD N 
ATOM    437  H21 GUA    14       6.236   1.338   4.969  0.00  0.00      QUAD H 
ATOM    438  H22 GUA    14       7.855   0.783   5.118  0.00  0.00      QUAD H 
ATOM    439  N3  GUA    14       7.527  -1.655   4.978  1.00  0.00      QUAD N 
ATOM    440  C2  GUA    14       6.569  -0.745   4.915  1.00  0.00      QUAD C 
ATOM    441  N1  GUA    14       5.238  -1.042   4.758  1.00  0.00      QUAD N 
ATOM    442  H1  GUA    14       4.577  -0.253   4.721  0.00  0.00      QUAD H 
ATOM    443  C6  GUA    14       4.715  -2.326   4.645  1.00  0.00      QUAD C 
ATOM    444  O6  GUA    14       3.495  -2.485   4.507  1.00  0.00      QUAD O 
ATOM    445  C5  GUA    14       5.731  -3.312   4.711  1.00  0.00      QUAD C 
ATOM    446  N7  GUA    14       5.650  -4.697   4.641  1.00  0.00      QUAD N 
ATOM    447  C8  GUA    14       6.885  -5.102   4.755  1.00  0.00      QUAD C 
ATOM    448  H8  GUA    14       6.905  -6.101   4.713  0.00  0.00      QUAD H 
ATOM    449  C2' GUA    14       9.595  -5.205   6.176  1.00  0.00      QUAD C 
ATOM    450 H2'' GUA    14       8.967  -6.118   6.100  0.00  0.00      QUAD H 
ATOM    451  H2' GUA    14       9.476  -4.785   7.192  0.00  0.00      QUAD H 
ATOM    452  C3' GUA    14      11.023  -5.546   5.763  1.00  0.00      QUAD C 
ATOM    453  H3' GUA    14      11.275  -6.591   6.052  0.00  0.00      QUAD H 
ATOM    454  O3' GUA    14      11.975  -4.652   6.326  1.00  0.00      QUAD O 
ATOM    455  P   GUA    15      12.215  -4.557   7.886  1.00  0.00      QUAD P 
ATOM    456  O1P GUA    15      13.670  -4.535   8.138  1.00  0.00      QUAD O 
ATOM    457  O2P GUA    15      11.431  -5.592   8.595  1.00  0.00      QUAD O 
ATOM    458  O5' GUA    15      11.601  -3.131   8.221  1.00  0.00      QUAD O 
ATOM    459  C5' GUA    15      12.243  -1.999   7.606  1.00  0.00      QUAD C 
ATOM    460  H5' GUA    15      12.126  -2.044   6.500  0.00  0.00      QUAD H 
ATOM    461 H5'' GUA    15      13.330  -1.986   7.845  0.00  0.00      QUAD H 
ATOM    462  C4' GUA    15      11.658  -0.676   8.103  1.00  0.00      QUAD C 
ATOM    463  H4' GUA    15      12.201   0.173   7.632  0.00  0.00      QUAD H 
ATOM    464  O4' GUA    15      10.268  -0.562   7.721  1.00  0.00      QUAD O 
ATOM    465  C1' GUA    15       9.480  -0.291   8.876  1.00  0.00      QUAD C 
ATOM    466  H1' GUA    15       9.430   0.816   8.955  0.00  0.00      QUAD H 
ATOM    467  N9  GUA    15       8.176  -0.883   8.687  1.00  0.00      QUAD N 
ATOM    468  C4  GUA    15       6.968  -0.231   8.623  1.00  0.00      QUAD C 
ATOM    469  N2  GUA    15       5.138   2.721   8.654  1.00  0.00      QUAD N 
ATOM    470  H21 GUA    15       4.199   3.089   8.595  0.00  0.00      QUAD H 
ATOM    471  H22 GUA    15       5.881   3.396   8.763  0.00  0.00      QUAD H 
ATOM    472  N3  GUA    15       6.782   1.103   8.695  1.00  0.00      QUAD N 
ATOM    473  C2  GUA    15       5.504   1.431   8.603  1.00  0.00      QUAD C 
ATOM    474  N1  GUA    15       4.487   0.520   8.454  1.00  0.00      QUAD N 
ATOM    475  H1  GUA    15       3.527   0.887   8.394  0.00  0.00      QUAD H 
ATOM    476  C6  GUA    15       4.656  -0.858   8.378  1.00  0.00      QUAD C 
ATOM    477  O6  GUA    15       3.669  -1.593   8.243  1.00  0.00      QUAD O 
ATOM    478  C5  GUA    15       6.022  -1.224   8.475  1.00  0.00      QUAD C 
ATOM    479  N7  GUA    15       6.624  -2.475   8.446  1.00  0.00      QUAD N 
ATOM    480  C8  GUA    15       7.899  -2.225   8.575  1.00  0.00      QUAD C 
ATOM    481  H8  GUA    15       8.403  -3.089   8.563  0.00  0.00      QUAD H 
ATOM    482  C2' GUA    15      10.255  -0.852  10.064  1.00  0.00      QUAD C 
ATOM    483 H2'' GUA    15      10.113  -1.951  10.149  0.00  0.00      QUAD H 
ATOM    484  H2' GUA    15       9.970  -0.373  11.022  0.00  0.00      QUAD H 
ATOM    485  C3' GUA    15      11.671  -0.542   9.636  1.00  0.00      QUAD C 
ATOM    486  H3' GUA    15      12.370  -1.316  10.032  0.00  0.00      QUAD H 
ATOM    487  O3' GUA    15      12.019   0.776  10.056  1.00  0.00      QUAD O 
ATOM    488  P   THY    16      12.904   0.946  11.352  1.00  0.00      QUAD P 
ATOM    489  O1P THY    16      12.342   0.111  12.438  1.00  0.00      QUAD O 
ATOM    490  O2P THY    16      13.074   2.390  11.627  1.00  0.00      QUAD O 
ATOM    491  O5' THY    16      14.282   0.323  10.889  1.00  0.00      QUAD O 
ATOM    492  C5' THY    16      15.000   0.982   9.834  1.00  0.00      QUAD C 
ATOM    493  H5' THY    16      15.343   1.983  10.178  0.00  0.00      QUAD H 
ATOM    494 H5'' THY    16      14.374   1.129   8.923  0.00  0.00      QUAD H 
ATOM    495  C4' THY    16      16.217   0.133   9.479  1.00  0.00      QUAD C 
ATOM    496  H4' THY    16      16.730  -0.207  10.404  0.00  0.00      QUAD H 
ATOM    497  O4' THY    16      15.812  -1.059   8.741  1.00  0.00      QUAD O 
ATOM    498  C1' THY    16      16.572  -1.160   7.538  1.00  0.00      QUAD C 
ATOM    499  H1' THY    16      17.478  -1.732   7.831  0.00  0.00      QUAD H 
ATOM    500  N1  THY    16      15.782  -1.875   6.495  1.00  0.00      QUAD N 
ATOM    501  C6  THY    16      14.861  -1.191   5.727  1.00  0.00      QUAD C 
ATOM    502  H6  THY    16      14.668  -0.167   6.038  0.00  0.00      QUAD H 
ATOM    503  C2  THY    16      15.975  -3.238   6.326  1.00  0.00      QUAD C 
ATOM    504  O2  THY    16      16.773  -3.882   7.007  1.00  0.00      QUAD O 
ATOM    505  N3  THY    16      15.207  -3.817   5.311  1.00  0.00      QUAD N 
ATOM    506  H3  THY    16      15.351  -4.800   5.149  0.00  0.00      QUAD H 
ATOM    507  C4  THY    16      14.356  -3.141   4.425  1.00  0.00      QUAD C 
ATOM    508  O4  THY    16      13.876  -3.715   3.444  1.00  0.00      QUAD O 
ATOM    509  C5  THY    16      14.147  -1.752   4.737  1.00  0.00      QUAD C 
ATOM    510  C5M THY    16      13.112  -1.016   3.951  1.00  0.00      QUAD C 
ATOM    511  H51 THY    16      13.046   0.052   4.256  0.00  0.00      QUAD H 
ATOM    512  H52 THY    16      12.106  -1.471   4.098  0.00  0.00      QUAD H 
ATOM    513  H53 THY    16      13.344  -1.046   2.863  0.00  0.00      QUAD H 
ATOM    514  C2' THY    16      17.009   0.270   7.197  1.00  0.00      QUAD C 
ATOM    515 H2'' THY    16      16.200   0.839   6.695  0.00  0.00      QUAD H 
ATOM    516  H2' THY    16      17.912   0.297   6.558  0.00  0.00      QUAD H 
ATOM    517  C3' THY    16      17.233   0.859   8.582  1.00  0.00      QUAD C 
ATOM    518  H3' THY    16      16.959   1.939   8.552  0.00  0.00      QUAD H 
ATOM    519  O3' THY    16      18.574   0.642   9.021  1.00  0.00      QUAD O 
ATOM    520  P   THY    17      19.489   1.852   9.460  1.00  0.00      QUAD P 
ATOM    521  O1P THY    17      20.615   1.328  10.264  1.00  0.00      QUAD O 
ATOM    522  O2P THY    17      18.668   2.929  10.057  1.00  0.00      QUAD O 
ATOM    523  O5' THY    17      20.031   2.295   8.057  1.00  0.00      QUAD O 
ATOM    524  C5' THY    17      20.405   3.634   7.750  1.00  0.00      QUAD C 
ATOM    525  H5' THY    17      21.338   3.903   8.291  0.00  0.00      QUAD H 
ATOM    526 H5'' THY    17      19.604   4.348   8.046  0.00  0.00      QUAD H 
ATOM    527  C4' THY    17      20.631   3.755   6.237  1.00  0.00      QUAD C 
ATOM    528  H4' THY    17      20.990   4.770   5.963  0.00  0.00      QUAD H 
ATOM    529  O4' THY    17      21.640   2.812   5.770  1.00  0.00      QUAD O 
ATOM    530  C1' THY    17      21.260   2.269   4.491  1.00  0.00      QUAD C 
ATOM    531  H1' THY    17      22.081   2.532   3.787  0.00  0.00      QUAD H 
ATOM    532  N1  THY    17      21.093   0.780   4.558  1.00  0.00      QUAD N 
ATOM    533  C6  THY    17      20.884   0.108   5.747  1.00  0.00      QUAD C 
ATOM    534  H6  THY    17      20.936   0.719   6.641  0.00  0.00      QUAD H 
ATOM    535  C2  THY    17      21.079   0.100   3.352  1.00  0.00      QUAD C 
ATOM    536  O2  THY    17      21.193   0.676   2.270  1.00  0.00      QUAD O 
ATOM    537  N3  THY    17      20.932  -1.286   3.460  1.00  0.00      QUAD N 
ATOM    538  H3  THY    17      20.948  -1.805   2.598  0.00  0.00      QUAD H 
ATOM    539  C4  THY    17      20.807  -2.021   4.652  1.00  0.00      QUAD C 
ATOM    540  O4  THY    17      20.793  -3.252   4.638  1.00  0.00      QUAD O 
ATOM    541  C5  THY    17      20.728  -1.219   5.845  1.00  0.00      QUAD C 
ATOM    542  C5M THY    17      20.535  -1.914   7.150  1.00  0.00      QUAD C 
ATOM    543  H51 THY    17      20.448  -1.192   7.992  0.00  0.00      QUAD H 
ATOM    544  H52 THY    17      21.389  -2.590   7.374  0.00  0.00      QUAD H 
ATOM    545  H53 THY    17      19.606  -2.526   7.134  0.00  0.00      QUAD H 
ATOM    546  C2' THY    17      19.992   3.027   4.080  1.00  0.00      QUAD C 
ATOM    547 H2'' THY    17      19.308   2.410   3.466  0.00  0.00      QUAD H 
ATOM    548  H2' THY    17      20.275   3.934   3.503  0.00  0.00      QUAD H 
ATOM    549  C3' THY    17      19.382   3.414   5.416  1.00  0.00      QUAD C 
ATOM    550  H3' THY    17      18.853   2.554   5.887  0.00  0.00      QUAD H 
ATOM    551  O3' THY    17      18.568   4.578   5.307  1.00  0.00      QUAD O 
ATOM    552  P   ADE    18      17.015   4.405   5.059  1.00  0.00      QUAD P 
ATOM    553  O1P ADE    18      16.428   5.741   4.815  1.00  0.00      QUAD O 
ATOM    554  O2P ADE    18      16.440   3.604   6.163  1.00  0.00      QUAD O 
ATOM    555  O5' ADE    18      16.946   3.551   3.733  1.00  0.00      QUAD O 
ATOM    556  C5' ADE    18      17.204   4.146   2.455  1.00  0.00      QUAD C 
ATOM    557  H5' ADE    18      18.291   4.108   2.225  0.00  0.00      QUAD H 
ATOM    558 H5'' ADE    18      16.891   5.217   2.407  0.00  0.00      QUAD H 
ATOM    559  C4' ADE    18      16.437   3.386   1.371  1.00  0.00      QUAD C 
ATOM    560  H4' ADE    18      16.622   3.856   0.383  0.00  0.00      QUAD H 
ATOM    561  O4' ADE    18      16.889   2.009   1.261  1.00  0.00      QUAD O 
ATOM    562  C1' ADE    18      15.826   1.093   1.545  1.00  0.00      QUAD C 
ATOM    563  H1' ADE    18      15.444   0.754   0.557  0.00  0.00      QUAD H 
ATOM    564  N9  ADE    18      16.411  -0.025   2.303  1.00  0.00      QUAD N 
ATOM    565  C5  ADE    18      17.150  -2.035   2.890  1.00  0.00      QUAD C 
ATOM    566  N7  ADE    18      17.581  -1.158   3.847  1.00  0.00      QUAD N 
ATOM    567  C8  ADE    18      17.124   0.011   3.478  1.00  0.00      QUAD C 
ATOM    568  H8  ADE    18      17.286   0.942   4.026  0.00  0.00      QUAD H 
ATOM    569  N1  ADE    18      16.738  -4.012   1.687  1.00  0.00      QUAD N 
ATOM    570  C2  ADE    18      16.046  -3.236   0.840  1.00  0.00      QUAD C 
ATOM    571  H2  ADE    18      15.590  -3.758   0.001  0.00  0.00      QUAD H 
ATOM    572  N3  ADE    18      15.842  -1.908   0.851  1.00  0.00      QUAD N 
ATOM    573  C4  ADE    18      16.419  -1.353   1.924  1.00  0.00      QUAD C 
ATOM    574  C6  ADE    18      17.338  -3.430   2.773  1.00  0.00      QUAD C 
ATOM    575  N6  ADE    18      18.066  -4.121   3.703  1.00  0.00      QUAD N 
ATOM    576  H61 ADE    18      18.194  -5.111   3.629  0.00  0.00      QUAD H 
ATOM    577  H62 ADE    18      18.491  -3.659   4.481  0.00  0.00      QUAD H 
ATOM    578  C2' ADE    18      14.730   1.909   2.252  1.00  0.00      QUAD C 
ATOM    579 H2'' ADE    18      14.916   1.939   3.346  0.00  0.00      QUAD H 
ATOM    580  H2' ADE    18      13.713   1.506   2.073  0.00  0.00      QUAD H 
ATOM    581  C3' ADE    18      14.925   3.311   1.666  1.00  0.00      QUAD C 
ATOM    582  H3' ADE    18      14.642   4.064   2.440  0.00  0.00      QUAD H 
ATOM    583  O3' ADE    18      14.140   3.488   0.490  1.00  0.00      QUAD O 
ATOM    584  P   GUA    19      13.913   4.948  -0.096  1.00  0.00      QUAD P 
ATOM    585  O1P GUA    19      13.605   4.826  -1.538  1.00  0.00      QUAD O 
ATOM    586  O2P GUA    19      15.017   5.858   0.274  1.00  0.00      QUAD O 
ATOM    587  O5' GUA    19      12.613   5.423   0.651  1.00  0.00      QUAD O 
ATOM    588  C5' GUA    19      11.471   4.562   0.600  1.00  0.00      QUAD C 
ATOM    589  H5' GUA    19      11.569   3.743   1.348  0.00  0.00      QUAD H 
ATOM    590 H5'' GUA    19      11.349   4.094  -0.407  0.00  0.00      QUAD H 
ATOM    591  C4' GUA    19      10.246   5.406   0.889  1.00  0.00      QUAD C 
ATOM    592  H4' GUA    19      10.277   6.375   0.348  0.00  0.00      QUAD H 
ATOM    593  O4' GUA    19       9.090   4.691   0.405  1.00  0.00      QUAD O 
ATOM    594  C1' GUA    19       8.225   4.421   1.488  1.00  0.00      QUAD C 
ATOM    595  H1' GUA    19       7.500   5.265   1.469  0.00  0.00      QUAD H 
ATOM    596  N9  GUA    19       7.570   3.139   1.287  1.00  0.00      QUAD N 
ATOM    597  C4  GUA    19       6.208   3.031   1.137  1.00  0.00      QUAD C 
ATOM    598  N2  GUA    19       3.088   4.524   0.825  1.00  0.00      QUAD N 
ATOM    599  H21 GUA    19       2.104   4.324   0.714  0.00  0.00      QUAD H 
ATOM    600  H22 GUA    19       3.347   5.499   0.871  0.00  0.00      QUAD H 
ATOM    601  N3  GUA    19       5.333   4.055   1.062  1.00  0.00      QUAD N 
ATOM    602  C2  GUA    19       4.088   3.634   0.918  1.00  0.00      QUAD C 
ATOM    603  N1  GUA    19       3.728   2.310   0.853  1.00  0.00      QUAD N 
ATOM    604  H1  GUA    19       2.727   2.096   0.739  0.00  0.00      QUAD H 
ATOM    605  C6  GUA    19       4.612   1.239   0.929  1.00  0.00      QUAD C 
ATOM    606  O6  GUA    19       4.182   0.081   0.860  1.00  0.00      QUAD O 
ATOM    607  C5  GUA    19       5.952   1.676   1.083  1.00  0.00      QUAD C 
ATOM    608  N7  GUA    19       7.129   0.949   1.197  1.00  0.00      QUAD N 
ATOM    609  C8  GUA    19       8.061   1.855   1.315  1.00  0.00      QUAD C 
ATOM    610  H8  GUA    19       8.948   1.401   1.402  0.00  0.00      QUAD H 
ATOM    611  C2' GUA    19       9.046   4.518   2.768  1.00  0.00      QUAD C 
ATOM    612 H2'' GUA    19       9.593   3.570   2.958  0.00  0.00      QUAD H 
ATOM    613  H2' GUA    19       8.406   4.734   3.647  0.00  0.00      QUAD H 
ATOM    614  C3' GUA    19      10.028   5.614   2.400  1.00  0.00      QUAD C 
ATOM    615  H3' GUA    19      11.000   5.454   2.922  0.00  0.00      QUAD H 
ATOM    616  O3' GUA    19       9.513   6.915   2.678  1.00  0.00      QUAD O 
ATOM    617  P   GUA    20       9.500   7.455   4.162  1.00  0.00      QUAD P 
ATOM    618  O1P GUA    20      10.096   8.808   4.171  1.00  0.00      QUAD O 
ATOM    619  O2P GUA    20      10.082   6.448   5.077  1.00  0.00      QUAD O 
ATOM    620  O5' GUA    20       7.961   7.564   4.461  1.00  0.00      QUAD O 
ATOM    621  C5' GUA    20       7.196   8.634   3.894  1.00  0.00      QUAD C 
ATOM    622  H5' GUA    20       7.196   8.581   2.783  0.00  0.00      QUAD H 
ATOM    623 H5'' GUA    20       7.600   9.624   4.201  0.00  0.00      QUAD H 
ATOM    624  C4' GUA    20       5.761   8.521   4.400  1.00  0.00      QUAD C 
ATOM    625  H4' GUA    20       5.122   9.318   3.962  0.00  0.00      QUAD H 
ATOM    626  O4' GUA    20       5.186   7.248   3.999  1.00  0.00      QUAD O 
ATOM    627  C1' GUA    20       4.627   6.625   5.138  1.00  0.00      QUAD C 
ATOM    628  H1' GUA    20       3.591   7.027   5.207  0.00  0.00      QUAD H 
ATOM    629  N9  GUA    20       4.640   5.181   4.970  1.00  0.00      QUAD N 
ATOM    630  C4  GUA    20       3.491   4.444   4.814  1.00  0.00      QUAD C 
ATOM    631  N2  GUA    20       0.041   4.296   4.436  1.00  0.00      QUAD N 
ATOM    632  H21 GUA    20      -0.732   3.656   4.323  0.00  0.00      QUAD H 
ATOM    633  H22 GUA    20      -0.188   5.280   4.456  0.00  0.00      QUAD H 
ATOM    634  N3  GUA    20       2.240   4.938   4.703  1.00  0.00      QUAD N 
ATOM    635  C2  GUA    20       1.340   3.980   4.562  1.00  0.00      QUAD C 
ATOM    636  N1  GUA    20       1.641   2.641   4.535  1.00  0.00      QUAD N 
ATOM    637  H1  GUA    20       0.858   1.981   4.422  0.00  0.00      QUAD H 
ATOM    638  C6  GUA    20       2.922   2.110   4.649  1.00  0.00      QUAD C 
ATOM    639  O6  GUA    20       3.085   0.884   4.613  1.00  0.00      QUAD O 
ATOM    640  C5  GUA    20       3.898   3.126   4.799  1.00  0.00      QUAD C 
ATOM    641  N7  GUA    20       5.277   3.038   4.943  1.00  0.00      QUAD N 
ATOM    642  C8  GUA    20       5.674   4.277   5.041  1.00  0.00      QUAD C 
ATOM    643  H8  GUA    20       6.668   4.293   5.149  0.00  0.00      QUAD H 
ATOM    644  C2' GUA    20       5.437   7.102   6.328  1.00  0.00      QUAD C 
ATOM    645 H2'' GUA    20       6.403   6.553   6.387  0.00  0.00      QUAD H 
ATOM    646  H2' GUA    20       4.886   6.939   7.277  0.00  0.00      QUAD H 
ATOM    647  C3' GUA    20       5.676   8.555   5.949  1.00  0.00      QUAD C 
ATOM    648  H3' GUA    20       6.650   8.912   6.351  0.00  0.00      QUAD H 
ATOM    649  O3' GUA    20       4.624   9.402   6.395  1.00  0.00      QUAD O 
ATOM    650  C3' GUA    21       0.239   9.137   9.349  1.00  0.00      QUAD C 
ATOM    651  H3' GUA    21       0.896   9.892   9.831  0.00  0.00      QUAD H 
ATOM    652  O3' GUA    21      -1.101   9.426   9.738  1.00  0.00      QUAD O 
ATOM    653  H3T GUA    21      -1.175   9.310  10.691  0.00  0.00      QUAD H 
ATOM    654  P   GUA    21       4.407   9.711   7.931  1.00  0.00      QUAD P 
ATOM    655  O1P GUA    21       4.414  11.177   8.123  1.00  0.00      QUAD O 
ATOM    656  O2P GUA    21       5.340   8.920   8.763  1.00  0.00      QUAD O 
ATOM    657  O5' GUA    21       2.939   9.170   8.164  1.00  0.00      QUAD O 
ATOM    658  C5' GUA    21       1.859   9.829   7.486  1.00  0.00      QUAD C 
ATOM    659  H5' GUA    21       2.008   9.799   6.384  0.00  0.00      QUAD H 
ATOM    660 H5'' GUA    21       1.798  10.894   7.794  0.00  0.00      QUAD H 
ATOM    661  C4' GUA    21       0.529   9.142   7.822  1.00  0.00      QUAD C 
ATOM    662  H4' GUA    21      -0.310   9.605   7.255  0.00  0.00      QUAD H 
ATOM    663  O4' GUA    21       0.583   7.745   7.438  1.00  0.00      QUAD O 
ATOM    664  C1' GUA    21       0.251   6.946   8.557  1.00  0.00      QUAD C 
ATOM    665  H1' GUA    21      -0.851   6.824   8.501  0.00  0.00      QUAD H 
ATOM    666  N9  GUA    21       0.938   5.671   8.477  1.00  0.00      QUAD N 
ATOM    667  C4  GUA    21       0.294   4.465   8.342  1.00  0.00      QUAD C 
ATOM    668  N2  GUA    21      -2.643   2.649   7.963  1.00  0.00      QUAD N 
ATOM    669  H21 GUA    21      -3.006   1.711   7.869  0.00  0.00      QUAD H 
ATOM    670  H22 GUA    21      -3.321   3.397   7.952  0.00  0.00      QUAD H 
ATOM    671  N3  GUA    21      -1.037   4.286   8.213  1.00  0.00      QUAD N 
ATOM    672  C2  GUA    21      -1.357   3.008   8.101  1.00  0.00      QUAD C 
ATOM    673  N1  GUA    21      -0.442   1.984   8.114  1.00  0.00      QUAD N 
ATOM    674  H1  GUA    21      -0.803   1.024   8.019  0.00  0.00      QUAD H 
ATOM    675  C6  GUA    21       0.933   2.145   8.246  1.00  0.00      QUAD C 
ATOM    676  O6  GUA    21       1.673   1.152   8.247  1.00  0.00      QUAD O 
ATOM    677  C5  GUA    21       1.291   3.512   8.367  1.00  0.00      QUAD C 
ATOM    678  N7  GUA    21       2.536   4.108   8.516  1.00  0.00      QUAD N 
ATOM    679  C8  GUA    21       2.279   5.386   8.577  1.00  0.00      QUAD C 
ATOM    680  H8  GUA    21       3.138   5.886   8.686  0.00  0.00      QUAD H 
ATOM    681  C2' GUA    21       0.625   7.747   9.791  1.00  0.00      QUAD C 
ATOM    682 H2'' GUA    21       1.716   7.700  10.008  0.00  0.00      QUAD H 
ATOM    683  H2' GUA    21       0.070   7.360  10.675  0.00  0.00      QUAD H 
END
