# Supplementary material for: Molecular models for intrastrand DNA G-quadruplexes
Source: BMC Struct Biol. 2009 Oct 7;9:64. doi: 10.1186/1472-6807-9-64 (PMC2768733; doi:10.1186/1472-6807-9-64)
Supplement: Additional file 1 — Models for intrastrand G-quadruplexes. The name of the file contains all topology information. Each field is separated by the underscore character. The notation here follows Webba da Silva [56]. The first field indicates the glycosidic bond conformation in the first G-quadruplex strand a stands for anti and s stands for syn. The second field indicates the loop topology by letters p (parallel), l (lateral) and d (diagonal) preceded by + or - sign to indicate clockwise or anti clockwise rotation when the first strand is progressing towards the viewer. Similarly, the third field indicates the parallel or antiparallel (a/p) strand polarity with reference to the first strand. The order is according to the position in the quadruplex (rotating anti-clockwise with the first strand progressing towards the viewer), and in general not according to sequence order. The next three fields indicate loop lengths. The .nrg files contain the energy as ouput by the program NAMD [81]. The total energy is reported in the twelfth field. The .fas files contain the sequence of the representative model. [file 1472-6807-9-64-S1.TGZ › representative_G4_models/saa_-p-p-p_ppp_3_1_1.pdb]

REMARK  FINAL COORDINATES WRITTEN BY NAMD AT TIMESTEP 300
ATOM      1  H5T GUA     1      -5.248   4.291   4.312  0.00  0.00      QUAD H 
ATOM      2  O5' GUA     1      -4.398   4.315   3.860  1.00  0.00      QUAD O 
ATOM      3  C5' GUA     1      -4.685   4.318   2.470  1.00  0.00      QUAD C 
ATOM      4  H5' GUA     1      -5.532   5.022   2.322  0.00  0.00      QUAD H 
ATOM      5 H5'' GUA     1      -5.054   3.316   2.162  0.00  0.00      QUAD H 
ATOM      6  C4' GUA     1      -3.494   4.758   1.619  1.00  0.00      QUAD C 
ATOM      7  H4' GUA     1      -3.017   5.681   2.009  0.00  0.00      QUAD H 
ATOM      8  O4' GUA     1      -2.446   3.712   1.513  1.00  0.00      QUAD O 
ATOM      9  C1' GUA     1      -2.385   3.174   0.172  1.00  0.00      QUAD C 
ATOM     10  H1' GUA     1      -3.089   2.306   0.194  0.00  0.00      QUAD H 
ATOM     11  N9  GUA     1      -0.920   2.710  -0.172  1.00  0.00      QUAD N 
ATOM     12  C4  GUA     1      -0.598   1.385  -0.347  1.00  0.00      QUAD C 
ATOM     13  N2  GUA     1      -1.583  -1.919  -0.772  1.00  0.00      QUAD N 
ATOM     14  H21 GUA     1      -1.230  -2.857  -0.898  0.00  0.00      QUAD H 
ATOM     15  H22 GUA     1      -2.587  -1.815  -0.751  0.00  0.00      QUAD H 
ATOM     16  N3  GUA     1      -1.473   0.365  -0.473  1.00  0.00      QUAD N 
ATOM     17  C2  GUA     1      -0.861  -0.796  -0.630  1.00  0.00      QUAD C 
ATOM     18  N1  GUA     1       0.504  -0.947  -0.658  1.00  0.00      QUAD N 
ATOM     19  H1  GUA     1       0.873  -1.900  -0.784  0.00  0.00      QUAD H 
ATOM     20  C6  GUA     1       1.423   0.088  -0.529  1.00  0.00      QUAD C 
ATOM     21  O6  GUA     1       2.636  -0.156  -0.569  1.00  0.00      QUAD O 
ATOM     22  C5  GUA     1       0.780   1.341  -0.362  1.00  0.00      QUAD C 
ATOM     23  N7  GUA     1       1.314   2.613  -0.199  1.00  0.00      QUAD N 
ATOM     24  C8  GUA     1       0.271   3.391  -0.091  1.00  0.00      QUAD C 
ATOM     25  H8  GUA     1       0.580   4.334   0.030  0.00  0.00      QUAD H 
ATOM     26  C2' GUA     1      -3.069   4.262  -0.691  1.00  0.00      QUAD C 
ATOM     27 H2'' GUA     1      -3.635   3.804  -1.536  0.00  0.00      QUAD H 
ATOM     28  H2' GUA     1      -2.308   4.948  -1.064  0.00  0.00      QUAD H 
ATOM     29  C3' GUA     1      -4.051   4.990   0.214  1.00  0.00      QUAD C 
ATOM     30  H3' GUA     1      -5.064   4.521   0.148  0.00  0.00      QUAD H 
ATOM     31  O3' GUA     1      -4.110   6.394  -0.065  1.00  0.00      QUAD O 
ATOM     32  P   GUA     2      -4.680   6.936  -1.444  1.00  0.00      QUAD P 
ATOM     33  O1P GUA     2      -5.259   5.823  -2.230  0.00  0.00      QUAD O 
ATOM     34  O2P GUA     2      -5.555   8.094  -1.164  0.00  0.00      QUAD O 
ATOM     35  O5' GUA     2      -3.400   7.461  -2.189  1.00  0.00      QUAD O 
ATOM     36  C5' GUA     2      -2.461   8.363  -1.577  1.00  0.00      QUAD C 
ATOM     37  H5' GUA     2      -2.536   8.389  -0.465  0.00  0.00      QUAD H 
ATOM     38 H5'' GUA     2      -2.650   9.394  -1.964  0.00  0.00      QUAD H 
ATOM     39  C4' GUA     2      -1.032   7.949  -1.958  1.00  0.00      QUAD C 
ATOM     40  H4' GUA     2      -0.265   8.549  -1.418  0.00  0.00      QUAD H 
ATOM     41  O4' GUA     2      -0.839   6.516  -1.673  1.00  0.00      QUAD O 
ATOM     42  C1' GUA     2       0.054   5.946  -2.605  1.00  0.00      QUAD C 
ATOM     43  H1' GUA     2       1.071   6.251  -2.254  0.00  0.00      QUAD H 
ATOM     44  N9  GUA     2      -0.070   4.391  -2.691  1.00  0.00      QUAD N 
ATOM     45  C4  GUA     2       1.086   3.684  -2.919  1.00  0.00      QUAD C 
ATOM     46  N2  GUA     2       4.522   3.620  -3.428  1.00  0.00      QUAD N 
ATOM     47  H21 GUA     2       5.302   3.000  -3.592  0.00  0.00      QUAD H 
ATOM     48  H22 GUA     2       4.733   4.607  -3.379  0.00  0.00      QUAD H 
ATOM     49  N3  GUA     2       2.322   4.208  -3.059  1.00  0.00      QUAD N 
ATOM     50  C2  GUA     2       3.235   3.274  -3.268  1.00  0.00      QUAD C 
ATOM     51  N1  GUA     2       2.957   1.931  -3.337  1.00  0.00      QUAD N 
ATOM     52  H1  GUA     2       3.747   1.292  -3.506  0.00  0.00      QUAD H 
ATOM     53  C6  GUA     2       1.692   1.370  -3.196  1.00  0.00      QUAD C 
ATOM     54  O6  GUA     2       1.550   0.143  -3.276  1.00  0.00      QUAD O 
ATOM     55  C5  GUA     2       0.703   2.360  -2.970  1.00  0.00      QUAD C 
ATOM     56  N7  GUA     2      -0.667   2.238  -2.779  1.00  0.00      QUAD N 
ATOM     57  C8  GUA     2      -1.083   3.465  -2.617  1.00  0.00      QUAD C 
ATOM     58  H8  GUA     2      -2.072   3.457  -2.471  0.00  0.00      QUAD H 
ATOM     59  C2' GUA     2      -0.281   6.722  -3.882  1.00  0.00      QUAD C 
ATOM     60 H2'' GUA     2      -1.016   6.175  -4.506  0.00  0.00      QUAD H 
ATOM     61  H2' GUA     2       0.665   6.919  -4.416  0.00  0.00      QUAD H 
ATOM     62  C3' GUA     2      -0.835   8.085  -3.473  1.00  0.00      QUAD C 
ATOM     63  H3' GUA     2      -1.838   8.212  -3.935  0.00  0.00      QUAD H 
ATOM     64  O3' GUA     2       0.048   9.167  -3.827  1.00  0.00      QUAD O 
ATOM     65  P   GUA     3      -0.367  10.231  -4.952  1.00  0.00      QUAD P 
ATOM     66  O1P GUA     3      -1.565   9.772  -5.690  0.00  0.00      QUAD O 
ATOM     67  O2P GUA     3      -0.434  11.575  -4.341  0.00  0.00      QUAD O 
ATOM     68  O5' GUA     3       0.837  10.214  -5.980  1.00  0.00      QUAD O 
ATOM     69  C5' GUA     3       2.198  10.460  -5.584  1.00  0.00      QUAD C 
ATOM     70  H5' GUA     3       2.296  10.608  -4.485  0.00  0.00      QUAD H 
ATOM     71 H5'' GUA     3       2.548  11.396  -6.077  0.00  0.00      QUAD H 
ATOM     72  C4' GUA     3       3.116   9.301  -6.000  1.00  0.00      QUAD C 
ATOM     73  H4' GUA     3       4.108   9.386  -5.508  0.00  0.00      QUAD H 
ATOM     74  O4' GUA     3       2.495   8.035  -5.641  1.00  0.00      QUAD O 
ATOM     75  C1' GUA     3       3.126   7.036  -6.403  1.00  0.00      QUAD C 
ATOM     76  H1' GUA     3       4.194   6.959  -6.079  0.00  0.00      QUAD H 
ATOM     77  N9  GUA     3       2.388   5.730  -6.284  1.00  0.00      QUAD N 
ATOM     78  C4  GUA     3       3.079   4.570  -6.542  1.00  0.00      QUAD C 
ATOM     79  N2  GUA     3       6.067   2.939  -7.232  1.00  0.00      QUAD N 
ATOM     80  H21 GUA     3       6.468   2.029  -7.410  0.00  0.00      QUAD H 
ATOM     81  H22 GUA     3       6.705   3.722  -7.239  0.00  0.00      QUAD H 
ATOM     82  N3  GUA     3       4.405   4.470  -6.771  1.00  0.00      QUAD N 
ATOM     83  C2  GUA     3       4.778   3.220  -6.987  1.00  0.00      QUAD C 
ATOM     84  N1  GUA     3       3.917   2.150  -6.980  1.00  0.00      QUAD N 
ATOM     85  H1  GUA     3       4.317   1.218  -7.161  0.00  0.00      QUAD H 
ATOM     86  C6  GUA     3       2.548   2.230  -6.747  1.00  0.00      QUAD C 
ATOM     87  O6  GUA     3       1.860   1.202  -6.763  1.00  0.00      QUAD O 
ATOM     88  C5  GUA     3       2.134   3.566  -6.513  1.00  0.00      QUAD C 
ATOM     89  N7  GUA     3       0.875   4.085  -6.243  1.00  0.00      QUAD N 
ATOM     90  C8  GUA     3       1.073   5.368  -6.115  1.00  0.00      QUAD C 
ATOM     91  H8  GUA     3       0.200   5.814  -5.917  0.00  0.00      QUAD H 
ATOM     92  C2' GUA     3       3.054   7.680  -7.798  1.00  0.00      QUAD C 
ATOM     93 H2'' GUA     3       2.048   7.569  -8.257  0.00  0.00      QUAD H 
ATOM     94  H2' GUA     3       3.796   7.247  -8.489  0.00  0.00      QUAD H 
ATOM     95  C3' GUA     3       3.332   9.172  -7.522  1.00  0.00      QUAD C 
ATOM     96  H3' GUA     3       2.555   9.787  -8.033  0.00  0.00      QUAD H 
ATOM     97  O3' GUA     3       4.675   9.541  -7.895  1.00  0.00      QUAD O 
ATOM     98  P   THY     4       4.885  10.829  -8.814  1.00  0.00      QUAD P 
ATOM     99  O1P THY     4       4.441  10.517 -10.189  0.00  0.00      QUAD O 
ATOM    100  O2P THY     4       4.250  11.988  -8.154  0.00  0.00      QUAD O 
ATOM    101  O5' THY     4       6.443  11.112  -8.879  1.00  0.00      QUAD O 
ATOM    102  C5' THY     4       7.469  10.455  -8.143  1.00  0.00      QUAD C 
ATOM    103  H5' THY     4       8.318  10.254  -8.836  0.00  0.00      QUAD H 
ATOM    104 H5'' THY     4       7.138   9.471  -7.744  0.00  0.00      QUAD H 
ATOM    105  C4' THY     4       7.997  11.328  -6.997  1.00  0.00      QUAD C 
ATOM    106  H4' THY     4       8.582  12.191  -7.382  0.00  0.00      QUAD H 
ATOM    107  O4' THY     4       6.921  11.878  -6.202  1.00  0.00      QUAD O 
ATOM    108  C1' THY     4       7.303  11.950  -4.830  1.00  0.00      QUAD C 
ATOM    109  H1' THY     4       7.393  13.038  -4.617  0.00  0.00      QUAD H 
ATOM    110  N1  THY     4       6.220  11.333  -4.014  1.00  0.00      QUAD N 
ATOM    111  C6  THY     4       6.180   9.968  -3.819  1.00  0.00      QUAD C 
ATOM    112  H6  THY     4       6.992   9.409  -4.289  0.00  0.00      QUAD H 
ATOM    113  C2  THY     4       5.209  12.157  -3.529  1.00  0.00      QUAD C 
ATOM    114  O2  THY     4       5.192  13.370  -3.734  1.00  0.00      QUAD O 
ATOM    115  N3  THY     4       4.226  11.495  -2.796  1.00  0.00      QUAD N 
ATOM    116  H3  THY     4       3.481  12.064  -2.425  0.00  0.00      QUAD H 
ATOM    117  C4  THY     4       4.145  10.115  -2.551  1.00  0.00      QUAD C 
ATOM    118  O4  THY     4       3.215   9.638  -1.902  1.00  0.00      QUAD O 
ATOM    119  C5  THY     4       5.217   9.336  -3.132  1.00  0.00      QUAD C 
ATOM    120  C5M THY     4       5.167   7.854  -2.956  0.00  0.00      QUAD C 
ATOM    121  H51 THY     4       6.010   7.360  -3.486  0.00  0.00      QUAD H 
ATOM    122  H52 THY     4       4.215   7.450  -3.365  0.00  0.00      QUAD H 
ATOM    123  H53 THY     4       5.225   7.581  -1.879  0.00  0.00      QUAD H 
ATOM    124  C2' THY     4       8.724  11.347  -4.723  1.00  0.00      QUAD C 
ATOM    125 H2'' THY     4       8.862  10.723  -3.818  0.00  0.00      QUAD H 
ATOM    126  H2' THY     4       9.463  12.180  -4.712  0.00  0.00      QUAD H 
ATOM    127  C3' THY     4       8.848  10.532  -6.007  1.00  0.00      QUAD C 
ATOM    128  H3' THY     4       8.393   9.522  -5.905  0.00  0.00      QUAD H 
ATOM    129  O3' THY     4      10.191  10.493  -6.488  1.00  0.00      QUAD O 
ATOM    130  P   THY     5      11.212   9.429  -5.924  1.00  0.00      QUAD P 
ATOM    131  O1P THY     5      10.475   8.227  -5.477  0.00  0.00      QUAD O 
ATOM    132  O2P THY     5      12.272   9.234  -6.938  0.00  0.00      QUAD O 
ATOM    133  O5' THY     5      11.832  10.175  -4.671  1.00  0.00      QUAD O 
ATOM    134  C5' THY     5      13.027   9.602  -4.110  1.00  0.00      QUAD C 
ATOM    135  H5' THY     5      13.861   9.631  -4.849  0.00  0.00      QUAD H 
ATOM    136 H5'' THY     5      12.855   8.538  -3.833  0.00  0.00      QUAD H 
ATOM    137  C4' THY     5      13.478  10.356  -2.850  1.00  0.00      QUAD C 
ATOM    138  H4' THY     5      14.325   9.812  -2.383  0.00  0.00      QUAD H 
ATOM    139  O4' THY     5      13.938  11.688  -3.198  1.00  0.00      QUAD O 
ATOM    140  C1' THY     5      13.169  12.677  -2.500  1.00  0.00      QUAD C 
ATOM    141  H1' THY     5      13.762  12.924  -1.591  0.00  0.00      QUAD H 
ATOM    142  N1  THY     5      12.974  13.841  -3.391  1.00  0.00      QUAD N 
ATOM    143  C6  THY     5      12.294  13.656  -4.574  1.00  0.00      QUAD C 
ATOM    144  H6  THY     5      11.971  12.630  -4.761  0.00  0.00      QUAD H 
ATOM    145  C2  THY     5      13.481  15.080  -3.030  1.00  0.00      QUAD C 
ATOM    146  O2  THY     5      14.094  15.263  -1.980  1.00  0.00      QUAD O 
ATOM    147  N3  THY     5      13.230  16.090  -3.958  1.00  0.00      QUAD N 
ATOM    148  H3  THY     5      13.580  17.007  -3.724  0.00  0.00      QUAD H 
ATOM    149  C4  THY     5      12.540  15.962  -5.177  1.00  0.00      QUAD C 
ATOM    150  O4  THY     5      12.378  16.931  -5.919  1.00  0.00      QUAD O 
ATOM    151  C5  THY     5      12.060  14.627  -5.464  1.00  0.00      QUAD C 
ATOM    152  C5M THY     5      11.362  14.379  -6.760  0.00  0.00      QUAD C 
ATOM    153  H51 THY     5      11.010  13.326  -6.829  0.00  0.00      QUAD H 
ATOM    154  H52 THY     5      12.050  14.572  -7.612  0.00  0.00      QUAD H 
ATOM    155  H53 THY     5      10.478  15.044  -6.869  0.00  0.00      QUAD H 
ATOM    156  C2' THY     5      11.881  11.979  -2.054  1.00  0.00      QUAD C 
ATOM    157 H2'' THY     5      11.134  11.963  -2.878  0.00  0.00      QUAD H 
ATOM    158  H2' THY     5      11.427  12.476  -1.178  0.00  0.00      QUAD H 
ATOM    159  C3' THY     5      12.374  10.562  -1.800  1.00  0.00      QUAD C 
ATOM    160  H3' THY     5      11.568   9.831  -2.017  0.00  0.00      QUAD H 
ATOM    161  O3' THY     5      12.864  10.390  -0.473  1.00  0.00      QUAD O 
ATOM    162  P   ADE     6      11.946  10.354   0.816  1.00  0.00      QUAD P 
ATOM    163  O1P ADE     6      12.689   9.659   1.891  0.00  0.00      QUAD O 
ATOM    164  O2P ADE     6      11.474  11.723   1.121  0.00  0.00      QUAD O 
ATOM    165  O5' ADE     6      10.730   9.435   0.403  1.00  0.00      QUAD O 
ATOM    166  C5' ADE     6       9.542   9.940  -0.211  1.00  0.00      QUAD C 
ATOM    167  H5' ADE     6       9.213   9.196  -0.968  0.00  0.00      QUAD H 
ATOM    168 H5'' ADE     6       9.724  10.880  -0.783  0.00  0.00      QUAD H 
ATOM    169  C4' ADE     6       8.434  10.117   0.833  1.00  0.00      QUAD C 
ATOM    170  H4' ADE     6       8.599   9.448   1.702  0.00  0.00      QUAD H 
ATOM    171  O4' ADE     6       8.432  11.480   1.295  1.00  0.00      QUAD O 
ATOM    172  C1' ADE     6       7.512  12.265   0.526  1.00  0.00      QUAD C 
ATOM    173  H1' ADE     6       6.790  12.693   1.255  0.00  0.00      QUAD H 
ATOM    174  N9  ADE     6       8.287  13.330  -0.160  1.00  0.00      QUAD N 
ATOM    175  C5  ADE     6       9.669  15.001  -0.610  1.00  0.00      QUAD C 
ATOM    176  N7  ADE     6       9.118  14.620  -1.800  1.00  0.00      QUAD N 
ATOM    177  C8  ADE     6       8.312  13.635  -1.503  1.00  0.00      QUAD C 
ATOM    178  H8  ADE     6       7.710  13.100  -2.233  0.00  0.00      QUAD H 
ATOM    179  N1  ADE     6      10.970  16.127   0.996  1.00  0.00      QUAD N 
ATOM    180  C2  ADE     6      10.397  15.302   1.887  1.00  0.00      QUAD C 
ATOM    181  H2  ADE     6      10.704  15.441   2.923  0.00  0.00      QUAD H 
ATOM    182  N3  ADE     6       9.473  14.347   1.716  1.00  0.00      QUAD N 
ATOM    183  C4  ADE     6       9.163  14.219   0.422  1.00  0.00      QUAD C 
ATOM    184  C6  ADE     6      10.615  16.005  -0.325  1.00  0.00      QUAD C 
ATOM    185  N6  ADE     6      11.100  16.778  -1.342  1.00  0.00      QUAD N 
ATOM    186  H61 ADE     6      11.789  17.485  -1.171  0.00  0.00      QUAD H 
ATOM    187  H62 ADE     6      10.815  16.617  -2.288  0.00  0.00      QUAD H 
ATOM    188  C2' ADE     6       6.779  11.287  -0.418  1.00  0.00      QUAD C 
ATOM    189 H2'' ADE     6       7.232  11.299  -1.434  0.00  0.00      QUAD H 
ATOM    190  H2' ADE     6       5.696  11.528  -0.482  0.00  0.00      QUAD H 
ATOM    191  C3' ADE     6       7.044   9.921   0.191  1.00  0.00      QUAD C 
ATOM    192  H3' ADE     6       7.118   9.162  -0.623  0.00  0.00      QUAD H 
ATOM    193  O3' ADE     6       6.000   9.525   1.082  1.00  0.00      QUAD O 
ATOM    194  P   GUA     7       6.118   8.226   1.974  1.00  0.00      QUAD P 
ATOM    195  O1P GUA     7       6.734   8.596   3.263  1.00  0.00      QUAD O 
ATOM    196  O2P GUA     7       4.806   7.559   2.037  1.00  0.00      QUAD O 
ATOM    197  O5' GUA     7       7.120   7.325   1.155  1.00  0.00      QUAD O 
ATOM    198  C5' GUA     7       7.667   6.177   1.790  1.00  0.00      QUAD C 
ATOM    199  H5' GUA     7       6.968   5.332   1.582  0.00  0.00      QUAD H 
ATOM    200 H5'' GUA     7       7.737   6.273   2.899  0.00  0.00      QUAD H 
ATOM    201  C4' GUA     7       9.076   5.848   1.255  1.00  0.00      QUAD C 
ATOM    202  H4' GUA     7       9.842   6.293   1.929  0.00  0.00      QUAD H 
ATOM    203  O4' GUA     7       9.184   4.404   1.270  1.00  0.00      QUAD O 
ATOM    204  C1' GUA     7       9.434   3.953  -0.059  1.00  0.00      QUAD C 
ATOM    205  H1' GUA     7      10.538   3.886  -0.149  0.00  0.00      QUAD H 
ATOM    206  N9  GUA     7       8.846   2.663  -0.241  1.00  0.00      QUAD N 
ATOM    207  C4  GUA     7       7.510   2.343  -0.274  1.00  0.00      QUAD C 
ATOM    208  N2  GUA     7       4.179   3.317  -0.127  1.00  0.00      QUAD N 
ATOM    209  H21 GUA     7       3.233   2.966  -0.168  0.00  0.00      QUAD H 
ATOM    210  H22 GUA     7       4.285   4.313   0.003  0.00  0.00      QUAD H 
ATOM    211  N3  GUA     7       6.483   3.210  -0.154  1.00  0.00      QUAD N 
ATOM    212  C2  GUA     7       5.311   2.602  -0.227  1.00  0.00      QUAD C 
ATOM    213  N1  GUA     7       5.158   1.248  -0.402  1.00  0.00      QUAD N 
ATOM    214  H1  GUA     7       4.196   0.881  -0.443  0.00  0.00      QUAD H 
ATOM    215  C6  GUA     7       6.201   0.338  -0.528  1.00  0.00      QUAD C 
ATOM    216  O6  GUA     7       5.954  -0.865  -0.683  1.00  0.00      QUAD O 
ATOM    217  C5  GUA     7       7.465   0.976  -0.452  1.00  0.00      QUAD C 
ATOM    218  N7  GUA     7       8.747   0.448  -0.530  1.00  0.00      QUAD N 
ATOM    219  C8  GUA     7       9.532   1.482  -0.400  1.00  0.00      QUAD C 
ATOM    220  H8  GUA     7      10.483   1.177  -0.446  0.00  0.00      QUAD H 
ATOM    221  C2' GUA     7       8.880   5.049  -0.967  1.00  0.00      QUAD C 
ATOM    222 H2'' GUA     7       7.769   5.100  -0.963  0.00  0.00      QUAD H 
ATOM    223  H2' GUA     7       9.196   4.954  -2.017  0.00  0.00      QUAD H 
ATOM    224  C3' GUA     7       9.426   6.243  -0.221  1.00  0.00      QUAD C 
ATOM    225  H3' GUA     7       8.898   7.178  -0.516  0.00  0.00      QUAD H 
ATOM    226  O3' GUA     7      10.843   6.393  -0.424  1.00  0.00      QUAD O 
ATOM    227  P   GUA     8      11.479   6.593  -1.870  1.00  0.00      QUAD P 
ATOM    228  O1P GUA     8      12.879   7.036  -1.704  1.00  0.00      QUAD O 
ATOM    229  O2P GUA     8      10.578   7.475  -2.647  1.00  0.00      QUAD O 
ATOM    230  O5' GUA     8      11.480   5.146  -2.558  1.00  0.00      QUAD O 
ATOM    231  C5' GUA     8      12.439   4.147  -2.193  1.00  0.00      QUAD C 
ATOM    232  H5' GUA     8      12.365   3.926  -1.105  0.00  0.00      QUAD H 
ATOM    233 H5'' GUA     8      13.471   4.516  -2.408  0.00  0.00      QUAD H 
ATOM    234  C4' GUA     8      12.261   2.809  -2.965  1.00  0.00      QUAD C 
ATOM    235  H4' GUA     8      12.895   2.038  -2.476  0.00  0.00      QUAD H 
ATOM    236  O4' GUA     8      10.910   2.274  -2.944  1.00  0.00      QUAD O 
ATOM    237  C1' GUA     8      10.603   1.686  -4.228  1.00  0.00      QUAD C 
ATOM    238  H1' GUA     8      11.118   0.699  -4.286  0.00  0.00      QUAD H 
ATOM    239  N9  GUA     8       9.127   1.511  -4.278  1.00  0.00      QUAD N 
ATOM    240  C4  GUA     8       8.411   0.338  -4.269  1.00  0.00      QUAD C 
ATOM    241  N2  GUA     8       8.307  -3.124  -4.535  1.00  0.00      QUAD N 
ATOM    242  H21 GUA     8       7.683  -3.917  -4.507  0.00  0.00      QUAD H 
ATOM    243  H22 GUA     8       9.284  -3.325  -4.695  0.00  0.00      QUAD H 
ATOM    244  N3  GUA     8       8.916  -0.901  -4.445  1.00  0.00      QUAD N 
ATOM    245  C2  GUA     8       7.978  -1.831  -4.382  1.00  0.00      QUAD C 
ATOM    246  N1  GUA     8       6.648  -1.567  -4.165  1.00  0.00      QUAD N 
ATOM    247  H1  GUA     8       6.004  -2.370  -4.136  0.00  0.00      QUAD H 
ATOM    248  C6  GUA     8       6.107  -0.300  -3.982  1.00  0.00      QUAD C 
ATOM    249  O6  GUA     8       4.890  -0.171  -3.792  1.00  0.00      QUAD O 
ATOM    250  C5  GUA     8       7.101   0.708  -4.046  1.00  0.00      QUAD C 
ATOM    251  N7  GUA     8       6.997   2.087  -3.918  1.00  0.00      QUAD N 
ATOM    252  C8  GUA     8       8.219   2.521  -4.063  1.00  0.00      QUAD C 
ATOM    253  H8  GUA     8       8.222   3.518  -3.983  0.00  0.00      QUAD H 
ATOM    254  C2' GUA     8      11.274   2.663  -5.196  1.00  0.00      QUAD C 
ATOM    255 H2'' GUA     8      10.722   3.631  -5.238  0.00  0.00      QUAD H 
ATOM    256  H2' GUA     8      11.384   2.263  -6.221  0.00  0.00      QUAD H 
ATOM    257  C3' GUA     8      12.624   2.854  -4.460  1.00  0.00      QUAD C 
ATOM    258  H3' GUA     8      13.060   3.852  -4.683  0.00  0.00      QUAD H 
ATOM    259  O3' GUA     8      13.565   1.822  -4.761  1.00  0.00      QUAD O 
ATOM    260  P   GUA     9      14.191   1.618  -6.190  1.00  0.00      QUAD P 
ATOM    261  O1P GUA     9      15.564   1.082  -6.025  1.00  0.00      QUAD O 
ATOM    262  O2P GUA     9      14.046   2.861  -6.982  1.00  0.00      QUAD O 
ATOM    263  O5' GUA     9      13.251   0.492  -6.805  1.00  0.00      QUAD O 
ATOM    264  C5' GUA     9      13.202  -0.796  -6.165  1.00  0.00      QUAD C 
ATOM    265  H5' GUA     9      12.718  -0.726  -5.164  0.00  0.00      QUAD H 
ATOM    266 H5'' GUA     9      14.235  -1.195  -6.026  0.00  0.00      QUAD H 
ATOM    267  C4' GUA     9      12.436  -1.818  -7.025  1.00  0.00      QUAD C 
ATOM    268  H4' GUA     9      12.605  -2.834  -6.612  0.00  0.00      QUAD H 
ATOM    269  O4' GUA     9      11.011  -1.589  -6.974  1.00  0.00      QUAD O 
ATOM    270  C1' GUA     9      10.471  -1.677  -8.294  1.00  0.00      QUAD C 
ATOM    271  H1' GUA     9      10.387  -2.760  -8.540  0.00  0.00      QUAD H 
ATOM    272  N9  GUA     9       9.144  -1.050  -8.232  1.00  0.00      QUAD N 
ATOM    273  C4  GUA     9       7.976  -1.767  -8.132  1.00  0.00      QUAD C 
ATOM    274  N2  GUA     9       6.294  -4.805  -8.235  1.00  0.00      QUAD N 
ATOM    275  H21 GUA     9       5.381  -5.226  -8.138  0.00  0.00      QUAD H 
ATOM    276  H22 GUA     9       7.060  -5.432  -8.438  0.00  0.00      QUAD H 
ATOM    277  N3  GUA     9       7.850  -3.103  -8.279  1.00  0.00      QUAD N 
ATOM    278  C2  GUA     9       6.599  -3.503  -8.124  1.00  0.00      QUAD C 
ATOM    279  N1  GUA     9       5.552  -2.658  -7.847  1.00  0.00      QUAD N 
ATOM    280  H1  GUA     9       4.617  -3.079  -7.746  0.00  0.00      QUAD H 
ATOM    281  C6  GUA     9       5.659  -1.280  -7.693  1.00  0.00      QUAD C 
ATOM    282  O6  GUA     9       4.650  -0.608  -7.444  1.00  0.00      QUAD O 
ATOM    283  C5  GUA     9       6.996  -0.837  -7.855  1.00  0.00      QUAD C 
ATOM    284  N7  GUA     9       7.537   0.440  -7.784  1.00  0.00      QUAD N 
ATOM    285  C8  GUA     9       8.810   0.266  -8.014  1.00  0.00      QUAD C 
ATOM    286  H8  GUA     9       9.271   1.153  -7.979  0.00  0.00      QUAD H 
ATOM    287  C2' GUA     9      11.562  -1.069  -9.168  1.00  0.00      QUAD C 
ATOM    288 H2'' GUA     9      11.635   0.033  -9.034  0.00  0.00      QUAD H 
ATOM    289  H2' GUA     9      11.460  -1.319 -10.243  0.00  0.00      QUAD H 
ATOM    290  C3' GUA     9      12.767  -1.779  -8.534  1.00  0.00      QUAD C 
ATOM    291  H3' GUA     9      13.689  -1.170  -8.682  0.00  0.00      QUAD H 
ATOM    292  O3' GUA     9      12.884  -3.095  -9.086  1.00  0.00      QUAD O 
ATOM    293  P   THY    10      14.303  -3.736  -9.343  1.00  0.00      QUAD P 
ATOM    294  O1P THY    10      15.232  -2.695  -9.836  1.00  0.00      QUAD O 
ATOM    295  O2P THY    10      14.134  -4.936 -10.194  1.00  0.00      QUAD O 
ATOM    296  O5' THY    10      14.760  -4.184  -7.896  1.00  0.00      QUAD O 
ATOM    297  C5' THY    10      14.056  -5.246  -7.233  1.00  0.00      QUAD C 
ATOM    298  H5' THY    10      13.795  -6.074  -7.934  0.00  0.00      QUAD H 
ATOM    299 H5'' THY    10      13.113  -4.856  -6.794  0.00  0.00      QUAD H 
ATOM    300  C4' THY    10      14.901  -5.834  -6.097  1.00  0.00      QUAD C 
ATOM    301  H4' THY    10      14.300  -6.584  -5.542  0.00  0.00      QUAD H 
ATOM    302  O4' THY    10      16.055  -6.523  -6.645  1.00  0.00      QUAD O 
ATOM    303  C1' THY    10      17.280  -5.915  -6.223  1.00  0.00      QUAD C 
ATOM    304  H1' THY    10      17.700  -6.608  -5.459  0.00  0.00      QUAD H 
ATOM    305  N1  THY    10      18.160  -5.806  -7.426  1.00  0.00      QUAD N 
ATOM    306  C6  THY    10      18.009  -4.736  -8.286  1.00  0.00      QUAD C 
ATOM    307  H6  THY    10      17.203  -4.042  -8.051  0.00  0.00      QUAD H 
ATOM    308  C2  THY    10      19.041  -6.839  -7.721  1.00  0.00      QUAD C 
ATOM    309  O2  THY    10      19.141  -7.841  -7.015  1.00  0.00      QUAD O 
ATOM    310  N3  THY    10      19.789  -6.646  -8.884  1.00  0.00      QUAD N 
ATOM    311  H3  THY    10      20.438  -7.378  -9.128  0.00  0.00      QUAD H 
ATOM    312  C4  THY    10      19.697  -5.561  -9.772  1.00  0.00      QUAD C 
ATOM    313  O4  THY    10      20.396  -5.508 -10.787  1.00  0.00      QUAD O 
ATOM    314  C5  THY    10      18.735  -4.551  -9.395  1.00  0.00      QUAD C 
ATOM    315  C5M THY    10      18.529  -3.383 -10.303  1.00  0.00      QUAD C 
ATOM    316  H51 THY    10      17.858  -2.630  -9.835  0.00  0.00      QUAD H 
ATOM    317  H52 THY    10      18.071  -3.710 -11.261  0.00  0.00      QUAD H 
ATOM    318  H53 THY    10      19.494  -2.880 -10.530  0.00  0.00      QUAD H 
ATOM    319  C2' THY    10      16.911  -4.589  -5.520  1.00  0.00      QUAD C 
ATOM    320 H2'' THY    10      16.978  -3.714  -6.195  0.00  0.00      QUAD H 
ATOM    321  H2' THY    10      17.574  -4.410  -4.649  0.00  0.00      QUAD H 
ATOM    322  C3' THY    10      15.454  -4.788  -5.113  1.00  0.00      QUAD C 
ATOM    323  H3' THY    10      14.917  -3.828  -5.294  0.00  0.00      QUAD H 
ATOM    324  O3' THY    10      15.365  -5.220  -3.753  1.00  0.00      QUAD O 
ATOM    325  P   GUA    11      14.256  -4.614  -2.788  1.00  0.00      QUAD P 
ATOM    326  O1P GUA    11      13.641  -3.408  -3.388  1.00  0.00      QUAD O 
ATOM    327  O2P GUA    11      14.842  -4.460  -1.437  1.00  0.00      QUAD O 
ATOM    328  O5' GUA    11      13.161  -5.760  -2.749  1.00  0.00      QUAD O 
ATOM    329  C5' GUA    11      13.519  -7.006  -2.125  1.00  0.00      QUAD C 
ATOM    330  H5' GUA    11      13.935  -6.841  -1.103  0.00  0.00      QUAD H 
ATOM    331 H5'' GUA    11      14.279  -7.540  -2.746  0.00  0.00      QUAD H 
ATOM    332  C4' GUA    11      12.293  -7.909  -1.972  1.00  0.00      QUAD C 
ATOM    333  H4' GUA    11      12.534  -8.823  -1.392  0.00  0.00      QUAD H 
ATOM    334  O4' GUA    11      11.200  -7.218  -1.272  1.00  0.00      QUAD O 
ATOM    335  C1' GUA    11      10.019  -7.752  -1.830  1.00  0.00      QUAD C 
ATOM    336  H1' GUA    11       9.951  -8.810  -1.499  0.00  0.00      QUAD H 
ATOM    337  N9  GUA    11       8.792  -7.022  -1.504  1.00  0.00      QUAD N 
ATOM    338  C4  GUA    11       8.470  -5.697  -1.329  1.00  0.00      QUAD C 
ATOM    339  N2  GUA    11       9.454  -2.393  -0.906  1.00  0.00      QUAD N 
ATOM    340  H21 GUA    11       9.100  -1.455  -0.782  0.00  0.00      QUAD H 
ATOM    341  H22 GUA    11      10.458  -2.497  -0.927  0.00  0.00      QUAD H 
ATOM    342  N3  GUA    11       9.345  -4.678  -1.201  1.00  0.00      QUAD N 
ATOM    343  C2  GUA    11       8.733  -3.516  -1.046  1.00  0.00      QUAD C 
ATOM    344  N1  GUA    11       7.368  -3.365  -1.018  1.00  0.00      QUAD N 
ATOM    345  H1  GUA    11       6.999  -2.412  -0.892  0.00  0.00      QUAD H 
ATOM    346  C6  GUA    11       6.449  -4.400  -1.147  1.00  0.00      QUAD C 
ATOM    347  O6  GUA    11       5.236  -4.156  -1.107  1.00  0.00      QUAD O 
ATOM    348  C5  GUA    11       7.091  -5.653  -1.314  1.00  0.00      QUAD C 
ATOM    349  N7  GUA    11       6.558  -6.925  -1.477  1.00  0.00      QUAD N 
ATOM    350  C8  GUA    11       7.600  -7.703  -1.585  1.00  0.00      QUAD C 
ATOM    351  H8  GUA    11       7.291  -8.646  -1.706  0.00  0.00      QUAD H 
ATOM    352  C2' GUA    11      10.324  -7.680  -3.324  1.00  0.00      QUAD C 
ATOM    353 H2'' GUA    11      10.383  -6.609  -3.639  0.00  0.00      QUAD H 
ATOM    354  H2' GUA    11       9.565  -8.205  -3.932  0.00  0.00      QUAD H 
ATOM    355  C3' GUA    11      11.702  -8.323  -3.356  1.00  0.00      QUAD C 
ATOM    356  H3' GUA    11      12.322  -7.867  -4.164  0.00  0.00      QUAD H 
ATOM    357  O3' GUA    11      11.605  -9.747  -3.514  1.00  0.00      QUAD O 
ATOM    358  P   GUA    12      11.303 -10.366  -4.954  1.00  0.00      QUAD P 
ATOM    359  O1P GUA    12      11.745 -11.780  -4.960  1.00  0.00      QUAD O 
ATOM    360  O2P GUA    12      11.863  -9.482  -6.000  1.00  0.00      QUAD O 
ATOM    361  O5' GUA    12       9.723 -10.317  -5.077  1.00  0.00      QUAD O 
ATOM    362  C5' GUA    12       8.950 -11.457  -4.679  1.00  0.00      QUAD C 
ATOM    363  H5' GUA    12       9.143 -11.707  -3.610  0.00  0.00      QUAD H 
ATOM    364 H5'' GUA    12       9.226 -12.339  -5.303  0.00  0.00      QUAD H 
ATOM    365  C4' GUA    12       7.449 -11.192  -4.866  1.00  0.00      QUAD C 
ATOM    366  H4' GUA    12       6.862 -12.056  -4.492  0.00  0.00      QUAD H 
ATOM    367  O4' GUA    12       7.051  -9.982  -4.133  1.00  0.00      QUAD O 
ATOM    368  C1' GUA    12       6.191  -9.223  -4.971  1.00  0.00      QUAD C 
ATOM    369  H1' GUA    12       5.183  -9.694  -4.890  0.00  0.00      QUAD H 
ATOM    370  N9  GUA    12       6.159  -7.788  -4.600  1.00  0.00      QUAD N 
ATOM    371  C4  GUA    12       5.003  -7.081  -4.372  1.00  0.00      QUAD C 
ATOM    372  N2  GUA    12       1.568  -7.017  -3.861  1.00  0.00      QUAD N 
ATOM    373  H21 GUA    12       0.788  -6.397  -3.695  0.00  0.00      QUAD H 
ATOM    374  H22 GUA    12       1.357  -8.004  -3.910  0.00  0.00      QUAD H 
ATOM    375  N3  GUA    12       3.766  -7.604  -4.234  1.00  0.00      QUAD N 
ATOM    376  C2  GUA    12       2.854  -6.671  -4.023  1.00  0.00      QUAD C 
ATOM    377  N1  GUA    12       3.132  -5.328  -3.954  1.00  0.00      QUAD N 
ATOM    378  H1  GUA    12       2.342  -4.689  -3.785  0.00  0.00      QUAD H 
ATOM    379  C6  GUA    12       4.397  -4.767  -4.095  1.00  0.00      QUAD C 
ATOM    380  O6  GUA    12       4.539  -3.540  -4.015  1.00  0.00      QUAD O 
ATOM    381  C5  GUA    12       5.386  -5.757  -4.321  1.00  0.00      QUAD C 
ATOM    382  N7  GUA    12       6.756  -5.635  -4.512  1.00  0.00      QUAD N 
ATOM    383  C8  GUA    12       7.172  -6.862  -4.674  1.00  0.00      QUAD C 
ATOM    384  H8  GUA    12       8.161  -6.854  -4.820  0.00  0.00      QUAD H 
ATOM    385  C2' GUA    12       6.746  -9.447  -6.380  1.00  0.00      QUAD C 
ATOM    386 H2'' GUA    12       7.693  -8.875  -6.514  0.00  0.00      QUAD H 
ATOM    387  H2' GUA    12       6.019  -9.156  -7.165  0.00  0.00      QUAD H 
ATOM    388  C3' GUA    12       7.071 -10.930  -6.350  1.00  0.00      QUAD C 
ATOM    389  H3' GUA    12       7.989 -11.128  -6.948  0.00  0.00      QUAD H 
ATOM    390  O3' GUA    12       5.953 -11.703  -6.814  1.00  0.00      QUAD O 
ATOM    391  P   GUA    13       5.882 -12.074  -8.370  1.00  0.00      QUAD P 
ATOM    392  O1P GUA    13       5.967 -13.545  -8.517  1.00  0.00      QUAD O 
ATOM    393  O2P GUA    13       6.862 -11.264  -9.129  1.00  0.00      QUAD O 
ATOM    394  O5' GUA    13       4.443 -11.593  -8.820  1.00  0.00      QUAD O 
ATOM    395  C5' GUA    13       3.286 -12.368  -8.460  1.00  0.00      QUAD C 
ATOM    396  H5' GUA    13       3.399 -12.837  -7.455  0.00  0.00      QUAD H 
ATOM    397 H5'' GUA    13       3.121 -13.181  -9.203  0.00  0.00      QUAD H 
ATOM    398  C4' GUA    13       2.046 -11.477  -8.425  1.00  0.00      QUAD C 
ATOM    399  H4' GUA    13       1.199 -11.967  -7.929  0.00  0.00      QUAD H 
ATOM    400  O4' GUA    13       2.308 -10.281  -7.661  1.00  0.00      QUAD O 
ATOM    401  C1' GUA    13       1.662  -9.230  -8.325  1.00  0.00      QUAD C 
ATOM    402  H1' GUA    13       0.578  -9.280  -8.069  0.00  0.00      QUAD H 
ATOM    403  N9  GUA    13       2.265  -7.978  -7.975  1.00  0.00      QUAD N 
ATOM    404  C4  GUA    13       1.574  -6.818  -7.718  1.00  0.00      QUAD C 
ATOM    405  N2  GUA    13      -1.414  -5.187  -7.026  1.00  0.00      QUAD N 
ATOM    406  H21 GUA    13      -1.814  -4.277  -6.846  0.00  0.00      QUAD H 
ATOM    407  H22 GUA    13      -2.053  -5.969  -7.020  0.00  0.00      QUAD H 
ATOM    408  N3  GUA    13       0.247  -6.718  -7.490  1.00  0.00      QUAD N 
ATOM    409  C2  GUA    13      -0.125  -5.468  -7.272  1.00  0.00      QUAD C 
ATOM    410  N1  GUA    13       0.736  -4.398  -7.279  1.00  0.00      QUAD N 
ATOM    411  H1  GUA    13       0.336  -3.466  -7.098  0.00  0.00      QUAD H 
ATOM    412  C6  GUA    13       2.105  -4.478  -7.512  1.00  0.00      QUAD C 
ATOM    413  O6  GUA    13       2.793  -3.450  -7.496  1.00  0.00      QUAD O 
ATOM    414  C5  GUA    13       2.519  -5.814  -7.747  1.00  0.00      QUAD C 
ATOM    415  N7  GUA    13       3.778  -6.333  -8.017  1.00  0.00      QUAD N 
ATOM    416  C8  GUA    13       3.580  -7.616  -8.145  1.00  0.00      QUAD C 
ATOM    417  H8  GUA    13       4.453  -8.062  -8.344  0.00  0.00      QUAD H 
ATOM    418  C2' GUA    13       1.880  -9.533  -9.810  1.00  0.00      QUAD C 
ATOM    419 H2'' GUA    13       2.945  -9.372 -10.102  0.00  0.00      QUAD H 
ATOM    420  H2' GUA    13       1.219  -8.924 -10.467  0.00  0.00      QUAD H 
ATOM    421  C3' GUA    13       1.558 -11.005  -9.821  1.00  0.00      QUAD C 
ATOM    422  H3' GUA    13       2.147 -11.508 -10.624  0.00  0.00      QUAD H 
ATOM    423  O3' GUA    13       0.152 -11.134 -10.002  1.00  0.00      QUAD O 
ATOM    424  P   THY    14      -0.523 -12.427 -10.598  1.00  0.00      QUAD P 
ATOM    425  O1P THY    14       0.404 -13.096 -11.541  1.00  0.00      QUAD O 
ATOM    426  O2P THY    14      -1.865 -12.056 -11.106  1.00  0.00      QUAD O 
ATOM    427  O5' THY    14      -0.691 -13.347  -9.324  1.00  0.00      QUAD O 
ATOM    428  C5' THY    14      -1.466 -12.887  -8.208  1.00  0.00      QUAD C 
ATOM    429  H5' THY    14      -2.527 -12.728  -8.515  0.00  0.00      QUAD H 
ATOM    430 H5'' THY    14      -1.077 -11.914  -7.826  0.00  0.00      QUAD H 
ATOM    431  C4' THY    14      -1.437 -13.920  -7.071  1.00  0.00      QUAD C 
ATOM    432  H4' THY    14      -2.059 -13.559  -6.228  0.00  0.00      QUAD H 
ATOM    433  O4' THY    14      -1.992 -15.180  -7.522  1.00  0.00      QUAD O 
ATOM    434  C1' THY    14      -0.993 -16.213  -7.582  1.00  0.00      QUAD C 
ATOM    435  H1' THY    14      -1.233 -16.914  -6.750  0.00  0.00      QUAD H 
ATOM    436  N1  THY    14      -1.139 -16.867  -8.919  1.00  0.00      QUAD N 
ATOM    437  C6  THY    14      -0.486 -16.385 -10.043  1.00  0.00      QUAD C 
ATOM    438  H6  THY    14       0.238 -15.586  -9.889  0.00  0.00      QUAD H 
ATOM    439  C2  THY    14      -2.086 -17.877  -9.023  1.00  0.00      QUAD C 
ATOM    440  O2  THY    14      -2.758 -18.254  -8.064  1.00  0.00      QUAD O 
ATOM    441  N3  THY    14      -2.225 -18.407 -10.302  1.00  0.00      QUAD N 
ATOM    442  H3  THY    14      -2.902 -19.145 -10.405  0.00  0.00      QUAD H 
ATOM    443  C4  THY    14      -1.583 -17.968 -11.468  1.00  0.00      QUAD C 
ATOM    444  O4  THY    14      -1.826 -18.488 -12.560  1.00  0.00      QUAD O 
ATOM    445  C5  THY    14      -0.644 -16.890 -11.276  1.00  0.00      QUAD C 
ATOM    446  C5M THY    14       0.019 -16.344 -12.499  1.00  0.00      QUAD C 
ATOM    447  H51 THY    14       0.799 -15.596 -12.244  0.00  0.00      QUAD H 
ATOM    448  H52 THY    14      -0.731 -15.854 -13.158  0.00  0.00      QUAD H 
ATOM    449  H53 THY    14       0.504 -17.158 -13.080  0.00  0.00      QUAD H 
ATOM    450  C2' THY    14       0.363 -15.555  -7.261  1.00  0.00      QUAD C 
ATOM    451 H2'' THY    14       0.930 -15.290  -8.173  0.00  0.00      QUAD H 
ATOM    452  H2' THY    14       0.995 -16.218  -6.638  0.00  0.00      QUAD H 
ATOM    453  C3' THY    14      -0.035 -14.258  -6.550  1.00  0.00      QUAD C 
ATOM    454  H3' THY    14       0.637 -13.469  -6.937  0.00  0.00      QUAD H 
ATOM    455  O3' THY    14      -0.002 -14.364  -5.116  1.00  0.00      QUAD O 
ATOM    456  P   GUA    15       1.039 -13.501  -4.254  1.00  0.00      QUAD P 
ATOM    457  O1P GUA    15       2.121 -13.046  -5.154  1.00  0.00      QUAD O 
ATOM    458  O2P GUA    15       1.463 -14.348  -3.117  1.00  0.00      QUAD O 
ATOM    459  O5' GUA    15       0.216 -12.221  -3.696  1.00  0.00      QUAD O 
ATOM    460  C5' GUA    15      -0.193 -12.100  -2.305  1.00  0.00      QUAD C 
ATOM    461  H5' GUA    15       0.694 -12.050  -1.638  0.00  0.00      QUAD H 
ATOM    462 H5'' GUA    15      -0.732 -13.039  -2.039  0.00  0.00      QUAD H 
ATOM    463  C4' GUA    15      -1.185 -10.903  -1.968  1.00  0.00      QUAD C 
ATOM    464  H4' GUA    15      -1.868 -11.207  -1.144  0.00  0.00      QUAD H 
ATOM    465  O4' GUA    15      -0.523  -9.612  -1.520  1.00  0.00      QUAD O 
ATOM    466  C1' GUA    15      -1.506  -8.522  -1.664  1.00  0.00      QUAD C 
ATOM    467  H1' GUA    15      -2.353  -8.736  -0.975  0.00  0.00      QUAD H 
ATOM    468  N9  GUA    15      -0.975  -6.975  -1.435  1.00  0.00      QUAD N 
ATOM    469  C4  GUA    15       0.361  -6.655  -1.402  1.00  0.00      QUAD C 
ATOM    470  N2  GUA    15       3.692  -7.628  -1.551  1.00  0.00      QUAD N 
ATOM    471  H21 GUA    15       4.638  -7.276  -1.512  0.00  0.00      QUAD H 
ATOM    472  H22 GUA    15       3.586  -8.624  -1.681  0.00  0.00      QUAD H 
ATOM    473  N3  GUA    15       1.388  -7.522  -1.520  1.00  0.00      QUAD N 
ATOM    474  C2  GUA    15       2.560  -6.914  -1.449  1.00  0.00      QUAD C 
ATOM    475  N1  GUA    15       2.714  -5.560  -1.274  1.00  0.00      QUAD N 
ATOM    476  H1  GUA    15       3.676  -5.194  -1.233  0.00  0.00      QUAD H 
ATOM    477  C6  GUA    15       1.670  -4.650  -1.148  1.00  0.00      QUAD C 
ATOM    478  O6  GUA    15       1.918  -3.447  -0.993  1.00  0.00      QUAD O 
ATOM    479  C5  GUA    15       0.407  -5.288  -1.224  1.00  0.00      QUAD C 
ATOM    480  N7  GUA    15      -0.876  -4.760  -1.146  1.00  0.00      QUAD N 
ATOM    481  C8  GUA    15      -1.661  -5.794  -1.276  1.00  0.00      QUAD C 
ATOM    482  H8  GUA    15      -2.612  -5.489  -1.230  0.00  0.00      QUAD H 
ATOM    483  C2' GUA    15      -1.957  -8.933  -3.110  1.00  0.00      QUAD C 
ATOM    484 H2'' GUA    15      -1.261  -8.539  -3.888  0.00  0.00      QUAD H 
ATOM    485  H2' GUA    15      -2.937  -8.465  -3.287  0.00  0.00      QUAD H 
ATOM    486  C3' GUA    15      -2.051 -10.452  -3.179  1.00  0.00      QUAD C 
ATOM    487  H3' GUA    15      -1.583 -10.806  -4.128  0.00  0.00      QUAD H 
ATOM    488  O3' GUA    15      -3.427 -10.892  -3.100  1.00  0.00      QUAD O 
ATOM    489  P   GUA    16      -4.359 -10.630  -4.394  1.00  0.00      QUAD P 
ATOM    490  O1P GUA    16      -3.514 -10.594  -5.611  0.00  0.00      QUAD O 
ATOM    491  O2P GUA    16      -5.481 -11.597  -4.400  0.00  0.00      QUAD O 
ATOM    492  O5' GUA    16      -4.962  -9.169  -4.165  1.00  0.00      QUAD O 
ATOM    493  C5' GUA    16      -5.542  -8.817  -2.897  1.00  0.00      QUAD C 
ATOM    494  H5' GUA    16      -4.933  -9.168  -2.033  0.00  0.00      QUAD H 
ATOM    495 H5'' GUA    16      -6.536  -9.306  -2.827  0.00  0.00      QUAD H 
ATOM    496  C4' GUA    16      -5.733  -7.287  -2.744  1.00  0.00      QUAD C 
ATOM    497  H4' GUA    16      -6.495  -7.069  -1.969  0.00  0.00      QUAD H 
ATOM    498  O4' GUA    16      -4.534  -6.656  -2.250  1.00  0.00      QUAD O 
ATOM    499  C1' GUA    16      -4.468  -5.266  -2.658  1.00  0.00      QUAD C 
ATOM    500  H1' GUA    16      -4.756  -4.702  -1.748  0.00  0.00      QUAD H 
ATOM    501  N9  GUA    16      -3.038  -4.908  -3.013  1.00  0.00      QUAD N 
ATOM    502  C4  GUA    16      -2.322  -3.735  -3.022  1.00  0.00      QUAD C 
ATOM    503  N2  GUA    16      -2.217  -0.273  -2.754  1.00  0.00      QUAD N 
ATOM    504  H21 GUA    16      -1.592   0.520  -2.780  0.00  0.00      QUAD H 
ATOM    505  H22 GUA    16      -3.194  -0.072  -2.594  0.00  0.00      QUAD H 
ATOM    506  N3  GUA    16      -2.827  -2.496  -2.848  1.00  0.00      QUAD N 
ATOM    507  C2  GUA    16      -1.889  -1.566  -2.909  1.00  0.00      QUAD C 
ATOM    508  N1  GUA    16      -0.559  -1.830  -3.126  1.00  0.00      QUAD N 
ATOM    509  H1  GUA    16       0.085  -1.027  -3.155  0.00  0.00      QUAD H 
ATOM    510  C6  GUA    16      -0.018  -3.097  -3.309  1.00  0.00      QUAD C 
ATOM    511  O6  GUA    16       1.199  -3.226  -3.499  1.00  0.00      QUAD O 
ATOM    512  C5  GUA    16      -1.012  -4.105  -3.245  1.00  0.00      QUAD C 
ATOM    513  N7  GUA    16      -0.908  -5.484  -3.373  1.00  0.00      QUAD N 
ATOM    514  C8  GUA    16      -2.130  -5.918  -3.228  1.00  0.00      QUAD C 
ATOM    515  H8  GUA    16      -2.133  -6.915  -3.308  0.00  0.00      QUAD H 
ATOM    516  C2' GUA    16      -5.603  -5.077  -3.647  1.00  0.00      QUAD C 
ATOM    517 H2'' GUA    16      -5.347  -4.468  -4.527  0.00  0.00      QUAD H 
ATOM    518  H2' GUA    16      -6.403  -4.575  -3.056  0.00  0.00      QUAD H 
ATOM    519  C3' GUA    16      -6.058  -6.496  -4.014  1.00  0.00      QUAD C 
ATOM    520  H3' GUA    16      -5.494  -6.911  -4.882  0.00  0.00      QUAD H 
ATOM    521  O3' GUA    16      -7.467  -6.549  -4.204  1.00  0.00      QUAD O 
ATOM    522  C3' GUA    17      -8.282  -1.384  -5.991  1.00  0.00      QUAD C 
ATOM    523  H3' GUA    17      -8.887  -2.152  -6.525  0.00  0.00      QUAD H 
ATOM    524  O3' GUA    17      -9.076  -0.210  -5.818  1.00  0.00      QUAD O 
ATOM    525  H3T GUA    17      -9.340   0.134  -6.675  0.00  0.00      QUAD H 
ATOM    526  P   GUA    17      -8.170  -5.909  -5.464  1.00  0.00      QUAD P 
ATOM    527  O1P GUA    17      -7.604  -6.544  -6.674  0.00  0.00      QUAD O 
ATOM    528  O2P GUA    17      -9.634  -6.026  -5.271  0.00  0.00      QUAD O 
ATOM    529  O5' GUA    17      -7.750  -4.365  -5.449  1.00  0.00      QUAD O 
ATOM    530  C5' GUA    17      -8.369  -3.448  -4.533  1.00  0.00      QUAD C 
ATOM    531  H5' GUA    17      -8.262  -3.785  -3.483  0.00  0.00      QUAD H 
ATOM    532 H5'' GUA    17      -9.464  -3.416  -4.740  0.00  0.00      QUAD H 
ATOM    533  C4' GUA    17      -7.827  -1.995  -4.658  1.00  0.00      QUAD C 
ATOM    534  H4' GUA    17      -8.190  -1.370  -3.812  0.00  0.00      QUAD H 
ATOM    535  O4' GUA    17      -6.365  -1.865  -4.671  1.00  0.00      QUAD O 
ATOM    536  C1' GUA    17      -5.937  -0.900  -5.679  1.00  0.00      QUAD C 
ATOM    537  H1' GUA    17      -6.033   0.126  -5.266  0.00  0.00      QUAD H 
ATOM    538  N9  GUA    17      -4.491  -1.198  -6.027  1.00  0.00      QUAD N 
ATOM    539  C4  GUA    17      -3.323  -0.481  -6.128  1.00  0.00      QUAD C 
ATOM    540  N2  GUA    17      -1.641   2.557  -6.022  1.00  0.00      QUAD N 
ATOM    541  H21 GUA    17      -0.728   2.978  -6.117  0.00  0.00      QUAD H 
ATOM    542  H22 GUA    17      -2.407   3.183  -5.819  0.00  0.00      QUAD H 
ATOM    543  N3  GUA    17      -3.198   0.855  -5.983  1.00  0.00      QUAD N 
ATOM    544  C2  GUA    17      -1.946   1.255  -6.136  1.00  0.00      QUAD C 
ATOM    545  N1  GUA    17      -0.899   0.410  -6.412  1.00  0.00      QUAD N 
ATOM    546  H1  GUA    17       0.036   0.831  -6.511  0.00  0.00      QUAD H 
ATOM    547  C6  GUA    17      -1.006  -0.968  -6.567  1.00  0.00      QUAD C 
ATOM    548  O6  GUA    17       0.003  -1.640  -6.815  1.00  0.00      QUAD O 
ATOM    549  C5  GUA    17      -2.343  -1.411  -6.404  1.00  0.00      QUAD C 
ATOM    550  N7  GUA    17      -2.884  -2.688  -6.475  1.00  0.00      QUAD N 
ATOM    551  C8  GUA    17      -4.157  -2.514  -6.246  1.00  0.00      QUAD C 
ATOM    552  H8  GUA    17      -4.618  -3.400  -6.282  0.00  0.00      QUAD H 
ATOM    553  C2' GUA    17      -6.992  -1.106  -6.793  1.00  0.00      QUAD C 
ATOM    554 H2'' GUA    17      -6.730  -1.967  -7.444  0.00  0.00      QUAD H 
ATOM    555  H2' GUA    17      -7.112  -0.212  -7.438  0.00  0.00      QUAD H 
END
