# Supplementary material for: Molecular models for intrastrand DNA G-quadruplexes
Source: BMC Struct Biol. 2009 Oct 7;9:64. doi: 10.1186/1472-6807-9-64 (PMC2768733; doi:10.1186/1472-6807-9-64)
Supplement: Additional file 1 — Models for intrastrand G-quadruplexes. The name of the file contains all topology information. Each field is separated by the underscore character. The notation here follows Webba da Silva [56]. The first field indicates the glycosidic bond conformation in the first G-quadruplex strand a stands for anti and s stands for syn. The second field indicates the loop topology by letters p (parallel), l (lateral) and d (diagonal) preceded by + or - sign to indicate clockwise or anti clockwise rotation when the first strand is progressing towards the viewer. Similarly, the third field indicates the parallel or antiparallel (a/p) strand polarity with reference to the first strand. The order is according to the position in the quadruplex (rotating anti-clockwise with the first strand progressing towards the viewer), and in general not according to sequence order. The next three fields indicate loop lengths. The .nrg files contain the energy as ouput by the program NAMD [81]. The total energy is reported in the twelfth field. The .fas files contain the sequence of the representative model. [file 1472-6807-9-64-S1.TGZ › representative_G4_models/saa_-p-l-l_pap_3_4_3.pdb]

REMARK  FINAL COORDINATES WRITTEN BY NAMD AT TIMESTEP 300
ATOM      1  H5T GUA     1      -5.517   4.000   4.012  0.00  0.00      QUAD H 
ATOM      2  O5' GUA     1      -4.820   4.523   3.608  1.00  0.00      QUAD O 
ATOM      3  C5' GUA     1      -5.114   4.570   2.215  1.00  0.00      QUAD C 
ATOM      4  H5' GUA     1      -6.161   4.925   2.096  0.00  0.00      QUAD H 
ATOM      5 H5'' GUA     1      -5.049   3.542   1.800  0.00  0.00      QUAD H 
ATOM      6  C4' GUA     1      -4.172   5.507   1.471  1.00  0.00      QUAD C 
ATOM      7  H4' GUA     1      -4.206   6.527   1.921  0.00  0.00      QUAD H 
ATOM      8  O4' GUA     1      -2.794   5.019   1.532  1.00  0.00      QUAD O 
ATOM      9  C1' GUA     1      -2.212   5.056   0.224  1.00  0.00      QUAD C 
ATOM     10  H1' GUA     1      -1.889   6.111   0.056  0.00  0.00      QUAD H 
ATOM     11  N9  GUA     1      -1.024   4.135   0.184  1.00  0.00      QUAD N 
ATOM     12  C4  GUA     1      -0.921   2.777   0.367  1.00  0.00      QUAD C 
ATOM     13  N2  GUA     1      -2.426  -0.321   0.821  1.00  0.00      QUAD N 
ATOM     14  H21 GUA     1      -2.229  -1.303   0.950  0.00  0.00      QUAD H 
ATOM     15  H22 GUA     1      -3.400  -0.055   0.805  0.00  0.00      QUAD H 
ATOM     16  N3  GUA     1      -1.949   1.914   0.508  1.00  0.00      QUAD N 
ATOM     17  C2  GUA     1      -1.532   0.669   0.668  1.00  0.00      QUAD C 
ATOM     18  N1  GUA     1      -0.210   0.298   0.690  1.00  0.00      QUAD N 
ATOM     19  H1  GUA     1       0.000  -0.702   0.822  0.00  0.00      QUAD H 
ATOM     20  C6  GUA     1       0.864   1.170   0.548  1.00  0.00      QUAD C 
ATOM     21  O6  GUA     1       2.022   0.732   0.583  1.00  0.00      QUAD O 
ATOM     22  C5  GUA     1       0.433   2.509   0.374  1.00  0.00      QUAD C 
ATOM     23  N7  GUA     1       1.165   3.676   0.199  1.00  0.00      QUAD N 
ATOM     24  C8  GUA     1       0.262   4.613   0.091  1.00  0.00      QUAD C 
ATOM     25  H8  GUA     1       0.720   5.493  -0.039  0.00  0.00      QUAD H 
ATOM     26  C2' GUA     1      -3.404   4.751  -0.682  1.00  0.00      QUAD C 
ATOM     27 H2'' GUA     1      -3.681   3.678  -0.620  0.00  0.00      QUAD H 
ATOM     28  H2' GUA     1      -3.248   5.006  -1.735  0.00  0.00      QUAD H 
ATOM     29  C3' GUA     1      -4.502   5.597  -0.025  1.00  0.00      QUAD C 
ATOM     30  H3' GUA     1      -5.501   5.147  -0.212  0.00  0.00      QUAD H 
ATOM     31  O3' GUA     1      -4.516   6.951  -0.464  1.00  0.00      QUAD O 
ATOM     32  P   GUA     2      -4.731   7.394  -1.964  1.00  0.00      QUAD P 
ATOM     33  O1P GUA     2      -5.359   6.291  -2.726  0.00  0.00      QUAD O 
ATOM     34  O2P GUA     2      -5.418   8.704  -1.992  0.00  0.00      QUAD O 
ATOM     35  O5' GUA     2      -3.237   7.583  -2.444  1.00  0.00      QUAD O 
ATOM     36  C5' GUA     2      -2.436   8.584  -1.796  1.00  0.00      QUAD C 
ATOM     37  H5' GUA     2      -2.406   8.437  -0.693  0.00  0.00      QUAD H 
ATOM     38 H5'' GUA     2      -2.863   9.594  -2.000  0.00  0.00      QUAD H 
ATOM     39  C4' GUA     2      -1.001   8.561  -2.334  1.00  0.00      QUAD C 
ATOM     40  H4' GUA     2      -0.419   9.396  -1.881  0.00  0.00      QUAD H 
ATOM     41  O4' GUA     2      -0.328   7.298  -2.012  1.00  0.00      QUAD O 
ATOM     42  C1' GUA     2       0.195   6.697  -3.202  1.00  0.00      QUAD C 
ATOM     43  H1' GUA     2       1.213   7.128  -3.342  0.00  0.00      QUAD H 
ATOM     44  N9  GUA     2       0.256   5.208  -3.024  1.00  0.00      QUAD N 
ATOM     45  C4  GUA     2       1.369   4.402  -3.043  1.00  0.00      QUAD C 
ATOM     46  N2  GUA     2       4.806   4.029  -3.377  1.00  0.00      QUAD N 
ATOM     47  H21 GUA     2       5.549   3.344  -3.368  0.00  0.00      QUAD H 
ATOM     48  H22 GUA     2       5.079   4.988  -3.535  0.00  0.00      QUAD H 
ATOM     49  N3  GUA     2       2.640   4.809  -3.240  1.00  0.00      QUAD N 
ATOM     50  C2  GUA     2       3.495   3.801  -3.201  1.00  0.00      QUAD C 
ATOM     51  N1  GUA     2       3.132   2.494  -2.988  1.00  0.00      QUAD N 
ATOM     52  H1  GUA     2       3.883   1.789  -2.979  0.00  0.00      QUAD H 
ATOM     53  C6  GUA     2       1.829   2.052  -2.784  1.00  0.00      QUAD C 
ATOM     54  O6  GUA     2       1.609   0.848  -2.600  1.00  0.00      QUAD O 
ATOM     55  C5  GUA     2       0.901   3.124  -2.821  1.00  0.00      QUAD C 
ATOM     56  N7  GUA     2      -0.479   3.126  -2.667  1.00  0.00      QUAD N 
ATOM     57  C8  GUA     2      -0.818   4.380  -2.795  1.00  0.00      QUAD C 
ATOM     58  H8  GUA     2      -1.810   4.461  -2.695  0.00  0.00      QUAD H 
ATOM     59  C2' GUA     2      -0.720   7.226  -4.315  1.00  0.00      QUAD C 
ATOM     60 H2'' GUA     2      -1.682   6.668  -4.323  0.00  0.00      QUAD H 
ATOM     61  H2' GUA     2      -0.280   7.175  -5.321  0.00  0.00      QUAD H 
ATOM     62  C3' GUA     2      -0.972   8.664  -3.862  1.00  0.00      QUAD C 
ATOM     63  H3' GUA     2      -1.975   9.016  -4.201  0.00  0.00      QUAD H 
ATOM     64  O3' GUA     2       0.051   9.548  -4.313  1.00  0.00      QUAD O 
ATOM     65  P   GUA     3      -0.096  10.328  -5.684  1.00  0.00      QUAD P 
ATOM     66  O1P GUA     3      -1.121   9.675  -6.531  0.00  0.00      QUAD O 
ATOM     67  O2P GUA     3      -0.262  11.774  -5.414  0.00  0.00      QUAD O 
ATOM     68  O5' GUA     3       1.317  10.090  -6.343  1.00  0.00      QUAD O 
ATOM     69  C5' GUA     3       2.486  10.634  -5.717  1.00  0.00      QUAD C 
ATOM     70  H5' GUA     3       2.446  10.559  -4.604  0.00  0.00      QUAD H 
ATOM     71 H5'' GUA     3       2.585  11.711  -5.983  0.00  0.00      QUAD H 
ATOM     72  C4' GUA     3       3.729   9.888  -6.203  1.00  0.00      QUAD C 
ATOM     73  H4' GUA     3       4.626  10.261  -5.662  0.00  0.00      QUAD H 
ATOM     74  O4' GUA     3       3.634   8.457  -5.941  1.00  0.00      QUAD O 
ATOM     75  C1' GUA     3       3.868   7.709  -7.135  1.00  0.00      QUAD C 
ATOM     76  H1' GUA     3       4.972   7.549  -7.156  0.00  0.00      QUAD H 
ATOM     77  N9  GUA     3       3.134   6.405  -7.014  1.00  0.00      QUAD N 
ATOM     78  C4  GUA     3       3.743   5.173  -6.988  1.00  0.00      QUAD C 
ATOM     79  N2  GUA     3       6.601   3.223  -7.290  1.00  0.00      QUAD N 
ATOM     80  H21 GUA     3       6.937   2.272  -7.244  0.00  0.00      QUAD H 
ATOM     81  H22 GUA     3       7.288   3.935  -7.495  0.00  0.00      QUAD H 
ATOM     82  N3  GUA     3       5.053   4.930  -7.201  1.00  0.00      QUAD N 
ATOM     83  C2  GUA     3       5.340   3.643  -7.108  1.00  0.00      QUAD C 
ATOM     84  N1  GUA     3       4.413   2.668  -6.830  1.00  0.00      QUAD N 
ATOM     85  H1  GUA     3       4.748   1.695  -6.783  0.00  0.00      QUAD H 
ATOM     86  C6  GUA     3       3.059   2.895  -6.608  1.00  0.00      QUAD C 
ATOM     87  O6  GUA     3       2.306   1.944  -6.365  1.00  0.00      QUAD O 
ATOM     88  C5  GUA     3       2.737   4.273  -6.704  1.00  0.00      QUAD C 
ATOM     89  N7  GUA     3       1.521   4.927  -6.555  1.00  0.00      QUAD N 
ATOM     90  C8  GUA     3       1.804   6.186  -6.747  1.00  0.00      QUAD C 
ATOM     91  H8  GUA     3       0.967   6.726  -6.655  0.00  0.00      QUAD H 
ATOM     92  C2' GUA     3       3.504   8.661  -8.281  1.00  0.00      QUAD C 
ATOM     93 H2'' GUA     3       2.407   8.659  -8.457  0.00  0.00      QUAD H 
ATOM     94  H2' GUA     3       4.028   8.406  -9.222  0.00  0.00      QUAD H 
ATOM     95  C3' GUA     3       3.940  10.027  -7.719  1.00  0.00      QUAD C 
ATOM     96  H3' GUA     3       3.254  10.814  -8.115  0.00  0.00      QUAD H 
ATOM     97  O3' GUA     3       5.305  10.311  -8.038  1.00  0.00      QUAD O 
ATOM     98  P   THY     4       5.778  11.795  -8.383  1.00  0.00      QUAD P 
ATOM     99  O1P THY     4       7.252  11.804  -8.517  0.00  0.00      QUAD O 
ATOM    100  O2P THY     4       5.012  12.280  -9.552  0.00  0.00      QUAD O 
ATOM    101  O5' THY     4       5.364  12.677  -7.129  1.00  0.00      QUAD O 
ATOM    102  C5' THY     4       6.155  12.756  -5.934  1.00  0.00      QUAD C 
ATOM    103  H5' THY     4       7.228  12.503  -6.112  0.00  0.00      QUAD H 
ATOM    104 H5'' THY     4       5.764  12.023  -5.197  0.00  0.00      QUAD H 
ATOM    105  C4' THY     4       6.081  14.158  -5.293  1.00  0.00      QUAD C 
ATOM    106  H4' THY     4       6.532  14.125  -4.275  0.00  0.00      QUAD H 
ATOM    107  O4' THY     4       6.855  15.106  -6.080  1.00  0.00      QUAD O 
ATOM    108  C1' THY     4       6.032  16.204  -6.504  1.00  0.00      QUAD C 
ATOM    109  H1' THY     4       6.168  16.984  -5.722  0.00  0.00      QUAD H 
ATOM    110  N1  THY     4       6.466  16.662  -7.846  1.00  0.00      QUAD N 
ATOM    111  C6  THY     4       6.598  15.733  -8.854  1.00  0.00      QUAD C 
ATOM    112  H6  THY     4       6.358  14.713  -8.555  0.00  0.00      QUAD H 
ATOM    113  C2  THY     4       6.680  18.013  -8.079  1.00  0.00      QUAD C 
ATOM    114  O2  THY     4       6.535  18.868  -7.206  1.00  0.00      QUAD O 
ATOM    115  N3  THY     4       7.067  18.319  -9.387  1.00  0.00      QUAD N 
ATOM    116  H3  THY     4       7.220  19.296  -9.589  0.00  0.00      QUAD H 
ATOM    117  C4  THY     4       7.254  17.408 -10.439  1.00  0.00      QUAD C 
ATOM    118  O4  THY     4       7.605  17.796 -11.558  1.00  0.00      QUAD O 
ATOM    119  C5  THY     4       7.012  16.028 -10.094  1.00  0.00      QUAD C 
ATOM    120  C5M THY     4       7.163  14.991 -11.153  0.00  0.00      QUAD C 
ATOM    121  H51 THY     4       7.108  13.965 -10.727  0.00  0.00      QUAD H 
ATOM    122  H52 THY     4       8.147  15.092 -11.662  0.00  0.00      QUAD H 
ATOM    123  H53 THY     4       6.363  15.091 -11.918  0.00  0.00      QUAD H 
ATOM    124  C2' THY     4       4.596  15.687  -6.433  1.00  0.00      QUAD C 
ATOM    125 H2'' THY     4       4.353  15.082  -7.333  0.00  0.00      QUAD H 
ATOM    126  H2' THY     4       3.847  16.497  -6.329  0.00  0.00      QUAD H 
ATOM    127  C3' THY     4       4.673  14.780  -5.220  1.00  0.00      QUAD C 
ATOM    128  H3' THY     4       3.918  13.964  -5.315  0.00  0.00      QUAD H 
ATOM    129  O3' THY     4       4.489  15.557  -4.039  1.00  0.00      QUAD O 
ATOM    130  P   THY     5       3.417  15.184  -2.947  1.00  0.00      QUAD P 
ATOM    131  O1P THY     5       2.253  16.086  -3.097  0.00  0.00      QUAD O 
ATOM    132  O2P THY     5       3.160  13.726  -2.959  0.00  0.00      QUAD O 
ATOM    133  O5' THY     5       4.190  15.565  -1.617  1.00  0.00      QUAD O 
ATOM    134  C5' THY     5       5.166  14.628  -1.135  1.00  0.00      QUAD C 
ATOM    135  H5' THY     5       5.767  14.180  -1.965  0.00  0.00      QUAD H 
ATOM    136 H5'' THY     5       4.645  13.801  -0.601  0.00  0.00      QUAD H 
ATOM    137  C4' THY     5       6.146  15.293  -0.165  1.00  0.00      QUAD C 
ATOM    138  H4' THY     5       6.871  14.540   0.198  0.00  0.00      QUAD H 
ATOM    139  O4' THY     5       6.917  16.315  -0.837  1.00  0.00      QUAD O 
ATOM    140  C1' THY     5       6.809  17.556  -0.149  1.00  0.00      QUAD C 
ATOM    141  H1' THY     5       7.694  17.582   0.525  0.00  0.00      QUAD H 
ATOM    142  N1  THY     5       6.811  18.640  -1.157  1.00  0.00      QUAD N 
ATOM    143  C6  THY     5       5.843  18.641  -2.140  1.00  0.00      QUAD C 
ATOM    144  H6  THY     5       5.152  17.798  -2.093  0.00  0.00      QUAD H 
ATOM    145  C2  THY     5       7.791  19.618  -1.111  1.00  0.00      QUAD C 
ATOM    146  O2  THY     5       8.672  19.633  -0.250  1.00  0.00      QUAD O 
ATOM    147  N3  THY     5       7.693  20.578  -2.121  1.00  0.00      QUAD N 
ATOM    148  H3  THY     5       8.388  21.308  -2.109  0.00  0.00      QUAD H 
ATOM    149  C4  THY     5       6.734  20.623  -3.148  1.00  0.00      QUAD C 
ATOM    150  O4  THY     5       6.748  21.527  -3.989  1.00  0.00      QUAD O 
ATOM    151  C5  THY     5       5.769  19.550  -3.120  1.00  0.00      QUAD C 
ATOM    152  C5M THY     5       4.704  19.521  -4.162  0.00  0.00      QUAD C 
ATOM    153  H51 THY     5       4.088  18.596  -4.094  0.00  0.00      QUAD H 
ATOM    154  H52 THY     5       5.150  19.553  -5.179  0.00  0.00      QUAD H 
ATOM    155  H53 THY     5       4.026  20.396  -4.056  0.00  0.00      QUAD H 
ATOM    156  C2' THY     5       5.540  17.453   0.707  1.00  0.00      QUAD C 
ATOM    157 H2'' THY     5       4.638  17.711   0.114  0.00  0.00      QUAD H 
ATOM    158  H2' THY     5       5.586  18.105   1.603  0.00  0.00      QUAD H 
ATOM    159  C3' THY     5       5.508  15.973   1.054  1.00  0.00      QUAD C 
ATOM    160  H3' THY     5       4.448  15.636   1.147  0.00  0.00      QUAD H 
ATOM    161  O3' THY     5       6.255  15.737   2.251  1.00  0.00      QUAD O 
ATOM    162  P   ADE     6       5.802  14.596   3.256  1.00  0.00      QUAD P 
ATOM    163  O1P ADE     6       6.900  14.352   4.219  0.00  0.00      QUAD O 
ATOM    164  O2P ADE     6       4.477  14.947   3.817  0.00  0.00      QUAD O 
ATOM    165  O5' ADE     6       5.627  13.342   2.314  1.00  0.00      QUAD O 
ATOM    166  C5' ADE     6       6.448  12.182   2.474  1.00  0.00      QUAD C 
ATOM    167  H5' ADE     6       6.083  11.589   3.342  0.00  0.00      QUAD H 
ATOM    168 H5'' ADE     6       7.518  12.451   2.648  0.00  0.00      QUAD H 
ATOM    169  C4' ADE     6       6.359  11.312   1.217  1.00  0.00      QUAD C 
ATOM    170  H4' ADE     6       5.330  10.906   1.104  0.00  0.00      QUAD H 
ATOM    171  O4' ADE     6       6.667  12.067   0.027  1.00  0.00      QUAD O 
ATOM    172  C1' ADE     6       7.867  11.601  -0.594  1.00  0.00      QUAD C 
ATOM    173  H1' ADE     6       7.541  10.975  -1.452  0.00  0.00      QUAD H 
ATOM    174  N9  ADE     6       8.603  12.789  -1.049  1.00  0.00      QUAD N 
ATOM    175  C5  ADE     6       9.648  14.732  -1.234  1.00  0.00      QUAD C 
ATOM    176  N7  ADE     6       9.286  14.350  -2.499  1.00  0.00      QUAD N 
ATOM    177  C8  ADE     6       8.658  13.213  -2.349  1.00  0.00      QUAD C 
ATOM    178  H8  ADE     6       8.215  12.628  -3.154  0.00  0.00      QUAD H 
ATOM    179  N1  ADE     6      10.477  15.983   0.579  1.00  0.00      QUAD N 
ATOM    180  C2  ADE     6      10.083  14.952   1.343  1.00  0.00      QUAD C 
ATOM    181  H2  ADE     6      10.294  15.064   2.407  0.00  0.00      QUAD H 
ATOM    182  N3  ADE     6       9.454  13.820   1.008  1.00  0.00      QUAD N 
ATOM    183  C4  ADE     6       9.248  13.766  -0.314  1.00  0.00      QUAD C 
ATOM    184  C6  ADE     6      10.253  15.918  -0.775  1.00  0.00      QUAD C 
ATOM    185  N6  ADE     6      10.533  16.924  -1.657  1.00  0.00      QUAD N 
ATOM    186  H61 ADE     6      10.881  17.800  -1.335  0.00  0.00      QUAD H 
ATOM    187  H62 ADE     6      10.250  16.861  -2.617  0.00  0.00      QUAD H 
ATOM    188  C2' ADE     6       8.563  10.711   0.433  1.00  0.00      QUAD C 
ATOM    189 H2'' ADE     6       9.216  11.297   1.112  0.00  0.00      QUAD H 
ATOM    190  H2' ADE     6       9.173   9.917  -0.029  0.00  0.00      QUAD H 
ATOM    191  C3' ADE     6       7.385  10.184   1.233  1.00  0.00      QUAD C 
ATOM    192  H3' ADE     6       7.729  10.033   2.288  0.00  0.00      QUAD H 
ATOM    193  O3' ADE     6       6.852   9.006   0.631  1.00  0.00      QUAD O 
ATOM    194  P   GUA     7       6.359   7.876   1.603  1.00  0.00      QUAD P 
ATOM    195  O1P GUA     7       5.735   8.476   2.803  0.00  0.00      QUAD O 
ATOM    196  O2P GUA     7       5.558   6.898   0.833  0.00  0.00      QUAD O 
ATOM    197  O5' GUA     7       7.770   7.276   2.011  1.00  0.00      QUAD O 
ATOM    198  C5' GUA     7       8.004   5.878   1.931  1.00  0.00      QUAD C 
ATOM    199  H5' GUA     7       7.279   5.368   1.274  0.00  0.00      QUAD H 
ATOM    200 H5'' GUA     7       7.900   5.450   2.952  0.00  0.00      QUAD H 
ATOM    201  C4' GUA     7       9.410   5.621   1.395  1.00  0.00      QUAD C 
ATOM    202  H4' GUA     7      10.185   6.099   2.036  0.00  0.00      QUAD H 
ATOM    203  O4' GUA     7       9.609   4.199   1.416  1.00  0.00      QUAD O 
ATOM    204  C1' GUA     7       9.484   3.655   0.103  1.00  0.00      QUAD C 
ATOM    205  H1' GUA     7      10.507   3.336  -0.183  0.00  0.00      QUAD H 
ATOM    206  N9  GUA     7       8.606   2.502   0.199  1.00  0.00      QUAD N 
ATOM    207  C4  GUA     7       7.236   2.404   0.242  1.00  0.00      QUAD C 
ATOM    208  N2  GUA     7       4.106   3.904   0.104  1.00  0.00      QUAD N 
ATOM    209  H21 GUA     7       3.116   3.711   0.150  0.00  0.00      QUAD H 
ATOM    210  H22 GUA     7       4.371   4.869  -0.032  0.00  0.00      QUAD H 
ATOM    211  N3  GUA     7       6.362   3.425   0.123  1.00  0.00      QUAD N 
ATOM    212  C2  GUA     7       5.107   3.016   0.204  1.00  0.00      QUAD C 
ATOM    213  N1  GUA     7       4.737   1.707   0.391  1.00  0.00      QUAD N 
ATOM    214  H1  GUA     7       3.729   1.502   0.441  0.00  0.00      QUAD H 
ATOM    215  C6  GUA     7       5.620   0.639   0.518  1.00  0.00      QUAD C 
ATOM    216  O6  GUA     7       5.181  -0.506   0.683  1.00  0.00      QUAD O 
ATOM    217  C5  GUA     7       6.970   1.063   0.431  1.00  0.00      QUAD C 
ATOM    218  N7  GUA     7       8.150   0.335   0.505  1.00  0.00      QUAD N 
ATOM    219  C8  GUA     7       9.092   1.227   0.363  1.00  0.00      QUAD C 
ATOM    220  H8  GUA     7       9.981   0.771   0.406  0.00  0.00      QUAD H 
ATOM    221  C2' GUA     7       9.040   4.794  -0.820  1.00  0.00      QUAD C 
ATOM    222 H2'' GUA     7       7.945   4.919  -0.869  0.00  0.00      QUAD H 
ATOM    223  H2' GUA     7       9.364   4.646  -1.863  0.00  0.00      QUAD H 
ATOM    224  C3' GUA     7       9.596   6.004  -0.087  1.00  0.00      QUAD C 
ATOM    225  H3' GUA     7       8.979   6.904  -0.301  0.00  0.00      QUAD H 
ATOM    226  O3' GUA     7      10.964   6.272  -0.388  1.00  0.00      QUAD O 
ATOM    227  P   GUA     8      11.474   6.567  -1.854  1.00  0.00      QUAD P 
ATOM    228  O1P GUA     8      10.430   7.315  -2.590  0.00  0.00      QUAD O 
ATOM    229  O2P GUA     8      12.812   7.191  -1.755  0.00  0.00      QUAD O 
ATOM    230  O5' GUA     8      11.634   5.123  -2.502  1.00  0.00      QUAD O 
ATOM    231  C5' GUA     8      12.556   4.199  -1.909  1.00  0.00      QUAD C 
ATOM    232  H5' GUA     8      12.369   4.071  -0.818  0.00  0.00      QUAD H 
ATOM    233 H5'' GUA     8      13.593   4.588  -2.028  0.00  0.00      QUAD H 
ATOM    234  C4' GUA     8      12.499   2.820  -2.591  1.00  0.00      QUAD C 
ATOM    235  H4' GUA     8      13.271   2.161  -2.133  0.00  0.00      QUAD H 
ATOM    236  O4' GUA     8      11.223   2.150  -2.392  1.00  0.00      QUAD O 
ATOM    237  C1' GUA     8      10.751   1.604  -3.629  1.00  0.00      QUAD C 
ATOM    238  H1' GUA     8      11.217   0.599  -3.736  0.00  0.00      QUAD H 
ATOM    239  N9  GUA     8       9.285   1.522  -3.549  1.00  0.00      QUAD N 
ATOM    240  C4  GUA     8       8.494   0.423  -3.316  1.00  0.00      QUAD C 
ATOM    241  N2  GUA     8       8.169  -3.001  -2.826  1.00  0.00      QUAD N 
ATOM    242  H21 GUA     8       7.492  -3.731  -2.653  0.00  0.00      QUAD H 
ATOM    243  H22 GUA     8       9.135  -3.289  -2.896  0.00  0.00      QUAD H 
ATOM    244  N3  GUA     8       8.921  -0.852  -3.196  1.00  0.00      QUAD N 
ATOM    245  C2  GUA     8       7.923  -1.690  -2.973  1.00  0.00      QUAD C 
ATOM    246  N1  GUA     8       6.607  -1.308  -2.876  1.00  0.00      QUAD N 
ATOM    247  H1  GUA     8       5.911  -2.047  -2.701  0.00  0.00      QUAD H 
ATOM    248  C6  GUA     8       6.145  -0.002  -2.996  1.00  0.00      QUAD C 
ATOM    249  O6  GUA     8       4.935   0.236  -2.892  1.00  0.00      QUAD O 
ATOM    250  C5  GUA     8       7.205   0.908  -3.235  1.00  0.00      QUAD C 
ATOM    251  N7  GUA     8       7.188   2.285  -3.415  1.00  0.00      QUAD N 
ATOM    252  C8  GUA     8       8.440   2.605  -3.598  1.00  0.00      QUAD C 
ATOM    253  H8  GUA     8       8.507   3.593  -3.737  0.00  0.00      QUAD H 
ATOM    254  C2' GUA     8      11.301   2.558  -4.682  1.00  0.00      QUAD C 
ATOM    255 H2'' GUA     8      10.707   3.498  -4.710  0.00  0.00      QUAD H 
ATOM    256  H2' GUA     8      11.298   2.109  -5.692  0.00  0.00      QUAD H 
ATOM    257  C3' GUA     8      12.691   2.870  -4.113  1.00  0.00      QUAD C 
ATOM    258  H3' GUA     8      13.005   3.900  -4.396  0.00  0.00      QUAD H 
ATOM    259  O3' GUA     8      13.674   1.930  -4.522  1.00  0.00      QUAD O 
ATOM    260  P   GUA     9      14.149   1.825  -6.021  1.00  0.00      QUAD P 
ATOM    261  O1P GUA     9      13.687   3.009  -6.779  0.00  0.00      QUAD O 
ATOM    262  O2P GUA     9      15.599   1.532  -6.042  0.00  0.00      QUAD O 
ATOM    263  O5' GUA     9      13.355   0.547  -6.515  1.00  0.00      QUAD O 
ATOM    264  C5' GUA     9      13.625  -0.698  -5.849  1.00  0.00      QUAD C 
ATOM    265  H5' GUA     9      13.364  -0.641  -4.766  0.00  0.00      QUAD H 
ATOM    266 H5'' GUA     9      14.705  -0.959  -5.940  0.00  0.00      QUAD H 
ATOM    267  C4' GUA     9      12.817  -1.828  -6.488  1.00  0.00      QUAD C 
ATOM    268  H4' GUA     9      13.072  -2.791  -6.003  0.00  0.00      QUAD H 
ATOM    269  O4' GUA     9      11.403  -1.607  -6.234  1.00  0.00      QUAD O 
ATOM    270  C1' GUA     9      10.662  -1.812  -7.428  1.00  0.00      QUAD C 
ATOM    271  H1' GUA     9      10.486  -2.901  -7.473  0.00  0.00      QUAD H 
ATOM    272  N9  GUA     9       9.390  -1.090  -7.318  1.00  0.00      QUAD N 
ATOM    273  C4  GUA     9       8.182  -1.680  -7.031  1.00  0.00      QUAD C 
ATOM    274  N2  GUA     9       6.308  -4.529  -6.370  1.00  0.00      QUAD N 
ATOM    275  H21 GUA     9       5.373  -4.850  -6.163  0.00  0.00      QUAD H 
ATOM    276  H22 GUA     9       7.027  -5.237  -6.422  0.00  0.00      QUAD H 
ATOM    277  N3  GUA     9       7.967  -2.999  -6.846  1.00  0.00      QUAD N 
ATOM    278  C2  GUA     9       6.698  -3.263  -6.584  1.00  0.00      QUAD C 
ATOM    279  N1  GUA     9       5.715  -2.307  -6.511  1.00  0.00      QUAD N 
ATOM    280  H1  GUA     9       4.759  -2.626  -6.300  0.00  0.00      QUAD H 
ATOM    281  C6  GUA     9       5.913  -0.943  -6.700  1.00  0.00      QUAD C 
ATOM    282  O6  GUA     9       4.956  -0.164  -6.612  1.00  0.00      QUAD O 
ATOM    283  C5  GUA     9       7.271  -0.646  -6.981  1.00  0.00      QUAD C 
ATOM    284  N7  GUA     9       7.894   0.570  -7.230  1.00  0.00      QUAD N 
ATOM    285  C8  GUA     9       9.147   0.259  -7.424  1.00  0.00      QUAD C 
ATOM    286  H8  GUA     9       9.664   1.094  -7.611  0.00  0.00      QUAD H 
ATOM    287  C2' GUA     9      11.595  -1.383  -8.552  1.00  0.00      QUAD C 
ATOM    288 H2'' GUA     9      11.623  -0.274  -8.637  0.00  0.00      QUAD H 
ATOM    289  H2' GUA     9      11.317  -1.820  -9.530  0.00  0.00      QUAD H 
ATOM    290  C3' GUA     9      12.942  -1.888  -8.035  1.00  0.00      QUAD C 
ATOM    291  H3' GUA     9      13.728  -1.160  -8.335  0.00  0.00      QUAD H 
ATOM    292  O3' GUA     9      13.317  -3.138  -8.591  1.00  0.00      QUAD O 
ATOM    293  P   GUA    10      13.251  -4.645  -8.146  1.00  0.00      QUAD P 
ATOM    294  O1P GUA    10      13.655  -5.475  -9.304  0.00  0.00      QUAD O 
ATOM    295  O2P GUA    10      14.048  -4.821  -6.911  0.00  0.00      QUAD O 
ATOM    296  O5' GUA    10      11.736  -4.914  -7.805  1.00  0.00      QUAD O 
ATOM    297  C5' GUA    10      10.938  -5.902  -8.473  1.00  0.00      QUAD C 
ATOM    298  H5' GUA    10      10.753  -6.745  -7.773  0.00  0.00      QUAD H 
ATOM    299 H5'' GUA    10      11.431  -6.328  -9.376  0.00  0.00      QUAD H 
ATOM    300  C4' GUA    10       9.589  -5.296  -8.880  1.00  0.00      QUAD C 
ATOM    301  H4' GUA    10       9.003  -5.010  -7.983  0.00  0.00      QUAD H 
ATOM    302  O4' GUA    10       9.817  -4.091  -9.672  1.00  0.00      QUAD O 
ATOM    303  C1' GUA    10       9.584  -4.369 -11.046  1.00  0.00      QUAD C 
ATOM    304  H1' GUA    10       9.288  -3.416 -11.538  0.00  0.00      QUAD H 
ATOM    305  N9  GUA    10      10.832  -4.906 -11.676  1.00  0.00      QUAD N 
ATOM    306  C4  GUA    10      11.150  -6.135 -12.248  1.00  0.00      QUAD C 
ATOM    307  N2  GUA    10      10.290  -9.453 -13.138  1.00  0.00      QUAD N 
ATOM    308  H21 GUA    10      10.740 -10.248 -13.545  0.00  0.00      QUAD H 
ATOM    309  H22 GUA    10       9.327  -9.547 -12.882  0.00  0.00      QUAD H 
ATOM    310  N3  GUA    10      10.341  -7.205 -12.380  1.00  0.00      QUAD N 
ATOM    311  C2  GUA    10      10.945  -8.278 -12.933  1.00  0.00      QUAD C 
ATOM    312  N1  GUA    10      12.280  -8.230 -13.354  1.00  0.00      QUAD N 
ATOM    313  H1  GUA    10      12.684  -9.062 -13.754  0.00  0.00      QUAD H 
ATOM    314  C6  GUA    10      13.138  -7.112 -13.254  1.00  0.00      QUAD C 
ATOM    315  O6  GUA    10      14.312  -7.098 -13.643  1.00  0.00      QUAD O 
ATOM    316  C5  GUA    10      12.470  -6.018 -12.661  1.00  0.00      QUAD C 
ATOM    317  N7  GUA    10      12.959  -4.765 -12.388  1.00  0.00      QUAD N 
ATOM    318  C8  GUA    10      11.971  -4.139 -11.809  1.00  0.00      QUAD C 
ATOM    319  H8  GUA    10      12.018  -3.118 -11.433  0.00  0.00      QUAD H 
ATOM    320  C2' GUA    10       8.376  -5.291 -10.969  1.00  0.00      QUAD C 
ATOM    321 H2'' GUA    10       8.197  -5.800 -11.930  0.00  0.00      QUAD H 
ATOM    322  H2' GUA    10       7.472  -4.692 -10.708  0.00  0.00      QUAD H 
ATOM    323  C3' GUA    10       8.750  -6.215  -9.798  1.00  0.00      QUAD C 
ATOM    324  H3' GUA    10       9.403  -7.042 -10.139  0.00  0.00      QUAD H 
ATOM    325  O3' GUA    10       7.576  -6.675  -9.127  1.00  0.00      QUAD O 
ATOM    326  P   THY    11       7.524  -8.146  -8.521  1.00  0.00      QUAD P 
ATOM    327  O1P THY    11       8.886  -8.727  -8.471  0.00  0.00      QUAD O 
ATOM    328  O2P THY    11       6.783  -8.085  -7.242  0.00  0.00      QUAD O 
ATOM    329  O5' THY    11       6.658  -8.975  -9.559  1.00  0.00      QUAD O 
ATOM    330  C5' THY    11       7.154  -9.406 -10.829  1.00  0.00      QUAD C 
ATOM    331  H5' THY    11       6.713 -10.404 -11.047  0.00  0.00      QUAD H 
ATOM    332 H5'' THY    11       8.262  -9.526 -10.825  0.00  0.00      QUAD H 
ATOM    333  C4' THY    11       6.732  -8.421 -11.918  1.00  0.00      QUAD C 
ATOM    334  H4' THY    11       7.258  -7.469 -11.776  0.00  0.00      QUAD H 
ATOM    335  O4' THY    11       7.116  -8.893 -13.232  1.00  0.00      QUAD O 
ATOM    336  C1' THY    11       6.210  -8.359 -14.214  1.00  0.00      QUAD C 
ATOM    337  H1' THY    11       5.697  -9.250 -14.639  0.00  0.00      QUAD H 
ATOM    338  N1  THY    11       6.920  -7.577 -15.273  1.00  0.00      QUAD N 
ATOM    339  C6  THY    11       8.173  -7.028 -15.083  1.00  0.00      QUAD C 
ATOM    340  H6  THY    11       8.613  -7.238 -14.111  0.00  0.00      QUAD H 
ATOM    341  C2  THY    11       6.189  -7.287 -16.419  1.00  0.00      QUAD C 
ATOM    342  O2  THY    11       5.034  -7.680 -16.579  1.00  0.00      QUAD O 
ATOM    343  N3  THY    11       6.864  -6.507 -17.359  1.00  0.00      QUAD N 
ATOM    344  H3  THY    11       6.347  -6.274 -18.193  0.00  0.00      QUAD H 
ATOM    345  C4  THY    11       8.154  -5.969 -17.234  1.00  0.00      QUAD C 
ATOM    346  O4  THY    11       8.632  -5.258 -18.121  1.00  0.00      QUAD O 
ATOM    347  C5  THY    11       8.830  -6.312 -16.004  1.00  0.00      QUAD C 
ATOM    348  C5M THY    11      10.167  -5.704 -15.741  0.00  0.00      QUAD C 
ATOM    349  H51 THY    11      10.696  -6.239 -14.925  0.00  0.00      QUAD H 
ATOM    350  H52 THY    11      10.069  -4.638 -15.443  0.00  0.00      QUAD H 
ATOM    351  H53 THY    11      10.820  -5.758 -16.640  0.00  0.00      QUAD H 
ATOM    352  C2' THY    11       5.197  -7.517 -13.432  1.00  0.00      QUAD C 
ATOM    353 H2'' THY    11       4.198  -7.607 -13.893  0.00  0.00      QUAD H 
ATOM    354  H2' THY    11       5.509  -6.449 -13.409  0.00  0.00      QUAD H 
ATOM    355  C3' THY    11       5.237  -8.113 -12.036  1.00  0.00      QUAD C 
ATOM    356  H3' THY    11       4.662  -9.061 -11.948  0.00  0.00      QUAD H 
ATOM    357  O3' THY    11       4.878  -7.142 -11.055  1.00  0.00      QUAD O 
ATOM    358  P   THY    12       3.362  -6.779 -10.790  1.00  0.00      QUAD P 
ATOM    359  O1P THY    12       2.571  -8.031 -10.802  0.00  0.00      QUAD O 
ATOM    360  O2P THY    12       3.299  -5.947  -9.568  0.00  0.00      QUAD O 
ATOM    361  O5' THY    12       2.972  -5.868 -12.035  1.00  0.00      QUAD O 
ATOM    362  C5' THY    12       1.911  -6.276 -12.917  1.00  0.00      QUAD C 
ATOM    363  H5' THY    12       1.150  -6.915 -12.411  0.00  0.00      QUAD H 
ATOM    364 H5'' THY    12       2.334  -6.865 -13.756  0.00  0.00      QUAD H 
ATOM    365  C4' THY    12       1.158  -5.080 -13.510  1.00  0.00      QUAD C 
ATOM    366  H4' THY    12       0.516  -4.621 -12.744  0.00  0.00      QUAD H 
ATOM    367  O4' THY    12       2.044  -4.026 -13.955  1.00  0.00      QUAD O 
ATOM    368  C1' THY    12       1.790  -3.711 -15.328  1.00  0.00      QUAD C 
ATOM    369  H1' THY    12       1.035  -2.894 -15.303  0.00  0.00      QUAD H 
ATOM    370  N1  THY    12       3.040  -3.266 -16.009  1.00  0.00      QUAD N 
ATOM    371  C6  THY    12       4.293  -3.426 -15.440  1.00  0.00      QUAD C 
ATOM    372  H6  THY    12       4.308  -3.960 -14.488  0.00  0.00      QUAD H 
ATOM    373  C2  THY    12       2.895  -2.664 -17.249  1.00  0.00      QUAD C 
ATOM    374  O2  THY    12       1.794  -2.496 -17.776  1.00  0.00      QUAD O 
ATOM    375  N3  THY    12       4.092  -2.263 -17.843  1.00  0.00      QUAD N 
ATOM    376  H3  THY    12       4.011  -1.824 -18.749  0.00  0.00      QUAD H 
ATOM    377  C4  THY    12       5.382  -2.385 -17.302  1.00  0.00      QUAD C 
ATOM    378  O4  THY    12       6.368  -1.958 -17.909  1.00  0.00      QUAD O 
ATOM    379  C5  THY    12       5.435  -3.027 -16.010  1.00  0.00      QUAD C 
ATOM    380  C5M THY    12       6.751  -3.125 -15.315  0.00  0.00      QUAD C 
ATOM    381  H51 THY    12       6.679  -3.736 -14.387  0.00  0.00      QUAD H 
ATOM    382  H52 THY    12       7.124  -2.116 -15.032  0.00  0.00      QUAD H 
ATOM    383  H53 THY    12       7.511  -3.598 -15.974  0.00  0.00      QUAD H 
ATOM    384  C2' THY    12       1.144  -4.973 -15.911  1.00  0.00      QUAD C 
ATOM    385 H2'' THY    12       1.929  -5.723 -16.154  0.00  0.00      QUAD H 
ATOM    386  H2' THY    12       0.534  -4.768 -16.812  0.00  0.00      QUAD H 
ATOM    387  C3' THY    12       0.320  -5.467 -14.733  1.00  0.00      QUAD C 
ATOM    388  H3' THY    12       0.255  -6.581 -14.753  0.00  0.00      QUAD H 
ATOM    389  O3' THY    12      -0.973  -4.857 -14.712  1.00  0.00      QUAD O 
ATOM    390  P   GUA    13      -2.242  -5.659 -15.219  1.00  0.00      QUAD P 
ATOM    391  O1P GUA    13      -3.417  -4.758 -15.193  0.00  0.00      QUAD O 
ATOM    392  O2P GUA    13      -1.920  -6.294 -16.517  0.00  0.00      QUAD O 
ATOM    393  O5' GUA    13      -2.425  -6.798 -14.133  1.00  0.00      QUAD O 
ATOM    394  C5' GUA    13      -3.199  -6.613 -12.938  1.00  0.00      QUAD C 
ATOM    395  H5' GUA    13      -4.012  -7.371 -12.930  0.00  0.00      QUAD H 
ATOM    396 H5'' GUA    13      -3.685  -5.611 -12.883  0.00  0.00      QUAD H 
ATOM    397  C4' GUA    13      -2.318  -6.822 -11.701  1.00  0.00      QUAD C 
ATOM    398  H4' GUA    13      -1.842  -7.827 -11.743  0.00  0.00      QUAD H 
ATOM    399  O4' GUA    13      -1.275  -5.826 -11.664  1.00  0.00      QUAD O 
ATOM    400  C1' GUA    13      -1.473  -4.907 -10.590  1.00  0.00      QUAD C 
ATOM    401  H1' GUA    13      -0.736  -5.211  -9.815  0.00  0.00      QUAD H 
ATOM    402  N9  GUA    13      -1.185  -3.552 -11.098  1.00  0.00      QUAD N 
ATOM    403  C4  GUA    13       0.017  -2.891 -10.988  1.00  0.00      QUAD C 
ATOM    404  N2  GUA    13       3.434  -2.871 -10.074  1.00  0.00      QUAD N 
ATOM    405  H21 GUA    13       4.229  -2.289 -10.238  0.00  0.00      QUAD H 
ATOM    406  H22 GUA    13       3.577  -3.730  -9.579  0.00  0.00      QUAD H 
ATOM    407  N3  GUA    13       1.125  -3.358 -10.380  1.00  0.00      QUAD N 
ATOM    408  C2  GUA    13       2.204  -2.563 -10.569  1.00  0.00      QUAD C 
ATOM    409  N1  GUA    13       2.115  -1.361 -11.287  1.00  0.00      QUAD N 
ATOM    410  H1  GUA    13       2.952  -0.810 -11.398  0.00  0.00      QUAD H 
ATOM    411  C6  GUA    13       0.948  -0.840 -11.894  1.00  0.00      QUAD C 
ATOM    412  O6  GUA    13       0.899   0.226 -12.515  1.00  0.00      QUAD O 
ATOM    413  C5  GUA    13      -0.150  -1.705 -11.686  1.00  0.00      QUAD C 
ATOM    414  N7  GUA    13      -1.429  -1.608 -12.187  1.00  0.00      QUAD N 
ATOM    415  C8  GUA    13      -2.009  -2.724 -11.829  1.00  0.00      QUAD C 
ATOM    416  H8  GUA    13      -3.033  -3.000 -12.078  0.00  0.00      QUAD H 
ATOM    417  C2' GUA    13      -2.887  -5.162 -10.064  1.00  0.00      QUAD C 
ATOM    418 H2'' GUA    13      -3.629  -4.581 -10.654  0.00  0.00      QUAD H 
ATOM    419  H2' GUA    13      -2.989  -4.897  -8.995  0.00  0.00      QUAD H 
ATOM    420  C3' GUA    13      -3.063  -6.647 -10.371  1.00  0.00      QUAD C 
ATOM    421  H3' GUA    13      -4.137  -6.900 -10.520  0.00  0.00      QUAD H 
ATOM    422  O3' GUA    13      -2.487  -7.486  -9.381  1.00  0.00      QUAD O 
ATOM    423  P   GUA    14      -3.084  -7.752  -7.954  1.00  0.00      QUAD P 
ATOM    424  O1P GUA    14      -3.009  -6.521  -7.134  0.00  0.00      QUAD O 
ATOM    425  O2P GUA    14      -4.403  -8.409  -8.098  0.00  0.00      QUAD O 
ATOM    426  O5' GUA    14      -2.029  -8.807  -7.432  1.00  0.00      QUAD O 
ATOM    427  C5' GUA    14      -1.858  -9.070  -6.036  1.00  0.00      QUAD C 
ATOM    428  H5' GUA    14      -2.661  -9.758  -5.692  0.00  0.00      QUAD H 
ATOM    429 H5'' GUA    14      -1.913  -8.133  -5.436  0.00  0.00      QUAD H 
ATOM    430  C4' GUA    14      -0.485  -9.724  -5.809  1.00  0.00      QUAD C 
ATOM    431  H4' GUA    14      -0.406 -10.660  -6.405  0.00  0.00      QUAD H 
ATOM    432  O4' GUA    14       0.576  -8.817  -6.231  1.00  0.00      QUAD O 
ATOM    433  C1' GUA    14       1.459  -8.576  -5.135  1.00  0.00      QUAD C 
ATOM    434  H1' GUA    14       2.223  -9.373  -5.203  0.00  0.00      QUAD H 
ATOM    435  N9  GUA    14       2.094  -7.261  -5.297  1.00  0.00      QUAD N 
ATOM    436  C4  GUA    14       1.485  -6.029  -5.324  1.00  0.00      QUAD C 
ATOM    437  N2  GUA    14      -1.373  -4.078  -5.019  1.00  0.00      QUAD N 
ATOM    438  H21 GUA    14      -1.710  -3.127  -5.063  0.00  0.00      QUAD H 
ATOM    439  H22 GUA    14      -2.059  -4.790  -4.813  0.00  0.00      QUAD H 
ATOM    440  N3  GUA    14       0.175  -5.786  -5.113  1.00  0.00      QUAD N 
ATOM    441  C2  GUA    14      -0.112  -4.498  -5.204  1.00  0.00      QUAD C 
ATOM    442  N1  GUA    14       0.815  -3.523  -5.482  1.00  0.00      QUAD N 
ATOM    443  H1  GUA    14       0.480  -2.550  -5.530  0.00  0.00      QUAD H 
ATOM    444  C6  GUA    14       2.169  -3.751  -5.703  1.00  0.00      QUAD C 
ATOM    445  O6  GUA    14       2.922  -2.799  -5.947  1.00  0.00      QUAD O 
ATOM    446  C5  GUA    14       2.491  -5.128  -5.608  1.00  0.00      QUAD C 
ATOM    447  N7  GUA    14       3.707  -5.782  -5.757  1.00  0.00      QUAD N 
ATOM    448  C8  GUA    14       3.424  -7.042  -5.564  1.00  0.00      QUAD C 
ATOM    449  H8  GUA    14       4.261  -7.581  -5.656  0.00  0.00      QUAD H 
ATOM    450  C2' GUA    14       0.583  -8.777  -3.899  1.00  0.00      QUAD C 
ATOM    451 H2'' GUA    14      -0.140  -7.944  -3.777  0.00  0.00      QUAD H 
ATOM    452  H2' GUA    14       1.141  -8.869  -2.956  0.00  0.00      QUAD H 
ATOM    453  C3' GUA    14      -0.187 -10.020  -4.322  1.00  0.00      QUAD C 
ATOM    454  H3' GUA    14      -1.153 -10.106  -3.776  0.00  0.00      QUAD H 
ATOM    455  O3' GUA    14       0.584 -11.214  -4.156  1.00  0.00      QUAD O 
ATOM    456  P   GUA    15       0.919 -11.826  -2.730  1.00  0.00      QUAD P 
ATOM    457  O1P GUA    15       0.435 -10.918  -1.668  0.00  0.00      QUAD O 
ATOM    458  O2P GUA    15       0.410 -13.217  -2.700  0.00  0.00      QUAD O 
ATOM    459  O5' GUA    15       2.515 -11.880  -2.671  1.00  0.00      QUAD O 
ATOM    460  C5' GUA    15       3.291 -10.807  -3.212  1.00  0.00      QUAD C 
ATOM    461  H5' GUA    15       2.884  -9.833  -2.872  0.00  0.00      QUAD H 
ATOM    462 H5'' GUA    15       3.268 -10.859  -4.321  0.00  0.00      QUAD H 
ATOM    463  C4' GUA    15       4.756 -10.843  -2.769  1.00  0.00      QUAD C 
ATOM    464  H4' GUA    15       5.299 -11.624  -3.344  0.00  0.00      QUAD H 
ATOM    465  O4' GUA    15       5.358  -9.542  -3.064  1.00  0.00      QUAD O 
ATOM    466  C1' GUA    15       5.868  -8.929  -1.872  1.00  0.00      QUAD C 
ATOM    467  H1' GUA    15       6.945  -9.209  -1.838  0.00  0.00      QUAD H 
ATOM    468  N9  GUA    15       5.722  -7.433  -1.968  1.00  0.00      QUAD N 
ATOM    469  C4  GUA    15       4.608  -6.628  -1.949  1.00  0.00      QUAD C 
ATOM    470  N2  GUA    15       1.171  -6.254  -1.613  1.00  0.00      QUAD N 
ATOM    471  H21 GUA    15       0.429  -5.569  -1.620  0.00  0.00      QUAD H 
ATOM    472  H22 GUA    15       0.897  -7.213  -1.455  0.00  0.00      QUAD H 
ATOM    473  N3  GUA    15       3.337  -7.035  -1.754  1.00  0.00      QUAD N 
ATOM    474  C2  GUA    15       2.482  -6.027  -1.791  1.00  0.00      QUAD C 
ATOM    475  N1  GUA    15       2.846  -4.720  -2.004  1.00  0.00      QUAD N 
ATOM    476  H1  GUA    15       2.096  -4.014  -2.013  0.00  0.00      QUAD H 
ATOM    477  C6  GUA    15       4.149  -4.278  -2.208  1.00  0.00      QUAD C 
ATOM    478  O6  GUA    15       4.369  -3.074  -2.392  1.00  0.00      QUAD O 
ATOM    479  C5  GUA    15       5.076  -5.349  -2.171  1.00  0.00      QUAD C 
ATOM    480  N7  GUA    15       6.457  -5.352  -2.325  1.00  0.00      QUAD N 
ATOM    481  C8  GUA    15       6.795  -6.606  -2.197  1.00  0.00      QUAD C 
ATOM    482  H8  GUA    15       7.787  -6.688  -2.297  0.00  0.00      QUAD H 
ATOM    483  C2' GUA    15       5.152  -9.647  -0.719  1.00  0.00      QUAD C 
ATOM    484 H2'' GUA    15       4.146  -9.212  -0.544  0.00  0.00      QUAD H 
ATOM    485  H2' GUA    15       5.726  -9.607   0.219  0.00  0.00      QUAD H 
ATOM    486  C3' GUA    15       4.979 -11.066  -1.264  1.00  0.00      QUAD C 
ATOM    487  H3' GUA    15       4.073 -11.536  -0.823  0.00  0.00      QUAD H 
ATOM    488  O3' GUA    15       6.112 -11.901  -1.021  1.00  0.00      QUAD O 
ATOM    489  P   GUA    16       6.487 -12.406   0.432  1.00  0.00      QUAD P 
ATOM    490  O1P GUA    16       5.274 -12.449   1.278  0.00  0.00      QUAD O 
ATOM    491  O2P GUA    16       7.274 -13.656   0.318  0.00  0.00      QUAD O 
ATOM    492  O5' GUA    16       7.439 -11.263   0.968  1.00  0.00      QUAD O 
ATOM    493  C5' GUA    16       8.689 -11.034   0.303  1.00  0.00      QUAD C 
ATOM    494  H5' GUA    16       8.568 -10.995  -0.806  0.00  0.00      QUAD H 
ATOM    495 H5'' GUA    16       9.398 -11.857   0.547  0.00  0.00      QUAD H 
ATOM    496  C4' GUA    16       9.299  -9.708   0.766  1.00  0.00      QUAD C 
ATOM    497  H4' GUA    16      10.256  -9.531   0.228  0.00  0.00      QUAD H 
ATOM    498  O4' GUA    16       8.414  -8.592   0.460  1.00  0.00      QUAD O 
ATOM    499  C1' GUA    16       8.257  -7.784   1.623  1.00  0.00      QUAD C 
ATOM    500  H1' GUA    16       9.131  -7.093   1.625  0.00  0.00      QUAD H 
ATOM    501  N9  GUA    16       6.987  -7.037   1.535  1.00  0.00      QUAD N 
ATOM    502  C4  GUA    16       6.883  -5.679   1.352  1.00  0.00      QUAD C 
ATOM    503  N2  GUA    16       8.388  -2.581   0.896  1.00  0.00      QUAD N 
ATOM    504  H21 GUA    16       8.190  -1.599   0.765  0.00  0.00      QUAD H 
ATOM    505  H22 GUA    16       9.362  -2.846   0.911  0.00  0.00      QUAD H 
ATOM    506  N3  GUA    16       7.911  -4.815   1.214  1.00  0.00      QUAD N 
ATOM    507  C2  GUA    16       7.495  -3.571   1.052  1.00  0.00      QUAD C 
ATOM    508  N1  GUA    16       6.172  -3.200   1.030  1.00  0.00      QUAD N 
ATOM    509  H1  GUA    16       5.962  -2.200   0.898  0.00  0.00      QUAD H 
ATOM    510  C6  GUA    16       5.098  -4.072   1.172  1.00  0.00      QUAD C 
ATOM    511  O6  GUA    16       3.941  -3.634   1.137  1.00  0.00      QUAD O 
ATOM    512  C5  GUA    16       5.530  -5.411   1.345  1.00  0.00      QUAD C 
ATOM    513  N7  GUA    16       4.798  -6.578   1.520  1.00  0.00      QUAD N 
ATOM    514  C8  GUA    16       5.701  -7.515   1.628  1.00  0.00      QUAD C 
ATOM    515  H8  GUA    16       5.243  -8.395   1.758  0.00  0.00      QUAD H 
ATOM    516  C2' GUA    16       8.399  -8.750   2.799  1.00  0.00      QUAD C 
ATOM    517 H2'' GUA    16       7.476  -9.356   2.926  0.00  0.00      QUAD H 
ATOM    518  H2' GUA    16       8.631  -8.234   3.751  0.00  0.00      QUAD H 
ATOM    519  C3' GUA    16       9.538  -9.629   2.290  1.00  0.00      QUAD C 
ATOM    520  H3' GUA    16       9.462 -10.657   2.716  0.00  0.00      QUAD H 
ATOM    521  O3' GUA    16      10.799  -9.035   2.576  1.00  0.00      QUAD O 
ATOM    522  P   THY    17      11.679  -9.390   3.835  1.00  0.00      QUAD P 
ATOM    523  O1P THY    17      11.691 -10.856   4.040  0.00  0.00      QUAD O 
ATOM    524  O2P THY    17      12.991  -8.721   3.682  0.00  0.00      QUAD O 
ATOM    525  O5' THY    17      10.903  -8.707   5.039  1.00  0.00      QUAD O 
ATOM    526  C5' THY    17      11.373  -8.942   6.383  1.00  0.00      QUAD C 
ATOM    527  H5' THY    17      12.321  -9.534   6.416  0.00  0.00      QUAD H 
ATOM    528 H5'' THY    17      10.610  -9.539   6.927  0.00  0.00      QUAD H 
ATOM    529  C4' THY    17      11.637  -7.638   7.162  1.00  0.00      QUAD C 
ATOM    530  H4' THY    17      12.269  -7.880   8.046  0.00  0.00      QUAD H 
ATOM    531  O4' THY    17      12.358  -6.660   6.351  1.00  0.00      QUAD O 
ATOM    532  C1' THY    17      11.655  -5.410   6.379  1.00  0.00      QUAD C 
ATOM    533  H1' THY    17      12.023  -4.887   7.291  0.00  0.00      QUAD H 
ATOM    534  N1  THY    17      11.920  -4.603   5.158  1.00  0.00      QUAD N 
ATOM    535  C6  THY    17      12.225  -5.190   3.945  1.00  0.00      QUAD C 
ATOM    536  H6  THY    17      12.247  -6.281   3.962  0.00  0.00      QUAD H 
ATOM    537  C2  THY    17      11.793  -3.226   5.273  1.00  0.00      QUAD C 
ATOM    538  O2  THY    17      11.471  -2.678   6.327  1.00  0.00      QUAD O 
ATOM    539  N3  THY    17      12.061  -2.520   4.100  1.00  0.00      QUAD N 
ATOM    540  H3  THY    17      12.006  -1.514   4.163  0.00  0.00      QUAD H 
ATOM    541  C4  THY    17      12.420  -3.061   2.856  1.00  0.00      QUAD C 
ATOM    542  O4  THY    17      12.673  -2.329   1.895  1.00  0.00      QUAD O 
ATOM    543  C5  THY    17      12.466  -4.504   2.820  1.00  0.00      QUAD C 
ATOM    544  C5M THY    17      12.886  -5.152   1.545  0.00  0.00      QUAD C 
ATOM    545  H51 THY    17      12.756  -6.256   1.583  0.00  0.00      QUAD H 
ATOM    546  H52 THY    17      13.959  -4.940   1.335  0.00  0.00      QUAD H 
ATOM    547  H53 THY    17      12.286  -4.767   0.691  0.00  0.00      QUAD H 
ATOM    548  C2' THY    17      10.199  -5.812   6.586  1.00  0.00      QUAD C 
ATOM    549 H2'' THY    17       9.794  -6.271   5.657  0.00  0.00      QUAD H 
ATOM    550  H2' THY    17       9.539  -4.975   6.867  0.00  0.00      QUAD H 
ATOM    551  C3' THY    17      10.376  -6.894   7.649  1.00  0.00      QUAD C 
ATOM    552  H3' THY    17       9.509  -7.590   7.660  0.00  0.00      QUAD H 
ATOM    553  O3' THY    17      10.592  -6.369   8.952  1.00  0.00      QUAD O 
ATOM    554  P   THY    18       9.702  -5.359   9.762  1.00  0.00      QUAD P 
ATOM    555  O1P THY    18      10.183  -5.353  11.162  0.00  0.00      QUAD O 
ATOM    556  O2P THY    18       9.676  -4.048   9.076  0.00  0.00      QUAD O 
ATOM    557  O5' THY    18       8.258  -6.006   9.692  1.00  0.00      QUAD O 
ATOM    558  C5' THY    18       7.828  -6.865  10.762  1.00  0.00      QUAD C 
ATOM    559  H5' THY    18       8.106  -6.443  11.758  0.00  0.00      QUAD H 
ATOM    560 H5'' THY    18       8.312  -7.863  10.663  0.00  0.00      QUAD H 
ATOM    561  C4' THY    18       6.297  -7.038  10.783  1.00  0.00      QUAD C 
ATOM    562  H4' THY    18       5.999  -7.480  11.760  0.00  0.00      QUAD H 
ATOM    563  O4' THY    18       5.615  -5.756  10.640  1.00  0.00      QUAD O 
ATOM    564  C1' THY    18       4.737  -5.794   9.509  1.00  0.00      QUAD C 
ATOM    565  H1' THY    18       3.757  -6.122   9.925  0.00  0.00      QUAD H 
ATOM    566  N1  THY    18       4.670  -4.450   8.878  1.00  0.00      QUAD N 
ATOM    567  C6  THY    18       5.826  -3.834   8.446  1.00  0.00      QUAD C 
ATOM    568  H6  THY    18       6.736  -4.407   8.622  0.00  0.00      QUAD H 
ATOM    569  C2  THY    18       3.435  -3.833   8.734  1.00  0.00      QUAD C 
ATOM    570  O2  THY    18       2.386  -4.358   9.108  1.00  0.00      QUAD O 
ATOM    571  N3  THY    18       3.485  -2.572   8.138  1.00  0.00      QUAD N 
ATOM    572  H3  THY    18       2.602  -2.097   8.031  0.00  0.00      QUAD H 
ATOM    573  C4  THY    18       4.632  -1.894   7.700  1.00  0.00      QUAD C 
ATOM    574  O4  THY    18       4.554  -0.759   7.221  1.00  0.00      QUAD O 
ATOM    575  C5  THY    18       5.865  -2.627   7.867  1.00  0.00      QUAD C 
ATOM    576  C5M THY    18       7.142  -1.951   7.497  0.00  0.00      QUAD C 
ATOM    577  H51 THY    18       7.993  -2.667   7.501  0.00  0.00      QUAD H 
ATOM    578  H52 THY    18       7.379  -1.134   8.213  0.00  0.00      QUAD H 
ATOM    579  H53 THY    18       7.078  -1.514   6.476  0.00  0.00      QUAD H 
ATOM    580  C2' THY    18       5.273  -6.912   8.612  1.00  0.00      QUAD C 
ATOM    581 H2'' THY    18       6.145  -6.558   8.019  0.00  0.00      QUAD H 
ATOM    582  H2' THY    18       4.505  -7.301   7.921  0.00  0.00      QUAD H 
ATOM    583  C3' THY    18       5.752  -7.922   9.646  1.00  0.00      QUAD C 
ATOM    584  H3' THY    18       6.598  -8.526   9.245  0.00  0.00      QUAD H 
ATOM    585  O3' THY    18       4.688  -8.763  10.097  1.00  0.00      QUAD O 
ATOM    586  P   ADE    19       4.289 -10.093   9.337  1.00  0.00      QUAD P 
ATOM    587  O1P ADE    19       5.515 -10.742   8.821  0.00  0.00      QUAD O 
ATOM    588  O2P ADE    19       3.430 -10.904  10.230  0.00  0.00      QUAD O 
ATOM    589  O5' ADE    19       3.428  -9.587   8.109  1.00  0.00      QUAD O 
ATOM    590  C5' ADE    19       2.021  -9.351   8.262  1.00  0.00      QUAD C 
ATOM    591  H5' ADE    19       1.853  -8.576   9.047  0.00  0.00      QUAD H 
ATOM    592 H5'' ADE    19       1.497 -10.282   8.574  0.00  0.00      QUAD H 
ATOM    593  C4' ADE    19       1.382  -8.844   6.949  1.00  0.00      QUAD C 
ATOM    594  H4' ADE    19       0.322  -8.575   7.149  0.00  0.00      QUAD H 
ATOM    595  O4' ADE    19       2.068  -7.650   6.488  1.00  0.00      QUAD O 
ATOM    596  C1' ADE    19       2.607  -7.874   5.182  1.00  0.00      QUAD C 
ATOM    597  H1' ADE    19       1.837  -7.517   4.463  0.00  0.00      QUAD H 
ATOM    598  N9  ADE    19       3.835  -7.095   5.050  1.00  0.00      QUAD N 
ATOM    599  C5  ADE    19       5.218  -5.395   4.788  1.00  0.00      QUAD C 
ATOM    600  N7  ADE    19       5.994  -6.505   5.005  1.00  0.00      QUAD N 
ATOM    601  C8  ADE    19       5.144  -7.490   5.154  1.00  0.00      QUAD C 
ATOM    602  H8  ADE    19       5.415  -8.526   5.354  0.00  0.00      QUAD H 
ATOM    603  N1  ADE    19       4.530  -3.185   4.373  1.00  0.00      QUAD N 
ATOM    604  C2  ADE    19       3.278  -3.668   4.410  1.00  0.00      QUAD C 
ATOM    605  H2  ADE    19       2.495  -2.928   4.241  0.00  0.00      QUAD H 
ATOM    606  N3  ADE    19       2.840  -4.915   4.627  1.00  0.00      QUAD N 
ATOM    607  C4  ADE    19       3.873  -5.746   4.812  1.00  0.00      QUAD C 
ATOM    608  C6  ADE    19       5.578  -4.055   4.562  1.00  0.00      QUAD C 
ATOM    609  N6  ADE    19       6.898  -3.707   4.528  1.00  0.00      QUAD N 
ATOM    610  H61 ADE    19       7.176  -2.765   4.352  0.00  0.00      QUAD H 
ATOM    611  H62 ADE    19       7.623  -4.381   4.687  0.00  0.00      QUAD H 
ATOM    612  C2' ADE    19       2.741  -9.388   5.059  1.00  0.00      QUAD C 
ATOM    613 H2'' ADE    19       3.606  -9.752   5.654  0.00  0.00      QUAD H 
ATOM    614  H2' ADE    19       2.893  -9.748   4.033  0.00  0.00      QUAD H 
ATOM    615  C3' ADE    19       1.441  -9.808   5.737  1.00  0.00      QUAD C 
ATOM    616  H3' ADE    19       1.498 -10.857   6.101  0.00  0.00      QUAD H 
ATOM    617  O3' ADE    19       0.285  -9.639   4.917  1.00  0.00      QUAD O 
ATOM    618  P   GUA    20       0.013 -10.156   3.455  1.00  0.00      QUAD P 
ATOM    619  O1P GUA    20       1.131  -9.807   2.551  0.00  0.00      QUAD O 
ATOM    620  O2P GUA    20      -0.388 -11.580   3.520  0.00  0.00      QUAD O 
ATOM    621  O5' GUA    20      -1.229  -9.273   3.008  1.00  0.00      QUAD O 
ATOM    622  C5' GUA    20      -2.552  -9.569   3.470  1.00  0.00      QUAD C 
ATOM    623  H5' GUA    20      -2.608  -9.398   4.568  0.00  0.00      QUAD H 
ATOM    624 H5'' GUA    20      -2.807 -10.633   3.268  0.00  0.00      QUAD H 
ATOM    625  C4' GUA    20      -3.609  -8.682   2.776  1.00  0.00      QUAD C 
ATOM    626  H4' GUA    20      -4.595  -8.833   3.264  0.00  0.00      QUAD H 
ATOM    627  O4' GUA    20      -3.261  -7.264   2.896  1.00  0.00      QUAD O 
ATOM    628  C1' GUA    20      -3.434  -6.646   1.622  1.00  0.00      QUAD C 
ATOM    629  H1' GUA    20      -4.523  -6.436   1.509  0.00  0.00      QUAD H 
ATOM    630  N9  GUA    20      -2.643  -5.404   1.520  1.00  0.00      QUAD N 
ATOM    631  C4  GUA    20      -1.273  -5.306   1.477  1.00  0.00      QUAD C 
ATOM    632  N2  GUA    20       1.857  -6.806   1.614  1.00  0.00      QUAD N 
ATOM    633  H21 GUA    20       2.847  -6.613   1.565  0.00  0.00      QUAD H 
ATOM    634  H22 GUA    20       1.592  -7.771   1.752  0.00  0.00      QUAD H 
ATOM    635  N3  GUA    20      -0.399  -6.327   1.599  1.00  0.00      QUAD N 
ATOM    636  C2  GUA    20       0.855  -5.918   1.515  1.00  0.00      QUAD C 
ATOM    637  N1  GUA    20       1.225  -4.609   1.328  1.00  0.00      QUAD N 
ATOM    638  H1  GUA    20       2.233  -4.404   1.277  0.00  0.00      QUAD H 
ATOM    639  C6  GUA    20       0.343  -3.541   1.202  1.00  0.00      QUAD C 
ATOM    640  O6  GUA    20       0.782  -2.396   1.036  1.00  0.00      QUAD O 
ATOM    641  C5  GUA    20      -1.007  -3.965   1.289  1.00  0.00      QUAD C 
ATOM    642  N7  GUA    20      -2.187  -3.237   1.215  1.00  0.00      QUAD N 
ATOM    643  C8  GUA    20      -3.129  -4.129   1.357  1.00  0.00      QUAD C 
ATOM    644  H8  GUA    20      -4.018  -3.673   1.314  0.00  0.00      QUAD H 
ATOM    645  C2' GUA    20      -3.019  -7.752   0.644  1.00  0.00      QUAD C 
ATOM    646 H2'' GUA    20      -1.937  -7.986   0.689  0.00  0.00      QUAD H 
ATOM    647  H2' GUA    20      -3.246  -7.515  -0.404  0.00  0.00      QUAD H 
ATOM    648  C3' GUA    20      -3.759  -8.934   1.248  1.00  0.00      QUAD C 
ATOM    649  H3' GUA    20      -3.247  -9.892   1.000  0.00  0.00      QUAD H 
ATOM    650  O3' GUA    20      -5.125  -8.975   0.816  1.00  0.00      QUAD O 
ATOM    651  P   GUA    21      -5.480  -9.226  -0.716  1.00  0.00      QUAD P 
ATOM    652  O1P GUA    21      -4.404 -10.028  -1.338  0.00  0.00      QUAD O 
ATOM    653  O2P GUA    21      -6.854  -9.774  -0.798  0.00  0.00      QUAD O 
ATOM    654  O5' GUA    21      -5.460  -7.760  -1.348  1.00  0.00      QUAD O 
ATOM    655  C5' GUA    21      -6.658  -6.966  -1.325  1.00  0.00      QUAD C 
ATOM    656  H5' GUA    21      -7.208  -7.105  -0.364  0.00  0.00      QUAD H 
ATOM    657 H5'' GUA    21      -7.325  -7.290  -2.155  0.00  0.00      QUAD H 
ATOM    658  C4' GUA    21      -6.388  -5.450  -1.483  1.00  0.00      QUAD C 
ATOM    659  H4' GUA    21      -7.265  -4.884  -1.102  0.00  0.00      QUAD H 
ATOM    660  O4' GUA    21      -5.239  -5.001  -0.725  1.00  0.00      QUAD O 
ATOM    661  C1' GUA    21      -4.780  -3.745  -1.265  1.00  0.00      QUAD C 
ATOM    662  H1' GUA    21      -5.062  -2.955  -0.532  0.00  0.00      QUAD H 
ATOM    663  N9  GUA    21      -3.308  -3.747  -1.443  1.00  0.00      QUAD N 
ATOM    664  C4  GUA    21      -2.517  -2.648  -1.676  1.00  0.00      QUAD C 
ATOM    665  N2  GUA    21      -2.192   0.776  -2.164  1.00  0.00      QUAD N 
ATOM    666  H21 GUA    21      -1.516   1.507  -2.335  0.00  0.00      QUAD H 
ATOM    667  H22 GUA    21      -3.158   1.063  -2.095  0.00  0.00      QUAD H 
ATOM    668  N3  GUA    21      -2.944  -1.374  -1.798  1.00  0.00      QUAD N 
ATOM    669  C2  GUA    21      -1.945  -0.536  -2.019  1.00  0.00      QUAD C 
ATOM    670  N1  GUA    21      -0.629  -0.918  -2.116  1.00  0.00      QUAD N 
ATOM    671  H1  GUA    21       0.067  -0.179  -2.291  0.00  0.00      QUAD H 
ATOM    672  C6  GUA    21      -0.167  -2.224  -1.996  1.00  0.00      QUAD C 
ATOM    673  O6  GUA    21       1.043  -2.461  -2.100  1.00  0.00      QUAD O 
ATOM    674  C5  GUA    21      -1.228  -3.134  -1.757  1.00  0.00      QUAD C 
ATOM    675  N7  GUA    21      -1.210  -4.511  -1.577  1.00  0.00      QUAD N 
ATOM    676  C8  GUA    21      -2.463  -4.831  -1.394  1.00  0.00      QUAD C 
ATOM    677  H8  GUA    21      -2.530  -5.819  -1.255  0.00  0.00      QUAD H 
ATOM    678  C2' GUA    21      -5.571  -3.539  -2.548  1.00  0.00      QUAD C 
ATOM    679 H2'' GUA    21      -4.944  -3.133  -3.358  0.00  0.00      QUAD H 
ATOM    680  H2' GUA    21      -6.417  -2.850  -2.334  0.00  0.00      QUAD H 
ATOM    681  C3' GUA    21      -6.076  -4.936  -2.891  1.00  0.00      QUAD C 
ATOM    682  H3' GUA    21      -5.297  -5.583  -3.354  0.00  0.00      QUAD H 
ATOM    683  O3' GUA    21      -7.276  -4.870  -3.659  1.00  0.00      QUAD O 
ATOM    684  C3' GUA    22      -6.995  -0.184  -6.362  1.00  0.00      QUAD C 
ATOM    685  H3' GUA    22      -6.350  -1.017  -6.711  0.00  0.00      QUAD H 
ATOM    686  O3' GUA    22      -8.114  -0.008  -7.220  1.00  0.00      QUAD O 
ATOM    687  H3T GUA    22      -7.803   0.293  -8.076  0.00  0.00      QUAD H 
ATOM    688  P   GUA    22      -7.200  -4.382  -5.170  1.00  0.00      QUAD P 
ATOM    689  O1P GUA    22      -6.056  -5.050  -5.826  0.00  0.00      QUAD O 
ATOM    690  O2P GUA    22      -8.532  -4.571  -5.787  0.00  0.00      QUAD O 
ATOM    691  O5' GUA    22      -6.892  -2.822  -5.088  1.00  0.00      QUAD O 
ATOM    692  C5' GUA    22      -7.900  -1.902  -4.652  1.00  0.00      QUAD C 
ATOM    693  H5' GUA    22      -8.100  -2.035  -3.566  0.00  0.00      QUAD H 
ATOM    694 H5'' GUA    22      -8.850  -2.082  -5.205  0.00  0.00      QUAD H 
ATOM    695  C4' GUA    22      -7.479  -0.446  -4.932  1.00  0.00      QUAD C 
ATOM    696  H4' GUA    22      -8.315   0.244  -4.693  0.00  0.00      QUAD H 
ATOM    697  O4' GUA    22      -6.362  -0.021  -4.104  1.00  0.00      QUAD O 
ATOM    698  C1' GUA    22      -5.494   0.862  -4.853  1.00  0.00      QUAD C 
ATOM    699  H1' GUA    22      -5.410   1.821  -4.297  0.00  0.00      QUAD H 
ATOM    700  N9  GUA    22      -4.162   0.234  -4.994  1.00  0.00      QUAD N 
ATOM    701  C4  GUA    22      -2.954   0.825  -5.280  1.00  0.00      QUAD C 
ATOM    702  N2  GUA    22      -1.080   3.674  -5.939  1.00  0.00      QUAD N 
ATOM    703  H21 GUA    22      -0.145   3.996  -6.145  0.00  0.00      QUAD H 
ATOM    704  H22 GUA    22      -1.799   4.381  -5.887  0.00  0.00      QUAD H 
ATOM    705  N3  GUA    22      -2.740   2.144  -5.468  1.00  0.00      QUAD N 
ATOM    706  C2  GUA    22      -1.470   2.407  -5.728  1.00  0.00      QUAD C 
ATOM    707  N1  GUA    22      -0.487   1.451  -5.800  1.00  0.00      QUAD N 
ATOM    708  H1  GUA    22       0.470   1.770  -6.009  0.00  0.00      QUAD H 
ATOM    709  C6  GUA    22      -0.685   0.088  -5.612  1.00  0.00      QUAD C 
ATOM    710  O6  GUA    22       0.272  -0.692  -5.699  1.00  0.00      QUAD O 
ATOM    711  C5  GUA    22      -2.043  -0.210  -5.331  1.00  0.00      QUAD C 
ATOM    712  N7  GUA    22      -2.666  -1.425  -5.081  1.00  0.00      QUAD N 
ATOM    713  C8  GUA    22      -3.919  -1.115  -4.887  1.00  0.00      QUAD C 
ATOM    714  H8  GUA    22      -4.436  -1.950  -4.699  0.00  0.00      QUAD H 
ATOM    715  C2' GUA    22      -6.206   1.099  -6.190  1.00  0.00      QUAD C 
ATOM    716 H2'' GUA    22      -5.496   1.260  -7.025  0.00  0.00      QUAD H 
ATOM    717  H2' GUA    22      -6.885   1.975  -6.108  0.00  0.00      QUAD H 
END
